# Supplementary material for: Whole transcriptome sequencing of Pseudomonas syringae pv. actinidiae-infected kiwifruit plants reveals species-specific interaction between long non-coding RNA and coding genes
Source: Sci Rep. 2017 Jul 7;7:4910. doi: 10.1038/s41598-017-05377-y (PMC5501815; doi:10.1038/s41598-017-05377-y)
Supplement: Supplementary file 2 — Supplementary Data S1 [file 41598_2017_5377_MOESM2_ESM.xls]

## Sheet: Supplementary Data S1
Table S3. Annotation of all protein-coding transcripts in our transcriptomes.
Transcript Name	Transcript Length	Evalue	DescriptionSP	OSNameSP	HSPNameUf	HSPLengthUf	EvalueUf	HITLengthUf	QCoverageUf	HCoverageUf	DescriptionUf	Taxonomy	KOId	KOName
Achn000001-TA	948	1e-113	7-deoxyloganetin glucosyltransferase	Gardenia jasminoides	UniRef90_W6JMG2	933	9e-167	480	98.4177	64.7917	Glycosyltransferase	Camellia sinensis	-	-
Achn000011_TCONS_00151399	2410	0	7-deoxyloganetin glucosyltransferase	Gardenia jasminoides	UniRef90_W6JMG2	1413	0	480	58.6307	99.5833	Glycosyltransferase	Camellia sinensis	-	-
Achn000011-TA	1356	3e-180	7-deoxyloganetin glucosyltransferase	Gardenia jasminoides	UniRef90_W6JMG2	1341	0	480	98.8938	94.1667	Glycosyltransferase	Camellia sinensis	-	-
Achn000021_TCONS_00151396	1381	-	-	-	UniRef90_A0A068TZH6	912	1e-97	407	66.0391	75.43	Coffea canephora DH200 94 genomic scaffold scaffold_7	Coffea canephora	-	-
Achn000021-TA	780	-	-	-	UniRef90_UPI0005815B98	738	2e-84	286	94.6154	84.965	PREDICTED wall-associated receptor kinase-like 20	Sesamum indicum	-	-
Achn000031_TCONS_00151389	2969	0	Probable LRR receptor-like serine/threonine-protein kinase At5g10290	Arabidopsis thaliana	UniRef90_A0A068U1I8	1809	0	604	60.9296	100	Coffea canephora DH200 94 genomic scaffold scaffold_7	Coffea canephora	-	-
Achn000031_TCONS_00151390	2744	0	Probable LRR receptor-like serine/threonine-protein kinase At5g10290	Arabidopsis thaliana	UniRef90_A0A068U1I8	1536	0	604	55.9767	84.7682	Coffea canephora DH200 94 genomic scaffold scaffold_7	Coffea canephora	-	-
Achn000031_TCONS_00151391	2858	0	Probable LRR receptor-like serine/threonine-protein kinase At5g10290	Arabidopsis thaliana	UniRef90_A0A068U1I8	1809	0	604	63.296	100	Coffea canephora DH200 94 genomic scaffold scaffold_7	Coffea canephora	-	-
Achn000031_TCONS_00151392	2731	0	Probable LRR receptor-like serine/threonine-protein kinase At5g10290	Arabidopsis thaliana	UniRef90_A0A068U1I8	1809	0	604	66.2395	100	Coffea canephora DH200 94 genomic scaffold scaffold_7	Coffea canephora	-	-
Achn000031-TA	1281	0	Probable LRR receptor-like serine/threonine-protein kinase At5g10290	Arabidopsis thaliana	UniRef90_A0A068U1I8	1101	0	604	85.9485	60.7616	Coffea canephora DH200 94 genomic scaffold scaffold_7	Coffea canephora	-	-
Achn000041-TA	615	5e-39	Putative aquaporin NIP4-1	Arabidopsis thaliana	UniRef90_UPI00053F3534	582	3e-63	266	94.6341	71.4286	PREDICTED nodulin-26-like	Vitis vinifera	K09874	NIP
Achn000051_TCONS_00151383	3128	3e-144	Ubiquitin carboxyl-terminal hydrolase 3	Arabidopsis thaliana	UniRef90_W9QDS7	885	6e-159	355	28.2928	83.0986	Ubiquitin carboxyl-terminal hydrolase 3	rosids	K11842	USP12_46
Achn000051_TCONS_00151384	3743	4e-94	Ubiquitin carboxyl-terminal hydrolase 3	Arabidopsis thaliana	UniRef90_A0A0D2PE46	594	5e-100	351	15.8696	56.4103	Uncharacterized protein	Gossypium raimondii	K11842	USP12_46
Achn000051-TA	1113	0	Ubiquitin carboxyl-terminal hydrolase 3	Arabidopsis thaliana	UniRef90_A0A0A0KXS5	1110	0	369	99.7305	100	Ubiquitin carboxyl-terminal hydrolase	Cucumis	K11842	USP12_46
Achn000061-TA	810	2e-28	GATA transcription factor 12	Arabidopsis thaliana	UniRef90_A0A061DJT1	213	6e-31	248	26.2963	28.629	GATA transcription factor 9-like protein	Theobroma cacao	-	-
Achn000071-TA	228	-	-	-	-	-	-	-	-	-	-	-	-	-
Achn000081-TA	858	2e-46	Protein FAR1-RELATED SEQUENCE 5	Arabidopsis thaliana	UniRef90_M5WNR6	816	1e-90	734	95.1049	37.6022	Uncharacterized protein	Prunus persica	-	-
Achn000091-TA	264	-	-	-	-	-	-	-	-	-	-	-	-	-
Achn000101-TA	192	-	-	-	-	-	-	-	-	-	-	-	-	-
Achn000111-TA	1233	1e-123	U-box domain-containing protein 29	Arabidopsis thaliana	UniRef90_UPI00052E9369	1230	2e-157	419	99.7567	100	PREDICTED U-box domain-containing protein 28-like	Nelumbo nucifera	-	-
Achn000121-TA	354	-	-	-	-	-	-	-	-	-	-	-	-	-
Achn000131-TA	264	1e-35	UDP-glucuronate xylan alpha-glucuronosyltransferase 1	Arabidopsis thaliana	UniRef90_W9QUE9	249	5e-37	636	94.3182	13.0503	Hexosyltransferase	Morus notabilis	-	-
Achn000141-TA	2346	2e-138	G-type lectin S-receptor-like serine/threonine-protein kinase RLK1	Arabidopsis thaliana	UniRef90_UPI00053F3D5E	2277	0	773	97.0588	97.542	PREDICTED G-type lectin S-receptor-like serine/threonine-protein kinase RLK1	Vitis vinifera	-	-
Achn000151-TA	795	-	-	-	-	-	-	-	-	-	-	-	-	-
Achn000161-TA	732	-	-	-	UniRef90_UPI00051AAFEC	717	6e-59	330	97.9508	73.6364	PREDICTED uncharacterized protein LOC104085612	Nicotiana tomentosiformis	K13148	CPSF3L, INTS11
Achn000171-TA	399	4e-33	Egg cell-secreted protein 1.4	Arabidopsis thaliana	UniRef90_D7SWA7	321	8e-39	135	80.4511	83.7037	Putative uncharacterized protein	Vitis vinifera	-	-
Achn000181-TA	360	1e-34	Egg cell-secreted protein 1.1	Arabidopsis thaliana	UniRef90_UPI000520CD82	255	2e-39	132	70.8333	63.6364	PREDICTED egg cell-secreted protein 1.1	Nicotiana	-	-
Achn000191-TA	369	3e-12	Pentatricopeptide repeat-containing protein At4g19191 mitochondrial	Arabidopsis thaliana	UniRef90_A0A067KTU1	330	1e-18	318	89.4309	28.6164	Uncharacterized protein	Jatropha curcas	-	-
Achn000201-TA	300	-	-	-	-	-	-	-	-	-	-	-	-	-
Achn000211-TA	366	-	-	-	-	-	-	-	-	-	-	-	-	-
Achn000221-TA	3867	-	-	-	UniRef90_A0A061DQU4	3864	0	3218	99.9224	39.2791	Uncharacterized protein isoform 1	Theobroma cacao	-	-
Achn000231_TCONS_00151144	12784	8e-22	Protein DDB_G0268328	Dictyostelium discoideum	UniRef90_UPI00053F8081	2271	0	2452	17.7644	31.0767	PREDICTED uncharacterized protein LOC100247348 isoform X3	Vitis vinifera	-	-
Achn000231_TCONS_00151145	11756	7e-22	Protein DDB_G0268328	Dictyostelium discoideum	UniRef90_UPI0003D791B4	9429	0	3224	80.2059	96.8362	PREDICTED uncharacterized protein LOC102626916	Citrus sinensis	-	-
Achn000231_TCONS_00151146	11815	8e-22	Protein DDB_G0268328	Dictyostelium discoideum	UniRef90_UPI00046DDBB8	9750	0	3216	82.5222	100	PREDICTED LOW QUALITY PROTEIN uncharacterized protein LOC103331730	Prunus mume	-	-
Achn000231_TCONS_00151147	12304	8e-22	Protein DDB_G0268328	Dictyostelium discoideum	UniRef90_UPI00046DDBB8	7428	0	3216	60.3706	75.8706	PREDICTED LOW QUALITY PROTEIN uncharacterized protein LOC103331730	Prunus mume	-	-
Achn000231_TCONS_00151148	11855	8e-22	Protein DDB_G0268328	Dictyostelium discoideum	UniRef90_UPI00046DDBB8	9762	0	3216	82.345	100	PREDICTED LOW QUALITY PROTEIN uncharacterized protein LOC103331730	Prunus mume	-	-
Achn000231-TA	3510	-	-	-	UniRef90_UPI00053F8081	3363	0	2452	95.812	46.2887	PREDICTED uncharacterized protein LOC100247348 isoform X3	Vitis vinifera	-	-
Achn000241-TA	2511	8e-23	Protein DDB_G0268328	Dictyostelium discoideum	UniRef90_D7SW82	2505	0	1588	99.7611	52.6448	Putative uncharacterized protein	Vitis vinifera	-	-
Achn000251-TA	684	-	-	-	-	-	-	-	-	-	-	-	-	-
Achn000261-TA	696	7e-11	Serine/threonine-protein phosphatase 7 long form homolog	Arabidopsis thaliana	UniRef90_S8E7V9	288	3e-19	550	41.3793	17.4545	Uncharacterized protein (Fragment)	Genlisea aurea	-	-
Achn000271_TCONS_00151138	855	7e-28	Serine/threonine-protein phosphatase 7 long form homolog	Arabidopsis thaliana	UniRef90_UPI00053FFE49	597	2e-29	469	69.8246	43.0704	PREDICTED serine/threonine-protein phosphatase 7 long form homolog	Vitis vinifera	-	-
Achn000271_TCONS_00151139	873	4e-27	Serine/threonine-protein phosphatase 7 long form homolog	Arabidopsis thaliana	UniRef90_UPI00053FFE49	597	2e-28	469	68.3849	43.0704	PREDICTED serine/threonine-protein phosphatase 7 long form homolog	Vitis vinifera	-	-
Achn000271-TA	714	2e-26	Serine/threonine-protein phosphatase 7 long form homolog	Arabidopsis thaliana	UniRef90_UPI0005400830	453	1e-27	338	63.4454	44.3787	PREDICTED uncharacterized protein LOC104878870	Vitis vinifera	-	-
Achn000281-TA	300	-	-	-	-	-	-	-	-	-	-	-	-	-
Achn000291-TA	327	-	-	-	-	-	-	-	-	-	-	-	-	-
Achn000301-TA	1242	2e-72	Zinc finger BED domain-containing protein RICESLEEPER 2	Oryza sativa subsp. japonica	UniRef90_A5C6E9	1119	2e-124	1068	90.0966	35.1124	Putative uncharacterized protein (Fragment)	Vitis vinifera	-	-
Achn000311_TCONS_00148375	6464	0	E3 ubiquitin-protein ligase RKP	Arabidopsis thaliana	UniRef90_F6H4A3	3813	0	1276	58.9882	99.5298	Putative uncharacterized protein	Vitis vinifera	K12169	KPC1, RNF123
Achn000311_TCONS_00148377	6130	0	E3 ubiquitin-protein ligase RKP	Arabidopsis thaliana	UniRef90_F6H4A3	3813	0	1276	62.2023	99.5298	Putative uncharacterized protein	Vitis vinifera	K12169	KPC1, RNF123
Achn000311_TCONS_00148378	8795	0	E3 ubiquitin-protein ligase RKP	Arabidopsis thaliana	UniRef90_F6H4A3	2316	0	1276	26.3331	60.5016	Putative uncharacterized protein	Vitis vinifera	K12169	KPC1, RNF123
Achn000311_TCONS_00148379	2934	0	E3 ubiquitin-protein ligase RKP	Arabidopsis thaliana	UniRef90_UPI00051C08E8	1500	0	1274	51.1247	39.325	PREDICTED E3 ubiquitin-protein ligase RKP	Nicotiana	K12169	KPC1, RNF123
Achn000311_TCONS_00148380	3204	0	E3 ubiquitin-protein ligase RKP	Arabidopsis thaliana	UniRef90_F6H4A3	2493	0	1276	77.809	65.047	Putative uncharacterized protein	Vitis vinifera	K12169	KPC1, RNF123
Achn000311-TA	2478	0	E3 ubiquitin-protein ligase RKP	Arabidopsis thaliana	UniRef90_F6H4A3	2475	0	1276	99.8789	64.5768	Putative uncharacterized protein	Vitis vinifera	K12169	KPC1, RNF123
Achn000321-TA	1380	-	-	-	UniRef90_A0A061ELX9	651	8e-22	1352	47.1739	19.1568	H0502G05.11 protein	Theobroma cacao	-	-
Achn000331-TA	1434	1e-172	Glucan endo-1 3-beta-glucosidase 8	Arabidopsis thaliana	UniRef90_A0A059AKX9	1344	0	449	93.7238	100	Uncharacterized protein (Fragment)	Eucalyptus grandis	-	-
Achn000341_TCONS_00148388	2001	7e-155	S-adenosylmethionine carrier 1 chloroplastic/mitochondrial	Arabidopsis thaliana	UniRef90_V4T371	990	3e-166	320	49.4753	100	Uncharacterized protein	Citrus	K15111	SLC25A26
Achn000341_TCONS_00148389	9619	1e-137	Copia protein	Drosophila melanogaster	UniRef90_A5CA30	4257	0	1576	44.2562	90.2919	Putative uncharacterized protein	Vitis vinifera	-	-
Achn000341_TCONS_00148390	9608	1e-137	Copia protein	Drosophila melanogaster	UniRef90_A5CA30	4257	0	1576	44.3068	90.2919	Putative uncharacterized protein	Vitis vinifera	-	-
Achn000341_TCONS_00148391	1916	2e-124	S-adenosylmethionine carrier 1 chloroplastic/mitochondrial	Arabidopsis thaliana	UniRef90_UPI00054007FB	735	2e-135	351	38.3612	69.8006	PREDICTED S-adenosylmethionine carrier 1 chloroplastic/mitochondrial isoform X1	Vitis vinifera	K15111	SLC25A26
Achn000341_TCONS_00148392	1907	2e-124	S-adenosylmethionine carrier 1 chloroplastic/mitochondrial	Arabidopsis thaliana	UniRef90_UPI00054007FB	735	1e-135	351	38.5422	69.8006	PREDICTED S-adenosylmethionine carrier 1 chloroplastic/mitochondrial isoform X1	Vitis vinifera	K15111	SLC25A26
Achn000341_TCONS_00148394	1984	5e-125	S-adenosylmethionine carrier 1 chloroplastic/mitochondrial	Arabidopsis thaliana	UniRef90_UPI00054007FB	738	2e-135	351	37.1976	70.0855	PREDICTED S-adenosylmethionine carrier 1 chloroplastic/mitochondrial isoform X1	Vitis vinifera	K15111	SLC25A26
Achn000341_TCONS_00148395	703	4e-63	Probable S-adenosylmethionine carrier 2 chloroplastic	Arabidopsis thaliana	UniRef90_M1BVS6	435	6e-70	171	61.8777	84.7953	Uncharacterized protein	Solanum tuberosum	K15111	SLC25A26
Achn000341_TCONS_00148396	1943	9e-158	S-adenosylmethionine carrier 1 chloroplastic/mitochondrial	Arabidopsis thaliana	UniRef90_UPI0005815C8D	969	4e-169	324	49.8713	99.6914	PREDICTED S-adenosylmethionine carrier 1 chloroplastic/mitochondrial	Sesamum indicum	K15111	SLC25A26
Achn000341-TA	549	1e-67	S-adenosylmethionine carrier 1 chloroplastic/mitochondrial	Arabidopsis thaliana	UniRef90_UPI0004A61375	393	4e-78	289	71.5847	45.3287	PREDICTED S-adenosylmethionine carrier 1 chloroplastic/mitochondrial isoform X2	Cucumis melo	K15111	SLC25A26
Achn000351-TA	441	-	-	-	-	-	-	-	-	-	-	-	-	-
Achn000361-TA	429	-	-	-	UniRef90_Q6YSR3	150	2e-17	677	34.965	7.38552	Maturase-related protein (Fragment)	Pentapetalae	-	-
Achn000371_TCONS_00148405	1125	4e-46	Probable WRKY transcription factor 13	Arabidopsis thaliana	UniRef90_A0A061DJ42	747	5e-80	226	66.4	96.9027	WRKY DNA-binding protein 13	Theobroma cacao	-	-
Achn000371-TA	795	1e-16	Probable WRKY transcription factor 13	Arabidopsis thaliana	UniRef90_M5W7W0	387	8e-28	231	48.6792	56.2771	Uncharacterized protein	Prunus	-	-
Achn000381-TA	366	-	-	-	UniRef90_A0A061FJG9	219	2e-07	215	59.8361	36.7442	Uncharacterized protein	Theobroma cacao	-	-
Achn000391-TA	312	4e-24	Glycine-rich RNA-binding protein	Daucus carota	UniRef90_UPI00053C1F61	168	3e-24	160	53.8462	35	PREDICTED glycine-rich RNA-binding protein GRP2A-like	Tarenaya hassleriana	-	-
Achn000401_TCONS_00148409	2301	5e-142	Probable serine/threonine-protein kinase At1g54610	Arabidopsis thaliana	UniRef90_A0A068UX77	1758	0	590	76.4016	100	Coffea canephora DH200 94 genomic scaffold scaffold_71	Coffea canephora	K08819	CDK12_13
Achn000401-TA	1182	2e-32	Probable serine/threonine-protein kinase At1g54610	Arabidopsis thaliana	UniRef90_B9HG57	549	4e-60	469	46.4467	39.0192	Uncharacterized protein (Fragment)	Populus trichocarpa	K08819	CDK12_13
Achn000411-TA	714	4e-33	Cellulose synthase A catalytic subunit 6 UDP-forming	Arabidopsis thaliana	UniRef90_S8CWL8	252	4e-30	1086	35.2941	7.73481	Cellulose synthase	Genlisea aurea	K10999	CESA
Achn000421-TA	210	-	-	-	-	-	-	-	-	-	-	-	-	-
Achn000431_TCONS_00148417	3104	0	Ribonucleoside-diphosphate reductase large subunit	Arabidopsis thaliana	UniRef90_D7SWA0	2424	0	808	78.0928	100	Ribonucleoside-diphosphate reductase	Pentapetalae	K00525	E1.17.4.1A, nrdA, nrdE
Achn000431-TA	2058	0	Ribonucleoside-diphosphate reductase large subunit	Arabidopsis thaliana	UniRef90_A0A078HLW2	2055	0	767	99.8542	100	Ribonucleoside-diphosphate reductase	Brassica napus	K10807	RRM1
Achn000441_TCONS_00148432	849	8e-50	Sm-like protein LSM3B	Arabidopsis thaliana	UniRef90_Q5N9F1	270	1e-52	104	31.8021	86.5385	Os01g0866700 protein	Spermatophyta	K12622	LSM3
Achn000441_TCONS_00148444	859	6e-53	Sm-like protein LSM3B	Arabidopsis thaliana	UniRef90_B9GTJ5	300	3e-57	133	34.9243	75.188	Uncharacterized protein	Populus trichocarpa	K12622	LSM3
Achn000441_TCONS_00148445	864	1e-49	Sm-like protein LSM3B	Arabidopsis thaliana	UniRef90_Q5N9F1	270	2e-52	104	31.25	86.5385	Os01g0866700 protein	Spermatophyta	K12622	LSM3
Achn000441_TCONS_00148446	908	2e-49	Sm-like protein LSM3B	Arabidopsis thaliana	UniRef90_Q5N9F1	267	2e-51	104	29.4053	85.5769	Os01g0866700 protein	Spermatophyta	K12622	LSM3
Achn000441_TCONS_00148448	2808	4e-34	Probable plastid-lipid-associated protein 7 chloroplastic	Arabidopsis thaliana	UniRef90_A5AII5	489	3e-57	233	17.4145	78.5408	Putative uncharacterized protein	Vitis vinifera	-	-
Achn000441_TCONS_00148449	2590	3e-33	Probable plastid-lipid-associated protein 7 chloroplastic	Arabidopsis thaliana	UniRef90_B9GGS1	369	2e-45	278	14.2471	45.3237	Uncharacterized protein	Populus	-	-
Achn000441_TCONS_00148450	2306	4e-34	Probable plastid-lipid-associated protein 7 chloroplastic	Arabidopsis thaliana	UniRef90_UPI00052F1BBE	663	2e-58	280	28.7511	97.8571	PREDICTED probable plastid-lipid-associated protein 7 chloroplastic	Nelumbo nucifera	-	-
Achn000441_TCONS_00148451	2432	3e-81	Probable plastid-lipid-associated protein 7 chloroplastic	Arabidopsis thaliana	UniRef90_UPI0002C348A9	768	1e-110	264	31.5789	98.4848	PREDICTED probable plastid-lipid-associated protein 7 chloroplastic isoform X2	Fragaria vesca subsp. vesca	-	-
Achn000441_TCONS_00148452	2288	9e-52	Probable plastid-lipid-associated protein 7 chloroplastic	Arabidopsis thaliana	UniRef90_UPI0002C348A9	624	8e-77	264	27.2727	98.4848	PREDICTED probable plastid-lipid-associated protein 7 chloroplastic isoform X2	Fragaria vesca subsp. vesca	-	-
Achn000441_TCONS_00148453	2849	2e-33	Probable plastid-lipid-associated protein 7 chloroplastic	Arabidopsis thaliana	UniRef90_A5AII5	372	6e-45	233	13.0572	61.8026	Putative uncharacterized protein	Vitis vinifera	-	-
Achn000441_TCONS_00148455	2941	1e-48	Probable plastid-lipid-associated protein 7 chloroplastic	Arabidopsis thaliana	UniRef90_V4SKH1	597	4e-69	253	20.2992	80.6324	Uncharacterized protein	Citrus clementina	-	-
Achn000441_TCONS_00148456	2464	3e-65	Probable plastid-lipid-associated protein 7 chloroplastic	Arabidopsis thaliana	UniRef90_UPI0002C348A9	417	3e-87	264	16.9237	52.6515	PREDICTED probable plastid-lipid-associated protein 7 chloroplastic isoform X2	Fragaria vesca subsp. vesca	-	-
Achn000441_TCONS_00148457	3104	7e-27	Probable plastid-lipid-associated protein 7 chloroplastic	Arabidopsis thaliana	UniRef90_A5AII5	372	7e-45	233	11.9845	61.8026	Putative uncharacterized protein	Vitis vinifera	-	-
Achn000441_TCONS_00148458	2413	3e-34	Probable plastid-lipid-associated protein 7 chloroplastic	Arabidopsis thaliana	UniRef90_A5AII5	489	2e-57	233	20.2652	78.5408	Putative uncharacterized protein	Vitis vinifera	-	-
Achn000441_TCONS_00148459	3047	4e-17	Probable plastid-lipid-associated protein 7 chloroplastic	Arabidopsis thaliana	UniRef90_A5AII5	261	6e-26	233	8.5658	45.9227	Putative uncharacterized protein	Vitis vinifera	-	-
Achn000441_TCONS_00148460	2835	6e-47	Probable plastid-lipid-associated protein 7 chloroplastic	Arabidopsis thaliana	UniRef90_UPI0005C93259	867	2e-84	299	30.582	90.9699	PREDICTED probable plastid-lipid-associated protein 7 chloroplastic isoform X1	Fragaria vesca subsp. vesca	-	-
Achn000441_TCONS_00148461	2541	2e-23	Probable plastid-lipid-associated protein 7 chloroplastic	Arabidopsis thaliana	UniRef90_UPI0005FACA3C	606	4e-47	280	23.8489	86.4286	PREDICTED probable plastid-lipid-associated protein 7 chloroplastic isoform X3	Jatropha curcas	-	-
Achn000441_TCONS_00148462	2271	1e-56	Probable plastid-lipid-associated protein 7 chloroplastic	Arabidopsis thaliana	UniRef90_B9GGS1	426	5e-71	278	18.7583	51.0791	Uncharacterized protein	Populus	-	-
Achn000441_TCONS_00148463	2606	2e-33	Probable plastid-lipid-associated protein 7 chloroplastic	Arabidopsis thaliana	UniRef90_B9GGS1	339	6e-44	278	13.0084	41.3669	Uncharacterized protein	Populus	-	-
Achn000441_TCONS_00148464	2986	5e-34	Probable plastid-lipid-associated protein 7 chloroplastic	Arabidopsis thaliana	UniRef90_A5AII5	489	6e-57	233	16.3764	78.5408	Putative uncharacterized protein	Vitis vinifera	-	-
Achn000441_TCONS_00148466	2600	4e-34	Probable plastid-lipid-associated protein 7 chloroplastic	Arabidopsis thaliana	UniRef90_A5AII5	489	2e-57	233	18.8077	78.5408	Putative uncharacterized protein	Vitis vinifera	-	-
Achn000441_TCONS_00148467	2552	4e-44	Probable plastid-lipid-associated protein 7 chloroplastic	Arabidopsis thaliana	UniRef90_UPI00032AC485	378	6e-55	240	14.8119	60.8333	PREDICTED probable plastid-lipid-associated protein 7 chloroplastic	Cicer arietinum	-	-
Achn000441-TA	492	1e-37	Sm-like protein LSM3B	Arabidopsis thaliana	UniRef90_F6GY26	219	2e-40	106	44.5122	68.8679	Putative uncharacterized protein	Vitis vinifera	K12622	LSM3
Achn000451_TCONS_00148472	1470	6e-08	50S ribosomal protein L15	Lactobacillus salivarius (strain UCC118)	UniRef90_D7TM44	393	2e-22	283	26.7347	46.6431	Putative uncharacterized protein	Vitis vinifera	K02876	RP-L15, MRPL15, rplO
Achn000451_TCONS_00148473	586	2e-11	50S ribosomal protein L15	Leuconostoc citreum (strain KM20)	UniRef90_D7TM44	462	1e-29	283	78.8396	54.7703	Putative uncharacterized protein	Vitis vinifera	K02876	RP-L15, MRPL15, rplO
Achn000451-TA	537	2e-09	50S ribosomal protein L15	Lactobacillus salivarius (strain UCC118)	UniRef90_D7TM44	411	1e-27	283	76.5363	48.7633	Putative uncharacterized protein	Vitis vinifera	K02876	RP-L15, MRPL15, rplO
Achn000461_TCONS_00148471	1529	5e-24	50S ribosomal protein L15	Methylobacterium radiotolerans (strain ATCC 27329 / DSM 1819 / JCM 2831)	UniRef90_D7TM44	846	3e-115	283	55.3303	100	Putative uncharacterized protein	Vitis vinifera	K02876	RP-L15, MRPL15, rplO
Achn000461-TA	447	2e-13	54S ribosomal protein L10 mitochondrial	Schizosaccharomyces pombe (strain 972 / ATCC 24843)	UniRef90_D7TM44	441	1e-76	283	98.6577	51.9435	Putative uncharacterized protein	Vitis vinifera	K02876	RP-L15, MRPL15, rplO
Achn000471_TCONS_00148425	2948	0	Carbamoyl-phosphate synthase small chain chloroplastic	Arabidopsis thaliana	UniRef90_A0A022RTW0	1266	0	424	42.9444	99.5283	Uncharacterized protein	Lamiales	K01956	carA, CPA1
Achn000471-TA	1146	0	Carbamoyl-phosphate synthase small chain chloroplastic	Arabidopsis thaliana	UniRef90_A0A022RTW0	1137	0	424	99.2147	99.5283	Uncharacterized protein	Lamiales	K01956	carA, CPA1
Achn000481-TA	186	-	-	-	-	-	-	-	-	-	-	-	-	-
Achn000491_TCONS_00148482	3342	1e-17	Autophagy-related protein 13	Debaryomyces hansenii (strain ATCC 36239 / CBS 767 / JCM 1990 / NBRC 0083 / IGC 2968)	UniRef90_UPI0005816C0C	1908	0	643	57.0916	99.0669	PREDICTED autophagy-related protein 13 isoform X1	Sesamum indicum	K08331	ATG13
Achn000491_TCONS_00148483	3405	5e-18	Autophagy-related protein 13	Debaryomyces hansenii (strain ATCC 36239 / CBS 767 / JCM 1990 / NBRC 0083 / IGC 2968)	UniRef90_UPI0005816C0C	1575	2e-155	643	46.2555	81.804	PREDICTED autophagy-related protein 13 isoform X1	Sesamum indicum	K08331	ATG13
Achn000491_TCONS_00148484	3414	5e-18	Autophagy-related protein 13	Debaryomyces hansenii (strain ATCC 36239 / CBS 767 / JCM 1990 / NBRC 0083 / IGC 2968)	UniRef90_UPI0005816C0C	1908	0	643	55.8875	99.0669	PREDICTED autophagy-related protein 13 isoform X1	Sesamum indicum	K08331	ATG13
Achn000491-TA	1941	1e-18	Autophagy-related protein 13	Debaryomyces hansenii (strain ATCC 36239 / CBS 767 / JCM 1990 / NBRC 0083 / IGC 2968)	UniRef90_UPI0005816C0C	1908	0	643	98.2998	99.0669	PREDICTED autophagy-related protein 13 isoform X1	Sesamum indicum	K08331	ATG13
Achn000501-TA	672	4e-35	Nodulation-signaling pathway 2 protein	Medicago truncatula	UniRef90_UPI0001983305	660	3e-91	484	98.2143	45.2479	PREDICTED nodulation-signaling pathway 2 protein-like	Vitis vinifera	-	-
Achn000511_TCONS_00148487	647	4e-41	Serine/threonine-protein kinase ULK3	Gallus gallus	UniRef90_F6I0I4	549	5e-96	260	84.8532	70.3846	Putative uncharacterized protein	Vitis vinifera	K08269	ULK1_2_3, ATG1
Achn000511_TCONS_00148488	730	1e-49	Serine/threonine-protein kinase ULK3	Gallus gallus	UniRef90_F6I0I4	597	5e-106	260	81.7808	76.5385	Putative uncharacterized protein	Vitis vinifera	K08269	ULK1_2_3, ATG1
Achn000511_TCONS_00148490	670	4e-19	Serine/threonine-protein kinase ULK3	Gallus gallus	UniRef90_UPI00046DB3D0	543	8e-58	223	81.0448	64.574	PREDICTED serine/threonine-protein kinase ULK3 isoform X6	Prunus mume	K08269	ULK1_2_3, ATG1
Achn000511_TCONS_00148491	1911	4e-41	Serine/threonine-protein kinase ATG1	Sclerotinia sclerotiorum (strain ATCC 18683 / 1980 / Ss-1)	UniRef90_K4D4H9	429	1e-96	280	22.449	51.0714	Uncharacterized protein	Solanum	K08269	ULK1_2_3, ATG1
Achn000511_TCONS_00148492	691	7e-31	Serine/threonine-protein kinase atg1	Penicillium chrysogenum (strain ATCC 28089 / DSM 1075 / Wisconsin 54-1255)	UniRef90_K4D4H9	414	5e-68	280	59.9132	49.2857	Uncharacterized protein	Solanum	K08269	ULK1_2_3, ATG1
Achn000511_TCONS_00148493	995	2e-52	Serine/threonine-protein kinase ULK3	Gallus gallus	UniRef90_F6I0I4	636	8e-112	260	63.9196	81.5385	Putative uncharacterized protein	Vitis vinifera	K08269	ULK1_2_3, ATG1
Achn000511-TA	867	5e-66	Serine/threonine-protein kinase ULK3	Gallus gallus	UniRef90_A0A061DIR8	804	2e-138	313	92.7336	85.623	Kinase family protein isoform 1	Theobroma cacao	K08269	ULK1_2_3, ATG1
Achn000521_TCONS_00148489	443	4e-11	Serine/threonine-protein kinase ATG1	Botryotinia fuckeliana	UniRef90_M0ZXN5	231	3e-29	128	52.1445	60.1562	Uncharacterized protein	Solanum tuberosum	K08269	ULK1_2_3, ATG1
Achn000521-TA	366	1e-10	Serine/threonine-protein kinase ATG1	Botryotinia fuckeliana	UniRef90_M0ZXN5	315	8e-32	128	86.0656	76.5625	Uncharacterized protein	Solanum tuberosum	K08269	ULK1_2_3, ATG1
Achn000531_TCONS_00148495	3280	2e-34	Serine/threonine-protein kinase ULK3	Xenopus laevis	UniRef90_F6I0I4	708	1e-85	260	21.5854	76.1538	Putative uncharacterized protein	Vitis vinifera	K08269	ULK1_2_3, ATG1
Achn000531_TCONS_00148498	1502	1e-36	Serine/threonine-protein kinase ULK3	Gallus gallus	UniRef90_A0A0D2P3Y4	561	1e-78	316	37.3502	46.519	Uncharacterized protein	Gossypium raimondii	K08269	ULK1_2_3, ATG1
Achn000531_TCONS_00148499	3763	2e-34	Serine/threonine-protein kinase ATG1	Botryotinia fuckeliana	UniRef90_F6I0I4	708	2e-86	260	18.8148	76.1538	Putative uncharacterized protein	Vitis vinifera	K08269	ULK1_2_3, ATG1
Achn000531_TCONS_00148500	4215	6e-26	Serine/threonine-protein kinase ATG1	Magnaporthe oryzae (strain 70-15 / ATCC MYA-4617 / FGSC 8958)	UniRef90_UPI00046DB3D0	753	1e-74	223	17.8648	95.9641	PREDICTED serine/threonine-protein kinase ULK3 isoform X6	Prunus mume	K08269	ULK1_2_3, ATG1
Achn000531-TA	741	4e-32	Photosystem II protein D1	Amaranthus hybridus	UniRef90_M1DUW7	180	4e-32	140	24.2915	42.8571	Uncharacterized protein	root	K02703	psbA
Achn000541-TA	264	-	-	-	-	-	-	-	-	-	-	-	-	-
Achn000551-TA	4074	0	Protein TONSOKU	Arabidopsis thaliana	UniRef90_UPI00019832DA	4059	0	1309	99.6318	99.7708	PREDICTED protein TONSOKU	Vitis vinifera	-	-
Achn000561-TA	195	9e-17	Putative UDP-glucuronate xylan alpha-glucuronosyltransferase 3	Arabidopsis thaliana	UniRef90_D3Y4F9	117	1e-17	220	60	17.7273	Hexosyltransferase (Fragment)	Salix	-	-
Achn000571_TCONS_00148515	4126	8e-27	Zinc finger CCCH domain-containing protein 38	Arabidopsis thaliana	UniRef90_B9SNT0	2580	3e-128	886	62.5303	99.7743	Putative uncharacterized protein	Ricinus communis	-	-
Achn000571_TCONS_00148516	3744	7e-27	Zinc finger CCCH domain-containing protein 38	Arabidopsis thaliana	UniRef90_B9SNT0	2580	3e-129	886	68.9103	99.7743	Putative uncharacterized protein	Ricinus communis	-	-
Achn000571_TCONS_00148519	5468	1e-26	Zinc finger CCCH domain-containing protein 38	Arabidopsis thaliana	UniRef90_B9SNT0	2580	2e-126	886	47.1836	99.7743	Putative uncharacterized protein	Ricinus communis	-	-
Achn000571_TCONS_00148520	3670	8e-27	Zinc finger CCCH domain-containing protein 38	Arabidopsis thaliana	UniRef90_B9SNT0	2232	1e-113	886	60.8174	83.9729	Putative uncharacterized protein	Ricinus communis	-	-
Achn000571-TA	2592	3e-24	Zinc finger CCCH domain-containing protein 38	Arabidopsis thaliana	UniRef90_B9SNT0	2574	1e-127	886	99.3056	99.5485	Putative uncharacterized protein	Ricinus communis	-	-
Achn000581-TA	162	-	-	-	-	-	-	-	-	-	-	-	-	-
Achn000591-TA	459	1e-37	Transcription factor HEC3	Arabidopsis thaliana	UniRef90_A0A061DIQ0	312	3e-41	223	67.9739	46.1883	Basic helix-loop-helix DNA-binding superfamily protein	Theobroma cacao	-	-
Achn000601_TCONS_00148525	2441	2e-177	Protein trichome berefringence-like 7	Arabidopsis thaliana	UniRef90_A0A061DKB6	1254	0	455	51.3724	96.7033	Trichome birefringence-like 7	Theobroma cacao	-	-
Achn000601_TCONS_00148526	1210	5e-59	Protein trichome berefringence-like 7	Arabidopsis thaliana	UniRef90_UPI00052EA3DD	432	3e-74	429	35.7025	33.5664	PREDICTED protein trichome berefringence-like 7 isoform X1	Nelumbo nucifera	-	-
Achn000601-TA	1263	0	Protein trichome berefringence-like 7	Arabidopsis thaliana	UniRef90_A0A061DKB6	1254	0	455	99.2874	96.7033	Trichome birefringence-like 7	Theobroma cacao	-	-
Achn000611-TA	726	-	-	-	UniRef90_UPI0005817470	198	2e-14	170	27.2727	38.8235	PREDICTED uncharacterized protein LOC105179787	Sesamum indicum	-	-
Achn000621_TCONS_00148530	4681	2e-108	Chromatin assembly factor 1 subunit FAS2	Arabidopsis thaliana	UniRef90_U5G7B0	1428	9e-135	450	30.5063	99.7778	Uncharacterized protein (Fragment)	Populus	-	-
Achn000621_TCONS_00148531	4615	0	Chromatin assembly factor 1 subunit FAS2	Arabidopsis thaliana	UniRef90_D7U4G0	1362	0	456	29.5125	99.5614	Putative uncharacterized protein	Vitis vinifera	K10751	CHAF1B
Achn000621-TA	1362	1e-55	Chromatin assembly factor 1 subunit FAS2	Arabidopsis thaliana	UniRef90_U5G7B0	1113	9e-79	450	81.7181	76.4444	Uncharacterized protein (Fragment)	Populus	K10751	CHAF1B
Achn000631_TCONS_00148535	3072	4e-17	Probable cysteine desulfurase	Staphylococcus epidermidis (strain ATCC 12228)	UniRef90_UPI00052EF788	1554	0	661	50.5859	77.4584	PREDICTED uncharacterized protein LOC104596772	Nelumbo nucifera	-	-
Achn000631_TCONS_00148536	3900	8e-13	Probable cysteine desulfurase	Staphylococcus aureus (strain N315)	UniRef90_UPI00052EF788	1023	8e-161	661	26.2308	51.2859	PREDICTED uncharacterized protein LOC104596772	Nelumbo nucifera	-	-
Achn000631-TA	1995	1e-17	Probable cysteine desulfurase	Staphylococcus epidermidis (strain ATCC 12228)	UniRef90_UPI00051BD48C	1992	0	656	99.8496	100	PREDICTED uncharacterized protein LOC104120612	Nicotiana	-	-
Achn000641-TA	720	1e-24	Putative AC transposase	Zea mays	UniRef90_UPI00057AF456	522	7e-37	223	72.5	80.7175	PREDICTED zinc finger BED domain-containing protein RICESLEEPER 1-like	Populus euphratica	K10398	KIF11, EG5
Achn000651_TCONS_00148541	5762	0	Phosphatidylinositol 4-kinase beta 2	Arabidopsis thaliana	UniRef90_K4D4K4	3450	0	1134	59.875	100	Uncharacterized protein	Solanaceae	K00888	PI4K
Achn000651_TCONS_00148542	5805	0	Phosphatidylinositol 4-kinase beta 1	Arabidopsis thaliana	UniRef90_UPI0005813F9C	1473	0	1228	25.3747	38.5993	PREDICTED phosphatidylinositol 4-kinase beta 1-like	Sesamum indicum	K00888	PI4K
Achn000651_TCONS_00148543	5498	0	Phosphatidylinositol 4-kinase beta 2	Arabidopsis thaliana	UniRef90_K4D4K4	3450	0	1134	62.7501	100	Uncharacterized protein	Solanaceae	K00888	PI4K
Achn000651_TCONS_00148544	6291	0	Phosphatidylinositol 4-kinase beta 1	Arabidopsis thaliana	UniRef90_UPI0005813F9C	921	0	1228	14.64	25	PREDICTED phosphatidylinositol 4-kinase beta 1-like	Sesamum indicum	K00888	PI4K
Achn000651_TCONS_00148545	9569	7e-138	Phosphatidylinositol 4-kinase beta 1	Arabidopsis thaliana	UniRef90_M1CSM9	1608	0	546	16.8043	98.9011	Uncharacterized protein	Solanum tuberosum	K00888	PI4K
Achn000651_TCONS_00148546	5524	0	Phosphatidylinositol 4-kinase beta 1	Arabidopsis thaliana	UniRef90_UPI0005813F9C	1686	0	1228	30.5214	44.3811	PREDICTED phosphatidylinositol 4-kinase beta 1-like	Sesamum indicum	K00888	PI4K
Achn000651_TCONS_00148548	5865	0	Phosphatidylinositol 4-kinase beta 1	Arabidopsis thaliana	UniRef90_UPI0005813F9C	1881	0	1228	32.0716	49.5928	PREDICTED phosphatidylinositol 4-kinase beta 1-like	Sesamum indicum	K00888	PI4K
Achn000651_TCONS_00148549	6675	0	Phosphatidylinositol 4-kinase beta 1	Arabidopsis thaliana	UniRef90_UPI0005813F9C	921	0	1228	13.7978	25	PREDICTED phosphatidylinositol 4-kinase beta 1-like	Sesamum indicum	K00888	PI4K
Achn000651-TA	3447	0	Phosphatidylinositol 4-kinase beta 2	Arabidopsis thaliana	UniRef90_K4D4K4	3444	0	1134	99.913	100	Uncharacterized protein	Solanaceae	K00888	PI4K
Achn000661_TCONS_00148550	4096	3e-71	NAC domain-containing protein 82	Arabidopsis thaliana	UniRef90_UPI00053F436C	1692	4e-115	580	41.3086	99.6552	PREDICTED NAC domain-containing protein 45	Vitis vinifera	-	-
Achn000661_TCONS_00148551	4460	5e-71	NAC domain-containing protein 82	Arabidopsis thaliana	UniRef90_UPI0003D299A3	1293	3e-96	525	28.991	88.1905	PREDICTED NAC domain-containing protein 78-like isoform X1	Solanum	-	-
Achn000661_TCONS_00148552	4980	7e-71	NAC domain-containing protein 82	Arabidopsis thaliana	UniRef90_UPI0003D299A3	1293	1e-95	525	25.9639	88.1905	PREDICTED NAC domain-containing protein 78-like isoform X1	Solanum	-	-
Achn000661_TCONS_00148553	6205	7e-50	NAC domain-containing protein 82	Arabidopsis thaliana	UniRef90_A0A068U8B8	450	2e-64	500	7.25222	30	Coffea canephora DH200 94 genomic scaffold scaffold_13	Coffea canephora	-	-
Achn000661_TCONS_00148554	5492	6e-50	NAC domain-containing protein 82	Arabidopsis thaliana	UniRef90_A0A068U8B8	450	2e-64	500	8.19374	30	Coffea canephora DH200 94 genomic scaffold scaffold_13	Coffea canephora	-	-
Achn000661_TCONS_00148556	5613	1e-69	NAC domain-containing protein 82	Arabidopsis thaliana	UniRef90_UPI0003D299A3	675	4e-82	525	12.0257	42.4762	PREDICTED NAC domain-containing protein 78-like isoform X1	Solanum	-	-
Achn000661_TCONS_00148557	4647	6e-71	NAC domain-containing protein 82	Arabidopsis thaliana	UniRef90_UPI0003D299A3	1293	5e-96	525	27.8244	88.1905	PREDICTED NAC domain-containing protein 78-like isoform X1	Solanum	-	-
Achn000661-TA	1614	3e-75	NAC domain-containing protein 82	Arabidopsis thaliana	UniRef90_UPI00058173BE	1536	2e-114	564	95.1673	89.8936	PREDICTED uncharacterized protein LOC105178089	Sesamum indicum	-	-
Achn000671_TCONS_00148523	2600	1e-151	BTB/POZ domain-containing protein At2g13690	Arabidopsis thaliana	UniRef90_F6I0F0	1425	0	551	54.8077	89.2922	Putative uncharacterized protein	Vitis vinifera	-	-
Achn000671-TA	1881	6e-158	BTB/POZ domain-containing protein At2g13690	Arabidopsis thaliana	UniRef90_F6I0F0	1608	0	551	85.4864	100	Putative uncharacterized protein	Vitis vinifera	-	-
Achn000681_TCONS_00148562	6948	6e-61	Mitogen-activated protein kinase kinase kinase YODA	Arabidopsis thaliana	UniRef90_F6I0E6	768	6e-111	623	11.0535	41.0915	Putative uncharacterized protein	Vitis vinifera	-	-
Achn000681_TCONS_00148563	8087	3e-101	Mitogen-activated protein kinase kinase kinase YODA	Arabidopsis thaliana	UniRef90_A0A0B0MU48	912	1e-141	660	11.2774	41.0606	Mitogen-activated protein kinase kinase kinase 2	Gossypium	-	-
Achn000681_TCONS_00148564	5711	4e-61	Mitogen-activated protein kinase kinase kinase YODA	Arabidopsis thaliana	UniRef90_F6I0E6	771	2e-111	623	13.5003	41.252	Putative uncharacterized protein	Vitis vinifera	-	-
Achn000681_TCONS_00148565	4819	4e-125	Mitogen-activated protein kinase kinase kinase YODA	Arabidopsis thaliana	UniRef90_F6I0E6	1857	0	623	38.535	100	Putative uncharacterized protein	Vitis vinifera	-	-
Achn000681_TCONS_00148566	3816	6e-127	Mitogen-activated protein kinase kinase kinase YODA	Arabidopsis thaliana	UniRef90_F6I0E6	1857	0	623	48.6635	100	Putative uncharacterized protein	Vitis vinifera	-	-
Achn000681_TCONS_00148567	7386	2e-66	Mitogen-activated protein kinase kinase kinase YODA	Arabidopsis thaliana	UniRef90_A0A0D2VUV7	711	4e-98	473	9.62632	50.1057	Uncharacterized protein	Gossypium raimondii	-	-
Achn000681_TCONS_00148568	6517	4e-43	Mitogen-activated protein kinase kinase kinase YODA	Arabidopsis thaliana	UniRef90_F6I0E6	852	3e-99	623	13.0735	46.2279	Putative uncharacterized protein	Vitis vinifera	K04420	MAP3K2, MEKK2
Achn000681_TCONS_00148569	7378	4e-36	Mitogen-activated protein kinase kinase kinase YODA	Arabidopsis thaliana	UniRef90_UPI00057B1B60	546	2e-56	670	7.40038	20.2985	PREDICTED mitogen-activated protein kinase kinase kinase YODA-like	Populus euphratica	-	-
Achn000681_TCONS_00148570	4108	3e-126	Mitogen-activated protein kinase kinase kinase YODA	Arabidopsis thaliana	UniRef90_F6I0E6	1857	0	623	45.2045	100	Putative uncharacterized protein	Vitis vinifera	K04420	MAP3K2, MEKK2
Achn000681_TCONS_00148571	5990	7e-67	Mitogen-activated protein kinase kinase kinase YODA	Arabidopsis thaliana	UniRef90_F6I0E6	1092	2e-115	623	18.2304	59.069	Putative uncharacterized protein	Vitis vinifera	-	-
Achn000681_TCONS_00148572	7733	5e-43	Mitogen-activated protein kinase kinase kinase YODA	Arabidopsis thaliana	UniRef90_A0A068U8X3	567	9e-80	623	7.33221	25.0401	Coffea canephora DH200 94 genomic scaffold scaffold_13	Coffea canephora	K04420	MAP3K2, MEKK2
Achn000681_TCONS_00148573	5407	9e-39	Mitogen-activated protein kinase kinase kinase YODA	Arabidopsis thaliana	UniRef90_F6I0E6	948	9e-93	623	17.5328	46.2279	Putative uncharacterized protein	Vitis vinifera	-	-
Achn000681_TCONS_00148574	6189	5e-118	Mitogen-activated protein kinase kinase kinase YODA	Arabidopsis thaliana	UniRef90_A0A0B0MU48	1209	4e-173	660	19.5347	56.3636	Mitogen-activated protein kinase kinase kinase 2	Gossypium	-	-
Achn000681_TCONS_00148575	7076	2e-107	Mitogen-activated protein kinase kinase kinase YODA	Arabidopsis thaliana	UniRef90_A0A061DIU5	813	8e-149	668	11.4895	40.5689	Mitogen-activated protein kinase kinase kinase 3	Theobroma cacao	-	-
Achn000681_TCONS_00148576	7926	9e-32	Mitogen-activated protein kinase kinase kinase YODA	Arabidopsis thaliana	UniRef90_A5ARX6	729	2e-61	1066	9.19758	17.0732	Putative uncharacterized protein	Vitis vinifera	-	-
Achn000681_TCONS_00148577	6996	5e-59	Mitogen-activated protein kinase kinase kinase YODA	Arabidopsis thaliana	UniRef90_A0A0D2VUV7	798	3e-91	473	11.4065	49.4715	Uncharacterized protein	Gossypium raimondii	-	-
Achn000681_TCONS_00148578	7082	2e-55	Mitogen-activated protein kinase kinase kinase YODA	Arabidopsis thaliana	UniRef90_A0A068U8X3	906	1e-86	623	12.793	37.8812	Coffea canephora DH200 94 genomic scaffold scaffold_13	Coffea canephora	-	-
Achn000681_TCONS_00148579	7656	5e-51	Mitogen-activated protein kinase kinase kinase YODA	Arabidopsis thaliana	UniRef90_A0A0B0MU48	411	1e-68	660	5.36834	20.7576	Mitogen-activated protein kinase kinase kinase 2	Gossypium	-	-
Achn000681_TCONS_00148580	7850	3e-45	Mitogen-activated protein kinase kinase kinase YODA	Arabidopsis thaliana	UniRef90_UPI00053C10A6	510	6e-64	600	6.49682	23	PREDICTED mitogen-activated protein kinase kinase kinase YODA-like isoform X1	Tarenaya hassleriana	-	-
Achn000681_TCONS_00148581	5541	5e-79	Mitogen-activated protein kinase kinase kinase YODA	Arabidopsis thaliana	UniRef90_A0A061DIU5	843	2e-132	668	15.2139	37.2754	Mitogen-activated protein kinase kinase kinase 3	Theobroma cacao	K04420	MAP3K2, MEKK2
Achn000681_TCONS_00148582	4350	6e-126	Mitogen-activated protein kinase kinase kinase YODA	Arabidopsis thaliana	UniRef90_F6I0E6	1860	0	623	42.7586	100	Putative uncharacterized protein	Vitis vinifera	-	-
Achn000681_TCONS_00148583	5692	1e-124	Mitogen-activated protein kinase kinase kinase YODA	Arabidopsis thaliana	UniRef90_F6I0E6	1479	0	623	25.9838	78.3307	Putative uncharacterized protein	Vitis vinifera	K04420	MAP3K2, MEKK2
Achn000681_TCONS_00148584	6316	5e-108	Mitogen-activated protein kinase kinase kinase YODA	Arabidopsis thaliana	UniRef90_F6I0E6	1179	0	623	18.6669	62.9213	Putative uncharacterized protein	Vitis vinifera	-	-
Achn000681_TCONS_00148585	6372	5e-102	Mitogen-activated protein kinase kinase kinase YODA	Arabidopsis thaliana	UniRef90_F6I0E6	1272	0	623	19.9623	62.9213	Putative uncharacterized protein	Vitis vinifera	-	-
Achn000681_TCONS_00148587	2437	1e-29	5' exonuclease Apollo	Gallus gallus	UniRef90_F6I0E5	1767	0	548	72.5072	99.8175	Putative uncharacterized protein	Vitis vinifera	K15340	DCLRE1A, SNM1A, PSO2
Achn000681_TCONS_00148588	2652	2e-18	5' exonuclease Apollo	Gallus gallus	UniRef90_F6I0E5	1608	0	548	60.6335	90.146	Putative uncharacterized protein	Vitis vinifera	K15340	DCLRE1A, SNM1A, PSO2
Achn000681-TA	3288	2e-96	Mitogen-activated protein kinase kinase kinase YODA	Arabidopsis thaliana	UniRef90_A5ARX6	3285	0	1066	99.9088	99.9062	Putative uncharacterized protein	Vitis vinifera	K15340	DCLRE1A, SNM1A, PSO2
Achn000691_TCONS_00148590	1729	2e-109	ABC transporter I family member 10 chloroplastic	Arabidopsis thaliana	UniRef90_UPI00052EA6CA	705	2e-122	262	40.775	89.6947	PREDICTED ABC transporter I family member 10 chloroplastic isoform X1	Nelumbo nucifera	-	-
Achn000691-TA	987	9e-112	ABC transporter I family member 10 chloroplastic	Arabidopsis thaliana	UniRef90_A0A0D2VUW5	726	3e-125	262	73.5562	92.3664	Uncharacterized protein	Gossypium raimondii	-	-
Achn000701_TCONS_00148591	2206	7e-171	GDP-mannose transporter GONST1	Arabidopsis thaliana	UniRef90_A0A061DJ20	1203	0	398	54.5331	100	Golgi nucleotide sugar transporter 1	Malvaceae	K15356	VRG4, GONST1
Achn000701_TCONS_00148592	2921	2e-167	GDP-mannose transporter GONST1	Arabidopsis thaliana	UniRef90_A0A067KVM8	1038	0	378	35.5358	91.5344	Uncharacterized protein	Jatropha curcas	K15356	VRG4, GONST1
Achn000701_TCONS_00148593	2729	2e-135	GDP-mannose transporter GONST1	Arabidopsis thaliana	UniRef90_F6I0E3	744	4e-147	338	27.2627	73.3728	Putative uncharacterized protein	Vitis vinifera	K15356	VRG4, GONST1
Achn000701_TCONS_00148594	2550	6e-169	GDP-mannose transporter GONST1	Arabidopsis thaliana	UniRef90_A0A067KVM8	1131	0	378	44.3529	99.7354	Uncharacterized protein	Jatropha curcas	K15356	VRG4, GONST1
Achn000701_TCONS_00148595	2566	3e-169	GDP-mannose transporter GONST1	Arabidopsis thaliana	UniRef90_A0A061DJ20	1203	0	398	46.8823	100	Golgi nucleotide sugar transporter 1	Malvaceae	K15356	VRG4, GONST1
Achn000701_TCONS_00148596	3858	8e-113	GDP-mannose transporter GONST1	Arabidopsis thaliana	UniRef90_F6I0E3	657	4e-122	338	17.0295	64.7929	Putative uncharacterized protein	Vitis vinifera	K15356	VRG4, GONST1
Achn000701_TCONS_00148597	6960	1e-110	GDP-mannose transporter GONST1	Arabidopsis thaliana	UniRef90_F6I0E3	657	2e-119	338	9.43966	64.7929	Putative uncharacterized protein	Vitis vinifera	K15356	VRG4, GONST1
Achn000701_TCONS_00148598	2492	9e-130	GDP-mannose transporter GONST1	Arabidopsis thaliana	UniRef90_A0A067KVM8	618	1e-157	378	24.7994	54.4974	Uncharacterized protein	Jatropha curcas	K15356	VRG4, GONST1
Achn000701-TA	1431	4e-163	GDP-mannose transporter GONST1	Arabidopsis thaliana	UniRef90_A0A067KVM8	1092	0	378	76.3103	96.2963	Uncharacterized protein	Jatropha curcas	K15356	VRG4, GONST1
Achn000711-TA	609	-	-	-	-	-	-	-	-	-	-	-	-	-
Achn000721_TCONS_00148609	3516	-	-	-	UniRef90_A0A067K8S6	2043	0	721	58.1058	94.4521	Uncharacterized protein	Jatropha curcas	-	-
Achn000721_TCONS_00148610	5605	-	-	-	UniRef90_A0A067K8S6	2043	0	721	36.4496	94.4521	Uncharacterized protein	Jatropha curcas	-	-
Achn000721_TCONS_00148611	3575	-	-	-	UniRef90_A0A067K8S6	2043	0	721	57.1469	94.4521	Uncharacterized protein	Jatropha curcas	-	-
Achn000721_TCONS_00148612	5661	-	-	-	UniRef90_A0A059AKD1	1146	0	720	20.2438	53.0556	Uncharacterized protein	Eucalyptus grandis	-	-
Achn000721_TCONS_00148613	3478	-	-	-	UniRef90_A0A059AKD1	1146	0	720	32.95	53.0556	Uncharacterized protein	Eucalyptus grandis	-	-
Achn000721_TCONS_00148614	6415	-	-	-	UniRef90_A0A067K8S6	924	0	721	14.4037	42.7184	Uncharacterized protein	Jatropha curcas	-	-
Achn000721_TCONS_00148615	3659	-	-	-	UniRef90_A0A067K8S6	2043	0	721	55.8349	94.4521	Uncharacterized protein	Jatropha curcas	-	-
Achn000721_TCONS_00148616	3912	-	-	-	UniRef90_A0A067K8S6	2043	0	721	52.2239	94.4521	Uncharacterized protein	Jatropha curcas	-	-
Achn000721-TA	1914	-	-	-	UniRef90_A5B236	1803	0	706	94.2006	94.4759	Putative uncharacterized protein	Vitis vinifera	-	-
Achn000731_TCONS_00148618	2940	7e-51	Photosystem I reaction center subunit N chloroplastic	Arabidopsis thaliana	UniRef90_F6I0D8	495	8e-82	517	16.8367	37.7176	Putative uncharacterized protein	Vitis vinifera	K02701	psaN
Achn000731-TA	498	4e-55	Photosystem I reaction center subunit N chloroplastic	Arabidopsis thaliana	UniRef90_F4YFE2	495	1e-66	174	99.3976	98.2759	Photosystem I reaction center subunit N	Camellia sinensis	K02701	psaN
Achn000741_TCONS_00148621	1595	1e-95	Ras-related protein RABC1	Arabidopsis thaliana	UniRef90_A0A0D2URX2	519	2e-99	208	32.5392	83.1731	Uncharacterized protein	rosids	K07910	RAB18
Achn000741_TCONS_00148622	1623	2e-95	Ras-related protein RABC1	Arabidopsis thaliana	UniRef90_A0A0D2URX2	519	3e-99	208	31.9778	83.1731	Uncharacterized protein	rosids	K07910	RAB18
Achn000741_TCONS_00148623	1619	2e-95	Ras-related protein RABC1	Arabidopsis thaliana	UniRef90_A0A0D2URX2	519	3e-99	208	32.0568	83.1731	Uncharacterized protein	rosids	K07910	RAB18
Achn000741_TCONS_00148624	1599	1e-95	Ras-related protein RABC1	Arabidopsis thaliana	UniRef90_A0A0D2URX2	519	2e-99	208	32.4578	83.1731	Uncharacterized protein	rosids	K07910	RAB18
Achn000741_TCONS_00148625	750	3e-71	Ras-related protein RABC1	Arabidopsis thaliana	UniRef90_A0A0A0LQC6	390	1e-74	209	52	62.6794	Uncharacterized protein	fabids	K07910	RAB18
Achn000741_TCONS_00148626	1502	5e-96	Ras-related protein RABC1	Arabidopsis thaliana	UniRef90_A0A0D2URX2	519	6e-100	208	34.5539	83.1731	Uncharacterized protein	rosids	K07910	RAB18
Achn000741_TCONS_00148628	4226	-	-	-	UniRef90_F6I1Y2	1473	0	764	34.8557	63.8743	Putative uncharacterized protein	Vitis vinifera	-	-
Achn000741-TA	2295	6e-17	Ras-related protein RABC1	Arabidopsis thaliana	UniRef90_F6I1Y2	1689	0	764	73.5948	73.2984	Putative uncharacterized protein	Vitis vinifera	-	-
Achn000751-TA	1512	0	ABC transporter G family member 5	Arabidopsis thaliana	UniRef90_UPI00063AD085	1344	0	642	88.8889	68.8474	PREDICTED ABC transporter G family member 5	Gossypium raimondii	K05681	ABCG2
Achn000761-TA	648	-	-	-	UniRef90_A0A0D2VUZ9	420	1e-35	270	64.8148	51.4815	Uncharacterized protein	Gossypium raimondii	-	-
Achn000771_TCONS_00148634	3098	0	Probable methyltransferase PMT26	Arabidopsis thaliana	UniRef90_UPI0002C32655	2394	0	800	77.2757	99.75	PREDICTED probable methyltransferase PMT26	Fragaria vesca subsp. vesca	-	-
Achn000771-TA	2403	0	Probable methyltransferase PMT26	Arabidopsis thaliana	UniRef90_UPI0002C32655	2394	0	800	99.6255	99.75	PREDICTED probable methyltransferase PMT26	Fragaria vesca subsp. vesca	-	-
Achn000781-TA	534	2e-61	Nuclear transcription factor Y subunit B-7	Arabidopsis thaliana	UniRef90_A0A0D2RMZ8	531	1e-73	202	99.4382	86.1386	Uncharacterized protein	Gossypium raimondii	K08065	NFYB
Achn000791-TA	432	-	-	-	-	-	-	-	-	-	-	-	-	-
Achn000801_TCONS_00148639	4602	2e-150	E3 ubiquitin-protein ligase RGLG1	Arabidopsis thaliana	UniRef90_A0A061DJR5	1212	0	402	26.3364	100	Copine family isoform 1	Theobroma cacao	K16280	RGLG
Achn000801_TCONS_00148641	6209	3e-148	E3 ubiquitin-protein ligase RGLG1	Arabidopsis thaliana	UniRef90_A0A061DJR5	1212	0	402	19.5201	100	Copine family isoform 1	Theobroma cacao	K16280	RGLG
Achn000801_TCONS_00148642	6211	7e-149	E3 ubiquitin-protein ligase RGLG1	Arabidopsis thaliana	UniRef90_A0A061DJR5	1215	0	402	19.5621	100	Copine family isoform 1	Theobroma cacao	K16280	RGLG
Achn000801_TCONS_00148643	6210	8e-147	E3 ubiquitin-protein ligase RGLG1	Arabidopsis thaliana	UniRef90_B9H4B2	1338	0	408	21.5459	100	Uncharacterized protein	Populus	K16280	RGLG
Achn000801_TCONS_00148645	5262	3e-149	E3 ubiquitin-protein ligase RGLG1	Arabidopsis thaliana	UniRef90_A0A061DJR5	1212	0	402	23.0331	100	Copine family isoform 1	Theobroma cacao	K16280	RGLG
Achn000801_TCONS_00148646	4280	4e-149	E3 ubiquitin-protein ligase RGLG1	Arabidopsis thaliana	UniRef90_UPI00052ED5E5	1050	0	403	24.5327	87.5931	PREDICTED E3 ubiquitin-protein ligase RGLG1	Nelumbo nucifera	K16280	RGLG
Achn000801-TA	987	1e-140	E3 ubiquitin-protein ligase RGLG1	Arabidopsis thaliana	UniRef90_UPI00052ED5E5	933	0	403	94.5289	77.9156	PREDICTED E3 ubiquitin-protein ligase RGLG1	Nelumbo nucifera	K16280	RGLG
Achn000811_TCONS_00148647	1677	-	-	-	-	-	-	-	-	-	-	-	-	-
Achn000811_TCONS_00148649	1595	-	-	-	-	-	-	-	-	-	-	-	-	-
Achn000811-TA	891	-	-	-	-	-	-	-	-	-	-	-	-	-
Achn000821-TA	447	8e-08	Protein FAR1-RELATED SEQUENCE 11	Arabidopsis thaliana	UniRef90_UPI0002C31A93	444	8e-51	481	99.3289	32.2245	PREDICTED protein FAR1-RELATED SEQUENCE 5-like	Fragaria vesca subsp. vesca	-	-
Achn000831-TA	900	2e-21	Protein FAR1-RELATED SEQUENCE 3	Arabidopsis thaliana	UniRef90_UPI0002C327BD	897	2e-98	363	99.6667	84.8485	PREDICTED protein FAR1-RELATED SEQUENCE 5-like	Fragaria vesca subsp. vesca	-	-
Achn000841-TA	1287	7e-149	Aspartic proteinase nepenthesin-1	Nepenthes gracilis	UniRef90_B9N2J4	1230	0	439	95.5711	93.6219	Aspartyl protease family protein	Populus	-	-
Achn000851_TCONS_00148661	3906	1e-33	Ultraviolet-B receptor UVR8	Arabidopsis thaliana	UniRef90_D7SWI6	888	8e-139	420	22.7343	70.4762	Putative uncharacterized protein	Vitis vinifera	-	-
Achn000851_TCONS_00148662	2853	1e-30	Ultraviolet-B receptor UVR8	Arabidopsis thaliana	UniRef90_A0A061DS14	927	4e-141	426	32.4921	73.2394	Regulator of chromosome condensation (RCC1) family protein isoform 1	Theobroma cacao	-	-
Achn000851_TCONS_00148663	1735	-	-	-	UniRef90_W9QIQ1	315	7e-35	113	18.1556	94.6903	Uncharacterized protein	Morus notabilis	-	-
Achn000851_TCONS_00148664	822	-	-	-	UniRef90_UPI0005207E28	162	1e-33	380	19.708	14.2105	PREDICTED ultraviolet-B receptor UVR8 isoform X3	Nicotiana sylvestris	-	-
Achn000851_TCONS_00148665	4372	8e-21	Ultraviolet-B receptor UVR8	Arabidopsis thaliana	UniRef90_A0A061DS14	594	2e-89	426	13.5865	47.1831	Regulator of chromosome condensation (RCC1) family protein isoform 1	Theobroma cacao	-	-
Achn000851-TA	1107	6e-37	Ultraviolet-B receptor UVR8	Arabidopsis thaliana	UniRef90_A0A061DS14	1014	1e-165	426	91.5989	80.0469	Regulator of chromosome condensation (RCC1) family protein isoform 1	Theobroma cacao	-	-
Achn000861-TA	255	-	-	-	-	-	-	-	-	-	-	-	-	-
Achn000871-TA	498	-	-	-	-	-	-	-	-	-	-	-	-	-
Achn000881_TCONS_00148669	1538	4e-152	Magnesium transporter MRS2-F	Oryza sativa subsp. japonica	UniRef90_D7SWI3	1299	0	443	84.4603	99.5485	Putative uncharacterized protein	Vitis vinifera	K16075	MRS2, MFM1
Achn000881-TA	1359	2e-152	Magnesium transporter MRS2-F	Oryza sativa subsp. japonica	UniRef90_D7SWI3	1356	0	443	99.7792	99.5485	Putative uncharacterized protein	Vitis vinifera	K16075	MRS2, MFM1
Achn000891_TCONS_00148673	5678	-	-	-	UniRef90_B9H4P5	1680	0	727	29.5879	76.2036	Uncharacterized protein	Populus	-	-
Achn000891_TCONS_00148674	6700	-	-	-	UniRef90_A0A067DPW3	1599	0	663	23.8657	80.8446	Uncharacterized protein	Citrus sinensis	-	-
Achn000891-TA	2181	-	-	-	UniRef90_B9H4P5	1950	0	727	89.4085	88.5832	Uncharacterized protein	Populus	-	-
Achn000901_TCONS_00148677	1968	-	-	-	UniRef90_F6H4F1	1077	1e-162	365	54.7256	100	Putative uncharacterized protein	Vitis vinifera	-	-
Achn000901_TCONS_00148678	2018	-	-	-	UniRef90_F6H4F1	1077	2e-162	365	53.3697	100	Putative uncharacterized protein	Vitis vinifera	-	-
Achn000901_TCONS_00148679	2162	-	-	-	UniRef90_F6H4F1	1077	1e-161	365	49.815	100	Putative uncharacterized protein	Vitis vinifera	-	-
Achn000901_TCONS_00148680	2024	-	-	-	UniRef90_F6H4F1	1077	2e-162	365	53.2115	100	Putative uncharacterized protein	Vitis vinifera	-	-
Achn000901_TCONS_00148681	2541	-	-	-	UniRef90_F6H4F1	1077	4e-160	365	42.3849	100	Putative uncharacterized protein	Vitis vinifera	-	-
Achn000901-TA	1080	-	-	-	UniRef90_F6H4F1	1077	4e-167	365	99.7222	100	Putative uncharacterized protein	Vitis vinifera	-	-
Achn000911_TCONS_00148683	4073	0	Aldehyde dehydrogenase family 3 member I1 chloroplastic	Arabidopsis thaliana	UniRef90_D7SWG5	1602	0	548	39.3322	96.8978	Aldehyde dehydrogenase	Vitis vinifera	K00128	E1.2.1.3
Achn000911_TCONS_00148684	3574	0	Aldehyde dehydrogenase family 3 member I1 chloroplastic	Arabidopsis thaliana	UniRef90_D7SWG5	1602	0	548	44.8237	96.8978	Aldehyde dehydrogenase	Vitis vinifera	K00128	E1.2.1.3
Achn000911_TCONS_00148685	3527	0	Aldehyde dehydrogenase family 3 member I1 chloroplastic	Arabidopsis thaliana	UniRef90_D7SWG5	1602	0	548	45.421	96.8978	Aldehyde dehydrogenase	Vitis vinifera	K00128	E1.2.1.3
Achn000911_TCONS_00148686	3523	0	Aldehyde dehydrogenase family 3 member I1 chloroplastic	Arabidopsis thaliana	UniRef90_D7SWG5	1602	0	548	45.4726	96.8978	Aldehyde dehydrogenase	Vitis vinifera	K00128	E1.2.1.3
Achn000911_TCONS_00148687	4097	0	Aldehyde dehydrogenase family 3 member I1 chloroplastic	Arabidopsis thaliana	UniRef90_D7SWG5	1629	0	548	39.7608	98.5401	Aldehyde dehydrogenase	Vitis vinifera	K00128	E1.2.1.3
Achn000911_TCONS_00148688	3543	0	Aldehyde dehydrogenase family 3 member I1 chloroplastic	Arabidopsis thaliana	UniRef90_D7SWG5	1629	0	548	45.978	98.5401	Aldehyde dehydrogenase	Vitis vinifera	K00128	E1.2.1.3
Achn000911_TCONS_00148689	3550	0	Aldehyde dehydrogenase family 3 member I1 chloroplastic	Arabidopsis thaliana	UniRef90_D7SWG5	1629	0	548	45.8873	98.5401	Aldehyde dehydrogenase	Vitis vinifera	K00128	E1.2.1.3
Achn000911_TCONS_00148690	3981	0	Aldehyde dehydrogenase family 3 member I1 chloroplastic	Arabidopsis thaliana	UniRef90_D7SWG5	1524	0	548	38.2818	92.8832	Aldehyde dehydrogenase	Vitis vinifera	K00128	E1.2.1.3
Achn000911_TCONS_00148691	3546	0	Aldehyde dehydrogenase family 3 member I1 chloroplastic	Arabidopsis thaliana	UniRef90_D7SWG5	1629	0	548	45.9391	98.5401	Aldehyde dehydrogenase	Vitis vinifera	K00128	E1.2.1.3
Achn000911_TCONS_00148692	3452	0	Aldehyde dehydrogenase family 3 member I1 chloroplastic	Arabidopsis thaliana	UniRef90_D7SWG5	1608	0	548	46.5817	97.2628	Aldehyde dehydrogenase	Vitis vinifera	K00128	E1.2.1.3
Achn000911_TCONS_00148693	3964	0	Aldehyde dehydrogenase family 3 member I1 chloroplastic	Arabidopsis thaliana	UniRef90_D7SWG5	1485	0	548	37.4622	90.3285	Aldehyde dehydrogenase	Vitis vinifera	K00128	E1.2.1.3
Achn000911_TCONS_00148694	3433	2e-168	Aldehyde dehydrogenase family 3 member I1 chloroplastic	Arabidopsis thaliana	UniRef90_D7SWG5	1080	0	548	31.4594	65.6934	Aldehyde dehydrogenase	Vitis vinifera	K00128	E1.2.1.3
Achn000911_TCONS_00148695	3337	4e-165	Aldehyde dehydrogenase family 3 member H1	Arabidopsis thaliana	UniRef90_D7SWG5	1080	0	548	32.3644	65.6934	Aldehyde dehydrogenase	Vitis vinifera	K00128	E1.2.1.3
Achn000911_TCONS_00148696	5154	3e-135	Aldehyde dehydrogenase family 3 member H1	Arabidopsis thaliana	UniRef90_UPI00046E109F	648	2e-150	549	12.5728	39.3443	PREDICTED aldehyde dehydrogenase family 3 member H1 isoform X1	Prunus mume	K00128	E1.2.1.3
Achn000911_TCONS_00148697	5042	2e-160	Aldehyde dehydrogenase family 3 member H1	Arabidopsis thaliana	UniRef90_D7SWG5	1080	0	548	21.4201	65.6934	Aldehyde dehydrogenase	Vitis vinifera	K00128	E1.2.1.3
Achn000911_TCONS_00148698	3312	0	Aldehyde dehydrogenase family 3 member I1 chloroplastic	Arabidopsis thaliana	UniRef90_D7SWG5	1485	0	548	44.837	90.3285	Aldehyde dehydrogenase	Vitis vinifera	K00128	E1.2.1.3
Achn000911_TCONS_00148699	3309	0	Aldehyde dehydrogenase family 3 member I1 chloroplastic	Arabidopsis thaliana	UniRef90_D7SWG5	1485	0	548	44.8776	90.3285	Aldehyde dehydrogenase	Vitis vinifera	K00128	E1.2.1.3
Achn000911_TCONS_00148700	3430	0	Aldehyde dehydrogenase family 3 member I1 chloroplastic	Arabidopsis thaliana	UniRef90_D7SWG5	1602	0	548	46.7055	96.8978	Aldehyde dehydrogenase	Vitis vinifera	K00128	E1.2.1.3
Achn000911_TCONS_00148701	3868	0	Aldehyde dehydrogenase family 3 member I1 chloroplastic	Arabidopsis thaliana	UniRef90_D7SWG5	1080	0	548	27.9214	65.6934	Aldehyde dehydrogenase	Vitis vinifera	K00128	E1.2.1.3
Achn000911_TCONS_00148702	3856	1e-180	Aldehyde dehydrogenase family 3 member I1 chloroplastic	Arabidopsis thaliana	UniRef90_A0A061DK13	669	0	547	17.3496	40.9506	Aldehyde dehydrogenase	Theobroma cacao	K00128	E1.2.1.3
Achn000911-TA	1539	0	Aldehyde dehydrogenase family 3 member I1 chloroplastic	Arabidopsis thaliana	UniRef90_D7SWG5	1494	0	548	97.076	90.3285	Aldehyde dehydrogenase	Vitis vinifera	K00128	E1.2.1.3
Achn000921_TCONS_00148704	1609	4e-106	Aspartic proteinase Asp1	Oryza sativa subsp. japonica	UniRef90_A0A061DK09	1200	0	421	74.5805	95.7245	Eukaryotic aspartyl protease family protein isoform 1	Theobroma cacao	-	-
Achn000921_TCONS_00148705	1537	4e-104	Aspartic proteinase Asp1	Oryza sativa subsp. japonica	UniRef90_K4C4D4	1188	0	427	77.2934	91.3349	Uncharacterized protein	Solanum	-	-
Achn000921-TA	1272	8e-108	Aspartic proteinase Asp1	Oryza sativa subsp. japonica	UniRef90_K4C4D4	1170	0	427	91.9811	91.3349	Uncharacterized protein	Solanum	-	-
Achn000931_TCONS_00148708	927	3e-33	Beta-galactosidase 3	Oryza sativa subsp. japonica	UniRef90_V9QNM2	237	2e-50	893	25.5663	8.84658	Beta-galactosidase	Camellia sinensis	-	-
Achn000931-TA	579	2e-21	Beta-galactosidase 3	Oryza sativa subsp. japonica	UniRef90_B9SAA8	519	2e-50	803	89.6373	30.6351	Beta-galactosidase	Ricinus communis	-	-
Achn000941_TCONS_00148709	1725	-	-	-	UniRef90_A0A067LJ52	642	2e-116	326	37.2174	65.0307	Uncharacterized protein	Jatropha curcas	-	-
Achn000941_TCONS_00148710	1633	-	-	-	UniRef90_UPI000520336B	375	7e-80	317	22.9639	39.4322	PREDICTED uncharacterized protein LOC104248051	Nicotiana	-	-
Achn000941_TCONS_00148711	1191	-	-	-	UniRef90_A0A0D2V1F8	372	5e-69	359	31.2343	34.5404	Uncharacterized protein	Gossypium raimondii	-	-
Achn000941_TCONS_00148712	1630	-	-	-	UniRef90_A0A067LJ52	639	1e-118	326	39.2025	65.0307	Uncharacterized protein	Jatropha curcas	-	-
Achn000941_TCONS_00148713	1716	-	-	-	UniRef90_A0A067LJ52	381	4e-93	326	22.2028	38.9571	Uncharacterized protein	Jatropha curcas	-	-
Achn000941-TA	705	-	-	-	UniRef90_UPI00053FF3AD	387	3e-46	277	54.8936	61.0108	PREDICTED uncharacterized protein LOC100256147 isoform X2	Vitis vinifera	-	-
Achn000951_TCONS_00148715	3628	0	Probable glucan 1 3-alpha-glucosidase	Arabidopsis thaliana	UniRef90_UPI000510D3DD	2715	0	935	74.8346	96.7914	PREDICTED probable glucan 1 3-alpha-glucosidase	Maleae	K05546	GANAB
Achn000951-TA	2853	0	Probable glucan 1 3-alpha-glucosidase	Arabidopsis thaliana	UniRef90_A0A068UA93	1482	0	913	51.9453	66.1555	Coffea canephora DH200 94 genomic scaffold scaffold_16	Coffea canephora	K05546	GANAB
Achn000961_TCONS_00148717	2339	0	Amino acid permease 3	Arabidopsis thaliana	UniRef90_UPI00052E7C03	1464	0	483	62.5909	99.5859	PREDICTED amino acid permease 3	Nelumbo nucifera	-	-
Achn000961_TCONS_00148718	2013	8e-176	Amino acid permease 3	Arabidopsis thaliana	UniRef90_UPI00052E7C03	1107	0	483	54.9925	69.3582	PREDICTED amino acid permease 3	Nelumbo nucifera	-	-
Achn000961_TCONS_00148719	3169	1e-177	Amino acid permease 3	Arabidopsis thaliana	UniRef90_UPI00052E7C03	1005	0	483	31.7135	69.3582	PREDICTED amino acid permease 3	Nelumbo nucifera	-	-
Achn000961_TCONS_00148720	2440	2e-133	Amino acid permease 2	Arabidopsis thaliana	UniRef90_A0A061FHJ7	816	2e-142	488	33.4426	55.3279	Amino acid permease isoform 2	Malvaceae	-	-
Achn000961-TA	1308	0	Amino acid permease 3	Arabidopsis thaliana	UniRef90_UPI00052E7C03	1305	0	483	99.7706	99.5859	PREDICTED amino acid permease 3	Nelumbo nucifera	-	-
Achn000971_TCONS_00148722	2872	3e-111	Lipase-like PAD4	Arabidopsis thaliana	UniRef90_V4T711	1917	0	631	66.7479	99.3661	Uncharacterized protein	Citrus	-	-
Achn000971_TCONS_00148723	3512	2e-76	Lipase-like PAD4	Arabidopsis thaliana	UniRef90_A0A068VBC6	792	3e-123	514	22.5513	51.1673	Coffea canephora DH200 94 genomic scaffold scaffold_198	Coffea canephora	-	-
Achn000971-TA	1614	6e-112	Lipase-like PAD4	Arabidopsis thaliana	UniRef90_V4T711	1302	3e-179	631	80.6691	66.0856	Uncharacterized protein	Citrus	-	-
Achn000981-TA	681	9e-96	Germin-like protein subfamily 1 member 13	Arabidopsis thaliana	UniRef90_F6HSP3	642	4e-104	221	94.2731	96.8326	Putative uncharacterized protein	Vitis vinifera	-	-
Achn000991-TA	303	-	-	-	-	-	-	-	-	-	-	-	-	-
Achn001001_TCONS_00148731	2901	2e-69	Vacuolar protein sorting-associated protein 20 homolog 2	Arabidopsis thaliana	UniRef90_D7STC3	681	2e-81	226	23.4747	100	Putative uncharacterized protein	Vitis vinifera	K12195	CHMP6, VPS20
Achn001001-TA	843	9e-72	Vacuolar protein sorting-associated protein 20 homolog 2	Arabidopsis thaliana	UniRef90_D7STC3	657	1e-81	226	77.9359	96.4602	Putative uncharacterized protein	Vitis vinifera	K12195	CHMP6, VPS20
Achn001011_TCONS_00148734	1275	7e-18	B3 domain-containing protein Os12g0592300	Oryza sativa subsp. japonica	UniRef90_UPI00051BE98A	849	6e-47	539	66.5882	61.5955	PREDICTED B3 domain-containing protein Os01g0723500-like isoform X1	Nicotiana	-	-
Achn001011-TA	879	5e-18	B3 domain-containing protein Os12g0592300	Oryza sativa subsp. japonica	UniRef90_UPI00051BE98A	786	6e-44	539	89.4198	57.6994	PREDICTED B3 domain-containing protein Os01g0723500-like isoform X1	Nicotiana	-	-
Achn001021-TA	291	-	-	-	-	-	-	-	-	-	-	-	-	-
Achn001031_TCONS_00148736	2978	2e-70	Receptor-like cytosolic serine/threonine-protein kinase RBK2	Arabidopsis thaliana	UniRef90_A0A061DRT9	1935	0	726	64.9765	94.0771	Kinase protein with adenine nucleotide alpha hydrolases-like domain putative isoform 1	Theobroma cacao	-	-
Achn001031_TCONS_00148737	3871	2e-66	Receptor-like cytosolic serine/threonine-protein kinase RBK2	Arabidopsis thaliana	UniRef90_V4SX37	1683	0	690	43.4771	81.3043	Uncharacterized protein	Citrus	-	-
Achn001031_TCONS_00148738	4514	3e-66	Receptor-like cytosolic serine/threonine-protein kinase RBK2	Arabidopsis thaliana	UniRef90_V4SX37	1593	0	690	35.2902	77.1014	Uncharacterized protein	Citrus	-	-
Achn001031_TCONS_00148739	3190	3e-70	Receptor-like cytosolic serine/threonine-protein kinase RBK2	Arabidopsis thaliana	UniRef90_A0A061DRT9	1833	0	726	57.4608	89.5317	Kinase protein with adenine nucleotide alpha hydrolases-like domain putative isoform 1	Theobroma cacao	-	-
Achn001031_TCONS_00148740	2949	2e-70	Receptor-like cytosolic serine/threonine-protein kinase RBK2	Arabidopsis thaliana	UniRef90_A0A061DRT9	1932	0	726	65.5137	94.0771	Kinase protein with adenine nucleotide alpha hydrolases-like domain putative isoform 1	Theobroma cacao	-	-
Achn001031_TCONS_00148741	3801	1e-66	Receptor-like cytosolic serine/threonine-protein kinase RBK2	Arabidopsis thaliana	UniRef90_V4SX37	1680	0	690	44.1989	81.3043	Uncharacterized protein	Citrus	-	-
Achn001031_TCONS_00148742	3517	5e-70	Receptor-like cytosolic serine/threonine-protein kinase RBK2	Arabidopsis thaliana	UniRef90_A0A061DRT9	1749	0	726	49.7299	85.6749	Kinase protein with adenine nucleotide alpha hydrolases-like domain putative isoform 1	Theobroma cacao	-	-
Achn001031_TCONS_00148744	2791	1e-70	Receptor-like cytosolic serine/threonine-protein kinase RBK2	Arabidopsis thaliana	UniRef90_A0A061DRT9	1836	0	726	65.7829	89.5317	Kinase protein with adenine nucleotide alpha hydrolases-like domain putative isoform 1	Theobroma cacao	-	-
Achn001031-TA	1773	1e-32	Inactive protein kinase SELMODRAFT_444075	Selaginella moellendorffii	UniRef90_A0A061DKT8	1125	9e-117	556	63.4518	75.7194	Kinase protein with adenine nucleotide alpha hydrolases-like domain putative isoform 5	Theobroma cacao	K04730	IRAK1
Achn001041-TA	318	-	-	-	UniRef90_A0A068V1A0	297	2e-37	118	93.3962	82.2034	Coffea canephora DH200 94 genomic scaffold scaffold_87	Coffea canephora	-	-
Achn001051-TA	684	-	-	-	UniRef90_A5BNM8	615	2e-49	558	89.9123	36.9176	Putative uncharacterized protein	Vitis vinifera	K13148	CPSF3L, INTS11
Achn001061_TCONS_00148759	7806	4e-163	Lysine-specific demethylase JMJ25	Arabidopsis thaliana	UniRef90_UPI0005815F80	1797	0	1092	23.0208	54.3956	PREDICTED lysine-specific demethylase JMJ25-like	Sesamum indicum	K15601	KDM3
Achn001061_TCONS_00148760	6454	6e-164	Lysine-specific demethylase JMJ25	Arabidopsis thaliana	UniRef90_UPI0005815F80	1797	0	1092	27.8432	54.3956	PREDICTED lysine-specific demethylase JMJ25-like	Sesamum indicum	K15601	KDM3
Achn001061_TCONS_00148761	6423	6e-164	Lysine-specific demethylase JMJ25	Arabidopsis thaliana	UniRef90_UPI0005815F80	1797	0	1092	27.9776	54.3956	PREDICTED lysine-specific demethylase JMJ25-like	Sesamum indicum	K15601	KDM3
Achn001061_TCONS_00148762	6763	2e-146	Lysine-specific demethylase JMJ25	Arabidopsis thaliana	UniRef90_UPI0005815F80	1536	0	1092	22.7118	46.5201	PREDICTED lysine-specific demethylase JMJ25-like	Sesamum indicum	K15601	KDM3
Achn001061_TCONS_00148763	5747	7e-165	Lysine-specific demethylase JMJ25	Arabidopsis thaliana	UniRef90_UPI0005815F80	1797	0	1092	31.2685	54.3956	PREDICTED lysine-specific demethylase JMJ25-like	Sesamum indicum	K15601	KDM3
Achn001061_TCONS_00148764	6069	2e-164	Lysine-specific demethylase JMJ25	Arabidopsis thaliana	UniRef90_UPI0005815F80	1797	0	1092	29.6095	54.3956	PREDICTED lysine-specific demethylase JMJ25-like	Sesamum indicum	K15601	KDM3
Achn001061_TCONS_00148765	7629	3e-163	Lysine-specific demethylase JMJ25	Arabidopsis thaliana	UniRef90_UPI0005815F80	1797	0	1092	23.5549	54.3956	PREDICTED lysine-specific demethylase JMJ25-like	Sesamum indicum	K15601	KDM3
Achn001061_TCONS_00148766	5585	8e-136	Lysine-specific demethylase JMJ25	Arabidopsis thaliana	UniRef90_UPI0005815F80	1416	0	1092	25.3536	42.9487	PREDICTED lysine-specific demethylase JMJ25-like	Sesamum indicum	K15601	KDM3
Achn001061-TA	3045	9e-52	Lysine-specific demethylase JMJ25	Arabidopsis thaliana	UniRef90_UPI000520011A	510	5e-70	1112	16.7488	15.018	PREDICTED lysine-specific demethylase JMJ25-like	Nicotiana sylvestris	K15601	KDM3
Achn001071-TA	420	-	-	-	-	-	-	-	-	-	-	-	-	-
Achn001081_TCONS_00148771	2115	5e-25	Oxidation resistance protein 1	Xenopus tropicalis	UniRef90_A0A067LEN3	1092	8e-154	373	51.6312	98.6595	Uncharacterized protein	Jatropha curcas	-	-
Achn001081_TCONS_00148772	1628	2e-25	Oxidation resistance protein 1	Xenopus tropicalis	UniRef90_A0A067LEN3	1092	4e-156	373	67.0762	98.6595	Uncharacterized protein	Jatropha curcas	-	-
Achn001081-TA	1116	7e-27	Oxidation resistance protein 1	Xenopus tropicalis	UniRef90_A0A067LEN3	1089	4e-161	373	97.5806	98.6595	Uncharacterized protein	Jatropha curcas	-	-
Achn001091_TCONS_00148777	6544	0	Calmodulin-binding transcription activator 2	Arabidopsis thaliana	UniRef90_F6HWM2	3174	0	1353	48.5024	77.901	Putative uncharacterized protein	Vitis vinifera	-	-
Achn001091_TCONS_00148778	8496	0	Calmodulin-binding transcription activator 2	Arabidopsis thaliana	UniRef90_F6HWM2	3180	0	1353	37.4294	78.0488	Putative uncharacterized protein	Vitis vinifera	-	-
Achn001091_TCONS_00148780	5425	0	Calmodulin-binding transcription activator 2	Arabidopsis thaliana	UniRef90_F6HWM2	3174	0	1353	58.5069	77.901	Putative uncharacterized protein	Vitis vinifera	-	-
Achn001091-TA	4455	8e-147	Calmodulin-binding transcription activator 2	Arabidopsis thaliana	UniRef90_K4BSS5	3066	0	1021	68.8215	98.5309	Uncharacterized protein	Solanum lycopersicum	-	-
Achn001101-TA	327	5e-14	50S ribosomal protein L29 chloroplastic	Arabidopsis thaliana	UniRef90_F4YFA4	291	8e-20	178	88.9908	61.236	50S ribosomal protein L29	Camellia sinensis	K02904	RP-L29, rpmC
Achn001111-TA	624	-	-	-	UniRef90_A0A068TZV3	618	1e-49	345	99.0385	65.5072	Coffea canephora DH200 94 genomic scaffold scaffold_7	Coffea canephora	K09422	MYBP
Achn001121-TA	291	-	-	-	-	-	-	-	-	-	-	-	-	-
Achn001131_TCONS_00148790	3670	2e-113	Retrovirus-related Pol polyprotein from transposon TNT 1-94	Nicotiana tabacum	UniRef90_UPI00053F5765	528	2e-150	1947	14.3869	8.98819	PREDICTED uncharacterized protein LOC104892119	Beta vulgaris subsp. vulgaris	-	-
Achn001131-TA	2223	0	Pentatricopeptide repeat-containing protein At4g39952 mitochondrial	Arabidopsis thaliana	UniRef90_UPI00053FB65C	2217	0	782	99.7301	94.5013	PREDICTED pentatricopeptide repeat-containing protein At4g39952 mitochondrial	Vitis vinifera	-	-
Achn001141-TA	177	-	-	-	-	-	-	-	-	-	-	-	-	-
Achn001151_TCONS_00148793	1506	9e-16	Monoacylglycerol lipase ABHD6	Bos taurus	UniRef90_UPI000581641C	921	5e-161	313	61.1554	98.4026	PREDICTED uncharacterized protein LOC105178306	Sesamum indicum	-	-
Achn001151-TA	795	2e-12	Uncharacterized protein Mb2734	Mycobacterium bovis (strain ATCC BAA-935 / AF2122/97)	UniRef90_UPI000581641C	771	4e-146	313	96.9811	82.1086	PREDICTED uncharacterized protein LOC105178306	Sesamum indicum	-	-
Achn001161-TA	465	-	-	-	UniRef90_K4D4J6	252	1e-26	616	54.1935	13.6364	Uncharacterized protein	Solanum	-	-
Achn001171_TCONS_00038615	1919	-	-	-	UniRef90_F6HTE0	966	1e-119	406	50.3387	81.2808	Putative uncharacterized protein	Vitis vinifera	-	-
Achn001171_TCONS_00038616	2855	-	-	-	UniRef90_F6HTE0	849	3e-81	406	29.7373	71.6749	Putative uncharacterized protein	Vitis vinifera	-	-
Achn001171-TA	897	-	-	-	UniRef90_F6HTE0	858	3e-88	406	95.6522	74.8768	Putative uncharacterized protein	Vitis vinifera	-	-
Achn001181_TCONS_00038619	1674	2e-10	E3 ubiquitin-protein ligase BOI	Arabidopsis thaliana	UniRef90_F6HTE1	906	7e-79	337	54.1219	93.1751	Putative uncharacterized protein	Vitis vinifera	-	-
Achn001181-TA	1077	9e-11	E3 ubiquitin-protein ligase BOI	Arabidopsis thaliana	UniRef90_W9S5I0	729	2e-63	356	67.688	75.2809	Uncharacterized protein	Morus notabilis	-	-
Achn001191_TCONS_00038620	9064	1e-152	Beta-amylase 3 chloroplastic	Arabidopsis thaliana	UniRef90_W6E8G3	906	6e-179	548	9.99559	55.292	Chloroplast beta-amylase 3	Camellia sinensis	K01177	E3.2.1.2
Achn001191_TCONS_00038621	4892	8e-126	Beta-amylase 3 chloroplastic	Arabidopsis thaliana	UniRef90_W6E8G3	789	7e-154	548	16.1284	48.1752	Chloroplast beta-amylase 3	Camellia sinensis	K01177	E3.2.1.2
Achn001191-TA	1641	0	Beta-amylase 3 chloroplastic	Arabidopsis thaliana	UniRef90_W6E8G3	1638	0	548	99.8172	100	Chloroplast beta-amylase 3	Camellia sinensis	K01177	E3.2.1.2
Achn001201-TA	210	-	-	-	-	-	-	-	-	-	-	-	-	-
Achn001211_TCONS_00038624	4218	0	SNF2 domain-containing protein CLASSY 3	Arabidopsis thaliana	UniRef90_UPI00053FAA6A	2379	0	1021	56.4011	77.8648	PREDICTED SNF2 domain-containing protein CLASSY 3-like	Vitis vinifera	K10875	RAD54L, RAD54
Achn001211-TA	3846	0	SNF2 domain-containing protein CLASSY 3	Arabidopsis thaliana	UniRef90_UPI00053FAA6A	2379	0	1021	61.8565	77.8648	PREDICTED SNF2 domain-containing protein CLASSY 3-like	Vitis vinifera	K10875	RAD54L, RAD54
Achn001221_TCONS_00038626	1471	2e-54	60S ribosomal protein L37a	Oryza sativa subsp. japonica	UniRef90_A0A068UY13	315	2e-55	146	21.414	71.9178	Coffea canephora DH200 94 genomic scaffold scaffold_75	Coffea canephora	K02921	RP-L37Ae, RPL37A
Achn001221_TCONS_00038627	1471	2e-54	60S ribosomal protein L37a	Oryza sativa subsp. japonica	UniRef90_A0A068UY13	315	2e-55	146	21.414	71.9178	Coffea canephora DH200 94 genomic scaffold scaffold_75	Coffea canephora	K02921	RP-L37Ae, RPL37A
Achn001221_TCONS_00038628	1568	3e-50	60S ribosomal protein L37a	Oryza sativa subsp. japonica	UniRef90_A0A0E0A2L7	258	1e-49	131	16.4541	65.6489	Uncharacterized protein	Oryza glumipatula	K02921	RP-L37Ae, RPL37A
Achn001221_TCONS_00038629	1439	7e-55	60S ribosomal protein L37a	Oryza sativa subsp. japonica	UniRef90_A0A068UY13	315	6e-56	146	21.8902	71.9178	Coffea canephora DH200 94 genomic scaffold scaffold_75	Coffea canephora	K02921	RP-L37Ae, RPL37A
Achn001221_TCONS_00038630	1438	7e-55	60S ribosomal protein L37a	Oryza sativa subsp. japonica	UniRef90_A0A068UY13	315	6e-56	146	21.9054	71.9178	Coffea canephora DH200 94 genomic scaffold scaffold_75	Coffea canephora	K02921	RP-L37Ae, RPL37A
Achn001221_TCONS_00038631	2967	2e-51	60S ribosomal protein L37a	Oryza sativa subsp. japonica	UniRef90_UPI0003D27403	366	4e-54	124	12.3357	92.7419	PREDICTED 60S ribosomal protein L37a-like partial	Pentapetalae	K02921	RP-L37Ae, RPL37A
Achn001221_TCONS_00038632	2058	3e-52	60S ribosomal protein L37a	Oryza sativa subsp. japonica	UniRef90_UPI0003D27403	366	5e-55	124	17.7843	92.7419	PREDICTED 60S ribosomal protein L37a-like partial	Pentapetalae	K02921	RP-L37Ae, RPL37A
Achn001221_TCONS_00038634	1526	4e-53	60S ribosomal protein L37a	Oryza sativa subsp. japonica	UniRef90_UPI0003D27403	366	4e-56	124	23.9843	92.7419	PREDICTED 60S ribosomal protein L37a-like partial	Pentapetalae	K02921	RP-L37Ae, RPL37A
Achn001221-TA	372	1e-22	60S ribosomal protein L37a	Oryza sativa subsp. japonica	UniRef90_B8A3K5	138	6e-23	80	37.0968	57.5	Uncharacterized protein	Zea mays	K02921	RP-L37Ae, RPL37A
Achn001231-TA	627	-	-	-	UniRef90_UPI00032A961E	609	2e-21	363	97.1292	59.5041	PREDICTED uncharacterized protein LOC101496546	Cicer arietinum	-	-
Achn001241-TA	279	-	-	-	UniRef90_F6H7Y3	132	4e-09	154	47.3118	28.5714	Putative uncharacterized protein	Vitis vinifera	-	-
Achn001251-TA	1125	-	-	-	UniRef90_UPI00053F903E	1107	4e-34	394	98.4	98.9848	PREDICTED uncharacterized protein LOC104878305 isoform X1	Vitis vinifera	-	-
Achn001261-TA	153	-	-	-	-	-	-	-	-	-	-	-	-	-
Achn001271_TCONS_00038652	2584	0	Putative glycerol-3-phosphate transporter 4	Arabidopsis thaliana	UniRef90_F6I2C6	1614	0	528	62.4613	99.8106	Putative uncharacterized protein	Vitis vinifera	K13783	SLC37A1_2
Achn001271-TA	1572	0	Putative glycerol-3-phosphate transporter 4	Arabidopsis thaliana	UniRef90_A0A061G305	1449	0	601	92.1756	80.3661	Major facilitator superfamily protein isoform 1	Theobroma cacao	K13783	SLC37A1_2
Achn001281-TA	612	2e-137	GTP-binding protein YPTM2	Zea mays	UniRef90_Q40203	609	3e-142	202	99.5098	100	RAB1C	fabids	K07874	RAB1A
Achn001291-TA	1056	-	-	-	UniRef90_A0A061G4B1	768	4e-26	850	72.7273	33.6471	ATP-dependent caseinolytic protease/crotonase family protein	Theobroma cacao	-	-
Achn001301_TCONS_00038656	2845	6e-69	Methylglutaconyl-CoA hydratase mitochondrial	Dictyostelium discoideum	UniRef90_UPI00052EB343	897	4e-137	321	31.529	96.8847	PREDICTED methylglutaconyl-CoA hydratase mitochondrial	Nelumbo nucifera	K05607	AUH
Achn001301_TCONS_00038657	2352	1e-61	Methylglutaconyl-CoA hydratase mitochondrial	Dictyostelium discoideum	UniRef90_UPI00052EB343	852	2e-130	321	36.2245	92.2118	PREDICTED methylglutaconyl-CoA hydratase mitochondrial	Nelumbo nucifera	K05607	AUH
Achn001301_TCONS_00038658	2664	7e-48	Methylglutaconyl-CoA hydratase mitochondrial	Dictyostelium discoideum	UniRef90_UPI0005813544	426	2e-97	299	15.991	47.4916	PREDICTED methylglutaconyl-CoA hydratase mitochondrial	Sesamum indicum	K05607	AUH
Achn001301-TA	786	2e-45	Methylglutaconyl-CoA hydratase mitochondrial	Dictyostelium discoideum	UniRef90_UPI00052EB343	765	1e-104	321	97.3282	96.8847	PREDICTED methylglutaconyl-CoA hydratase mitochondrial	Nelumbo nucifera	K05607	AUH
Achn001311-TA	918	2e-43	Ethylene-responsive transcription factor 5	Arabidopsis thaliana	UniRef90_D8VD40	915	6e-164	305	99.6732	100	Ethylene response factor 13	Actinidia deliciosa	K09286	EREBP
Achn001321_TCONS_00038662	2833	2e-22	Palmitoyl-protein thioesterase 1	Caenorhabditis elegans	UniRef90_F6HD59	471	3e-84	300	16.6255	52.3333	Putative uncharacterized protein	Vitis vinifera	K01074	PPT
Achn001321_TCONS_00038663	2052	1e-41	Palmitoyl-protein thioesterase 1	Caenorhabditis elegans	UniRef90_UPI00058160C8	993	2e-160	350	48.3918	94.8571	PREDICTED palmitoyl-protein thioesterase 1-like	Sesamum indicum	K01074	PPT
Achn001321_TCONS_00038664	3076	3e-29	Palmitoyl-protein thioesterase 1	Caenorhabditis elegans	UniRef90_F6HD59	534	6e-98	300	17.3602	59.3333	Putative uncharacterized protein	Vitis vinifera	K01074	PPT
Achn001321_TCONS_00038665	1634	5e-40	Palmitoyl-protein thioesterase 1	Caenorhabditis elegans	UniRef90_UPI00058160C8	972	1e-157	350	59.4859	94.8571	PREDICTED palmitoyl-protein thioesterase 1-like	Sesamum indicum	K01074	PPT
Achn001321_TCONS_00038667	2351	1e-22	Palmitoyl-protein thioesterase 1	Caenorhabditis elegans	UniRef90_F6HD59	471	3e-85	300	20.034	52.3333	Putative uncharacterized protein	Vitis vinifera	K01074	PPT
Achn001321_TCONS_00038668	1473	5e-41	Palmitoyl-protein thioesterase 3	Dictyostelium discoideum	UniRef90_F6HD59	711	1e-142	300	48.2688	79	Putative uncharacterized protein	Vitis vinifera	K01074	PPT
Achn001321-TA	651	9e-22	Palmitoyl-protein thioesterase 1	Caenorhabditis elegans	UniRef90_A0A067F5D6	462	6e-77	236	70.9677	79.661	Uncharacterized protein	Citrus sinensis	K01074	PPT
Achn001331_TCONS_00038666	2402	8e-35	Palmitoyl-protein thioesterase 1	Caenorhabditis elegans	UniRef90_UPI00052EB93C	1026	4e-144	329	42.7144	91.4894	PREDICTED palmitoyl-protein thioesterase 1 isoform X1	Nelumbo nucifera	K01074	PPT
Achn001331_TCONS_00038669	2209	8e-41	Palmitoyl-protein thioesterase 3	Dictyostelium discoideum	UniRef90_F6HD59	822	2e-153	300	37.2114	91.3333	Putative uncharacterized protein	Vitis vinifera	K01074	PPT
Achn001331_TCONS_00038671	2577	2e-40	Palmitoyl-protein thioesterase 3	Dictyostelium discoideum	UniRef90_UPI00052EB93C	924	4e-149	329	35.8556	90.8815	PREDICTED palmitoyl-protein thioesterase 1 isoform X1	Nelumbo nucifera	K01074	PPT
Achn001331_TCONS_00038672	6358	3e-17	Palmitoyl-protein thioesterase 1	Caenorhabditis elegans	UniRef90_F6HD59	387	7e-58	300	6.08682	43	Putative uncharacterized protein	Vitis vinifera	K01074	PPT
Achn001331_TCONS_00038673	3426	1e-17	Palmitoyl-protein thioesterase 1	Caenorhabditis elegans	UniRef90_F6HD59	387	1e-58	300	11.296	43	Putative uncharacterized protein	Vitis vinifera	K01074	PPT
Achn001331_TCONS_00038674	3525	1e-17	Palmitoyl-protein thioesterase 1	Caenorhabditis elegans	UniRef90_F6HD59	387	1e-58	300	10.9787	43	Putative uncharacterized protein	Vitis vinifera	K01074	PPT
Achn001331_TCONS_00038675	2917	1e-17	Palmitoyl-protein thioesterase 1	Caenorhabditis elegans	UniRef90_UPI00058160C8	483	4e-72	350	16.5581	46	PREDICTED palmitoyl-protein thioesterase 1-like	Sesamum indicum	K01074	PPT
Achn001331_TCONS_00038676	2870	8e-29	Palmitoyl-protein thioesterase 1	Caenorhabditis elegans	UniRef90_F6HD59	606	8e-105	300	21.115	67.3333	Putative uncharacterized protein	Vitis vinifera	K01074	PPT
Achn001331_TCONS_00038677	2479	5e-27	Palmitoyl-protein thioesterase 3	Dictyostelium discoideum	UniRef90_UPI00052EB93C	480	4e-114	329	19.3626	45.8967	PREDICTED palmitoyl-protein thioesterase 1 isoform X1	Nelumbo nucifera	K01074	PPT
Achn001331_TCONS_00038679	2033	2e-19	Palmitoyl-protein thioesterase 3	Dictyostelium discoideum	UniRef90_F6HD59	420	2e-75	300	20.6591	46.6667	Putative uncharacterized protein	Vitis vinifera	K01074	PPT
Achn001331-TA	546	6e-24	Palmitoyl-protein thioesterase 1	Caenorhabditis elegans	UniRef90_F6HD59	516	5e-91	300	94.5055	77.3333	Putative uncharacterized protein	Vitis vinifera	K01074	PPT
Achn001341-TA	156	-	-	-	-	-	-	-	-	-	-	-	-	-
Achn001351_TCONS_00038660	2697	-	-	-	UniRef90_D7TG77	585	3e-42	240	21.6908	76.25	Putative uncharacterized protein	Vitis vinifera	-	-
Achn001351_TCONS_00038681	2783	-	-	-	UniRef90_D7TG77	747	7e-58	240	26.8415	98.75	Putative uncharacterized protein	Vitis vinifera	-	-
Achn001351_TCONS_00038683	1381	2e-33	Transcription factor GAMYB	Oryza sativa subsp. indica	UniRef90_UPI00052EFC6F	831	1e-73	318	60.1738	95.283	PREDICTED transcription factor MYB29	Nelumbo nucifera	K09422	MYBP
Achn001351-TA	1173	-	-	-	UniRef90_D7TG77	753	1e-61	240	64.1944	99.5833	Putative uncharacterized protein	Vitis vinifera	-	-
Achn001361_TCONS_00038684	2183	5e-25	Transcription factor DIVARICATA	Antirrhinum majus	UniRef90_B9MUR9	726	8e-104	337	33.257	70.6231	Syringolide-induced protein 1-3-1B	Populus	-	-
Achn001361-TA	1029	1e-33	Transcription factor MYB1R1	Solanum tuberosum	UniRef90_B9MUR9	1026	5e-168	337	99.7085	100	Syringolide-induced protein 1-3-1B	Populus	-	-
Achn001371-TA	513	-	-	-	UniRef90_K4CNJ5	387	4e-11	204	75.4386	66.6667	Uncharacterized protein	Solanum lycopersicum	-	-
Achn001381-TA	510	-	-	-	UniRef90_K4CNJ5	420	6e-12	204	82.3529	69.1176	Uncharacterized protein	Solanum lycopersicum	-	-
Achn001391-TA	183	-	-	-	-	-	-	-	-	-	-	-	-	-
Achn001401-TA	192	-	-	-	-	-	-	-	-	-	-	-	-	-
Achn001411_TCONS_00038690	4260	1e-06	Sphingomyelin phosphodiesterase 4	Danio rerio	UniRef90_UPI00051AC412	1509	0	800	35.4225	62.75	PREDICTED uncharacterized protein LOC104091309	Nicotiana	-	-
Achn001411_TCONS_00038691	4892	6e-06	Sphingomyelin phosphodiesterase 4	Danio rerio	UniRef90_UPI00051AC412	1653	0	800	33.7899	68.75	PREDICTED uncharacterized protein LOC104091309	Nicotiana	-	-
Achn001411-TA	2355	5e-07	Sphingomyelin phosphodiesterase 4	Danio rerio	UniRef90_UPI00051AC412	2349	0	800	99.7452	97.875	PREDICTED uncharacterized protein LOC104091309	Nicotiana	-	-
Achn001421_TCONS_00038693	1994	-	-	-	UniRef90_D7SYZ7	696	3e-127	281	34.9047	82.5623	Putative uncharacterized protein	Vitis vinifera	-	-
Achn001421_TCONS_00038694	1699	-	-	-	UniRef90_A0A067L712	849	2e-154	281	49.9706	100	Uncharacterized protein	Jatropha curcas	-	-
Achn001421_TCONS_00038695	1737	-	-	-	UniRef90_D7SYZ7	696	2e-129	281	40.0691	82.5623	Putative uncharacterized protein	Vitis vinifera	-	-
Achn001421_TCONS_00038696	1986	-	-	-	UniRef90_D7SYZ7	477	3e-76	281	24.0181	56.5836	Putative uncharacterized protein	Vitis vinifera	-	-
Achn001421_TCONS_00038697	3924	-	-	-	UniRef90_M4EBU3	492	8e-81	285	12.5382	58.9474	Uncharacterized protein	Brassicaceae	-	-
Achn001421_TCONS_00038698	1160	-	-	-	UniRef90_A0A022PSG5	738	4e-140	281	63.6207	86.8327	Uncharacterized protein	Lamiales	-	-
Achn001421_TCONS_00038699	2129	9e-61	60S ribosomal protein L15	Petunia hybrida	UniRef90_A0A022PSG5	744	9e-136	281	34.946	87.5445	Uncharacterized protein	Lamiales	-	-
Achn001421-TA	858	-	-	-	UniRef90_D7SYZ7	756	7e-142	281	88.1119	94.306	Putative uncharacterized protein	Vitis vinifera	-	-
Achn001431_TCONS_00038701	3133	1e-29	60S ribosomal protein L15-1	Arabidopsis thaliana	UniRef90_M0TDR8	255	9e-40	1480	8.13916	5.74324	Ribosomal protein L15	Musa acuminata subsp. malaccensis	K02877	RP-L15e, RPL15
Achn001431_TCONS_00038703	1503	4e-56	60S ribosomal protein L15	Rattus norvegicus	UniRef90_M0TDR8	351	1e-73	1480	23.3533	7.90541	Ribosomal protein L15	Musa acuminata subsp. malaccensis	K02877	RP-L15e, RPL15
Achn001431_TCONS_00038704	1561	2e-54	60S ribosomal protein L15	Rattus norvegicus	UniRef90_A0A022RRQ4	345	9e-71	239	22.1012	48.1172	Ribosomal protein L15	Spermatophyta	K02877	RP-L15e, RPL15
Achn001431-TA	648	6e-29	60S ribosomal protein L15-1	Arabidopsis thaliana	UniRef90_A0A0D3A7C2	408	6e-53	178	62.963	95.5056	Ribosomal protein L15	Brassica	K02877	RP-L15e, RPL15
Achn001441_TCONS_00038705	2618	-	-	-	UniRef90_A5BI84	1794	0	606	68.5256	100	Putative uncharacterized protein	Vitis vinifera	-	-
Achn001441_TCONS_00038706	2307	-	-	-	UniRef90_A5BI84	1707	0	606	73.9922	100	Putative uncharacterized protein	Vitis vinifera	-	-
Achn001441_TCONS_00038707	2204	-	-	-	UniRef90_A5BI84	1689	0	606	76.6334	98.6799	Putative uncharacterized protein	Vitis vinifera	-	-
Achn001441-TA	1707	-	-	-	UniRef90_A5BI84	1668	0	606	97.7153	92.4092	Putative uncharacterized protein	Vitis vinifera	-	-
Achn001451_TCONS_00038709	7984	-	-	-	UniRef90_F6I040	6498	0	2261	81.3878	98.0097	Putative uncharacterized protein	Vitis vinifera	-	-
Achn001451-TA	6471	-	-	-	UniRef90_A0A068UQT6	6135	0	2176	94.8076	98.5754	Coffea canephora DH200 94 genomic scaffold scaffold_41	Coffea canephora	-	-
Achn001461_TCONS_00038716	1682	3e-141	WAT1-related protein At5g47470	Arabidopsis thaliana	UniRef90_UPI0002C30497	1047	2e-167	351	62.2473	98.8604	PREDICTED WAT1-related protein At5g47470	Fragaria vesca subsp. vesca	-	-
Achn001461-TA	786	1e-58	WAT1-related protein At5g47470	Arabidopsis thaliana	UniRef90_A0A0D2R0X2	642	3e-67	329	81.6794	92.7052	Uncharacterized protein	Gossypium raimondii	-	-
Achn001471_TCONS_00038718	4274	1e-174	Protein transport protein SEC16A homolog	Arabidopsis thaliana	UniRef90_M1AXM3	2679	0	1008	62.6813	87.7976	Uncharacterized protein	Solanum tuberosum	-	-
Achn001471_TCONS_00038719	6733	7e-180	Protein transport protein SEC16B homolog	Arabidopsis thaliana	UniRef90_A0A067L6Z7	1767	0	1408	26.2439	41.9744	Uncharacterized protein	Jatropha curcas	-	-
Achn001471_TCONS_00038720	7310	0	Protein transport protein SEC16B homolog	Arabidopsis thaliana	UniRef90_A0A067L6Z7	1395	0	1408	19.0834	32.8125	Uncharacterized protein	Jatropha curcas	-	-
Achn001471_TCONS_00038721	5551	0	Protein transport protein SEC16B homolog	Arabidopsis thaliana	UniRef90_UPI0005207A50	4443	0	1481	80.0396	100	PREDICTED uncharacterized protein LOC104227816	Nicotiana	-	-
Achn001471-TA	4311	0	Protein transport protein SEC16B homolog	Arabidopsis thaliana	UniRef90_UPI0005207A50	4308	0	1481	99.9304	100	PREDICTED uncharacterized protein LOC104227816	Nicotiana	-	-
Achn001481_TCONS_00038723	3398	-	-	-	UniRef90_F6HPB9	624	8e-46	485	18.3637	49.4845	Putative uncharacterized protein (Fragment)	Vitis vinifera	-	-
Achn001481_TCONS_00038726	3101	-	-	-	UniRef90_F6HPB9	624	3e-46	485	20.1225	49.4845	Putative uncharacterized protein (Fragment)	Vitis vinifera	-	-
Achn001481-TA	1779	-	-	-	UniRef90_F6HPB9	624	2e-47	485	35.0759	49.4845	Putative uncharacterized protein (Fragment)	Vitis vinifera	-	-
Achn001491_TCONS_00038727	3989	9e-174	Chaperone protein dnaJ 13	Arabidopsis thaliana	UniRef90_A0A0A0L6W0	1065	0	539	26.6984	65.8627	Uncharacterized protein	Cucumis	K09531	DNAJC11
Achn001491_TCONS_00038728	2512	3e-179	Chaperone protein dnaJ 13	Arabidopsis thaliana	UniRef90_A0A0A0L6W0	1065	0	539	42.3965	65.8627	Uncharacterized protein	Cucumis	K09531	DNAJC11
Achn001491_TCONS_00038729	3695	4e-174	Chaperone protein dnaJ 13	Arabidopsis thaliana	UniRef90_A0A0A0L6W0	1062	0	539	28.7415	65.6772	Uncharacterized protein	Cucumis	K09531	DNAJC11
Achn001491_TCONS_00038731	1917	6e-67	Chaperone protein dnaJ 13	Arabidopsis thaliana	UniRef90_M1A100	558	9e-82	266	29.108	69.9248	Uncharacterized protein	Solanum tuberosum	K09531	DNAJC11
Achn001491_TCONS_00038732	2394	6e-36	Chaperone protein dnaJ 13	Arabidopsis thaliana	UniRef90_M1A100	399	9e-48	266	16.6667	50	Uncharacterized protein	Solanum tuberosum	K09531	DNAJC11
Achn001491-TA	1659	0	Chaperone protein dnaJ 13	Arabidopsis thaliana	UniRef90_D7TN53	1524	0	537	91.8626	97.3929	Putative uncharacterized protein	Vitis vinifera	K09531	DNAJC11
Achn001501_TCONS_00038734	1359	7e-66	Autophagy-related protein 8f	Arabidopsis thaliana	UniRef90_I1K0N9	363	2e-68	134	26.7108	90.2985	Autophagy-related protein	fabids	K08341	GABARAP, ATG8, LC3
Achn001501_TCONS_00038735	1584	4e-65	Autophagy-related protein 8f	Arabidopsis thaliana	UniRef90_I1K0N9	387	3e-69	134	24.4318	96.2687	Autophagy-related protein	fabids	K08341	GABARAP, ATG8, LC3
Achn001501_TCONS_00038736	1247	4e-58	Autophagy-related protein 8f	Arabidopsis thaliana	UniRef90_I1LGN7	324	3e-61	154	25.9824	70.1299	Autophagy-related protein	Glycine max	K08341	GABARAP, ATG8, LC3
Achn001501_TCONS_00038737	1593	2e-45	Autophagy-related protein 8g	Arabidopsis thaliana	UniRef90_UPI00032AAB66	267	1e-47	153	16.7608	58.1699	PREDICTED autophagy-related protein 8f-like isoform X1	Cicer arietinum	K08341	GABARAP, ATG8, LC3
Achn001501-TA	489	6e-50	Autophagy-related protein 8g	Arabidopsis thaliana	UniRef90_I1LGN7	273	1e-52	154	55.8282	59.0909	Autophagy-related protein	Glycine max	K08341	GABARAP, ATG8, LC3
Achn001511_TCONS_00038738	2018	2e-58	NADH dehydrogenase ubiquinone 1 beta subcomplex subunit 8 mitochondrial	Arabidopsis thaliana	UniRef90_A0A022QZ53	375	9e-61	125	18.5828	100	Uncharacterized protein	Pentapetalae	-	-
Achn001511_TCONS_00038739	2393	2e-34	NADH dehydrogenase ubiquinone 1 beta subcomplex subunit 8 mitochondrial	Arabidopsis thaliana	UniRef90_A0A059C0W2	249	1e-36	91	10.4053	91.2088	Uncharacterized protein	Eucalyptus grandis	-	-
Achn001511-TA	294	1e-47	NADH dehydrogenase ubiquinone 1 beta subcomplex subunit 8 mitochondrial	Arabidopsis thaliana	UniRef90_M4E046	279	4e-52	93	94.898	100	Uncharacterized protein	malvids	-	-
Achn001521-TA	783	-	-	-	UniRef90_UPI00053F59AE	738	2e-88	267	94.2529	97.3783	PREDICTED uncharacterized protein LOC100250621	Vitis vinifera	-	-
Achn001531_TCONS_00038743	1975	6e-166	Probable trehalose-phosphate phosphatase G	Arabidopsis thaliana	UniRef90_A0A061G4A2	1125	0	385	56.962	99.7403	Trehalose 6-phosphate phosphatase	Malvaceae	K01087	otsB
Achn001531_TCONS_00038744	1925	2e-166	Probable trehalose-phosphate phosphatase G	Arabidopsis thaliana	UniRef90_A0A061G4A2	1125	0	385	58.4416	99.7403	Trehalose 6-phosphate phosphatase	Malvaceae	K01087	otsB
Achn001531_TCONS_00038745	1967	5e-166	Probable trehalose-phosphate phosphatase G	Arabidopsis thaliana	UniRef90_A0A061G4A2	1125	0	385	57.1937	99.7403	Trehalose 6-phosphate phosphatase	Malvaceae	K01087	otsB
Achn001531_TCONS_00038746	2030	1e-165	Probable trehalose-phosphate phosphatase G	Arabidopsis thaliana	UniRef90_A0A061G4A2	1125	0	385	55.4187	99.7403	Trehalose 6-phosphate phosphatase	Malvaceae	K01087	otsB
Achn001531_TCONS_00038748	1831	2e-53	Transaldolase	Histophilus somni (strain 2336)	UniRef90_A0A068UNM3	1134	0	399	61.9334	94.7368	Coffea canephora DH200 94 genomic scaffold scaffold_41	Coffea canephora	K00616	E2.2.1.2, talA, talB
Achn001531-TA	1731	1e-103	Probable trehalose-phosphate phosphatase G	Arabidopsis thaliana	UniRef90_A0A068UNM3	900	2e-168	399	51.9931	72.4311	Coffea canephora DH200 94 genomic scaffold scaffold_41	Coffea canephora	K00616	E2.2.1.2, talA, talB
Achn001541_TCONS_00038750	2443	0	Monocopper oxidase-like protein SKU5	Arabidopsis thaliana	UniRef90_A0A061G5E5	1767	0	591	72.3291	99.6616	Cupredoxin superfamily protein isoform 1	Malvaceae	-	-
Achn001541-TA	1524	0	Monocopper oxidase-like protein SKU5	Arabidopsis thaliana	UniRef90_D7TN11	1383	0	591	90.748	86.4636	Putative uncharacterized protein	Vitis vinifera	-	-
Achn001551-TA	477	1e-28	Auxin-responsive protein SAUR36	Arabidopsis thaliana	UniRef90_M1A0W4	438	4e-55	164	91.8239	93.9024	Uncharacterized protein	Solanum	K14488	SAUR
Achn001561-TA	1794	0	Hsp70-Hsp90 organizing protein 1	Arabidopsis thaliana	UniRef90_UPI00053C36F5	1695	0	570	94.4816	98.5965	PREDICTED hsp70-Hsp90 organizing protein 3	Tarenaya hassleriana	K09553	STIP1
Achn001571_TCONS_00038756	2984	4e-26	FAM10 family protein At4g22670	Arabidopsis thaliana	UniRef90_UPI00052EA3D9	237	5e-30	395	7.94236	20	PREDICTED FAM10 family protein At4g22670-like	Nelumbo nucifera	K09560	ST13
Achn001571_TCONS_00038757	2373	3e-26	FAM10 family protein At4g22670	Arabidopsis thaliana	UniRef90_UPI00052EA3D9	237	1e-33	395	9.98736	20	PREDICTED FAM10 family protein At4g22670-like	Nelumbo nucifera	K09560	ST13
Achn001571_TCONS_00038758	2095	4e-25	FAM10 family protein At4g22670	Arabidopsis thaliana	UniRef90_UPI00052EA3D9	228	9e-32	395	10.8831	19.2405	PREDICTED FAM10 family protein At4g22670-like	Nelumbo nucifera	K09560	ST13
Achn001571-TA	711	2e-17	FAM10 family protein At4g22670	Arabidopsis thaliana	UniRef90_UPI00052EA3D9	198	3e-20	395	27.8481	18.2278	PREDICTED FAM10 family protein At4g22670-like	Nelumbo nucifera	K09560	ST13
Achn001581-TA	753	1e-95	Protein ODORANT1	Petunia hybrida	UniRef90_D7UEC1	732	1e-113	268	97.2112	97.7612	Putative uncharacterized protein	Vitis vinifera	K09422	MYBP
Achn001591_TCONS_00038762	4263	1e-08	Cytochrome P450 93A2	Glycine max	UniRef90_UPI00051ACEDC	525	3e-61	181	12.3153	96.6851	PREDICTED uncharacterized protein LOC104087079	Nicotiana	-	-
Achn001591_TCONS_00038765	2843	8e-81	Flavonoid 3' 5'-hydroxylase 2	Petunia hybrida	UniRef90_A5ALQ5	984	2e-172	537	34.6113	61.0801	Putative uncharacterized protein	Vitis vinifera	-	-
Achn001591_TCONS_00038770	2813	5e-82	Flavonoid 3' 5'-hydroxylase 2	Petunia hybrida	UniRef90_A5ALQ5	993	3e-175	537	35.3004	61.6387	Putative uncharacterized protein	Vitis vinifera	-	-
Achn001591-TA	987	1e-09	Cytochrome P450 93A2	Glycine max	UniRef90_UPI00051ACEDC	525	1e-66	181	53.1915	96.6851	PREDICTED uncharacterized protein LOC104087079	Nicotiana	-	-
Achn001601-TA	405	3e-08	Flavonoid 3' 5'-hydroxylase	Campanula medium	UniRef90_UPI0005815818	357	5e-29	515	88.1481	23.1068	PREDICTED flavonoid 3''''-monooxygenase-like	Sesamum indicum	-	-
Achn001611_TCONS_00038773	2392	3e-62	IRK-interacting protein	Arabidopsis thaliana	UniRef90_F6H5L3	1236	0	476	51.6722	88.0252	Putative uncharacterized protein	Vitis vinifera	-	-
Achn001611_TCONS_00038774	2611	9e-64	IRK-interacting protein	Arabidopsis thaliana	UniRef90_A0A067JNX6	1311	0	489	50.2106	90.593	Uncharacterized protein	Jatropha curcas	-	-
Achn001611_TCONS_00038776	1395	3e-59	Protein cornichon homolog 4	Arabidopsis thaliana	UniRef90_UPI0005817294	417	6e-67	139	29.8925	100	PREDICTED protein cornichon homolog 4	Sesamum indicum	-	-
Achn001611-TA	1596	1e-63	IRK-interacting protein	Arabidopsis thaliana	UniRef90_F6H5L3	1200	0	476	75.188	85.5042	Putative uncharacterized protein	Vitis vinifera	-	-
Achn001621_TCONS_00038780	4007	4e-23	Clp protease-related protein At4g12060 chloroplastic	Arabidopsis thaliana	UniRef90_UPI00051C0385	981	4e-111	491	24.4822	65.1731	PREDICTED MATE efflux family protein DTX1-like	Nicotiana	K03327	TC.MATE, SLC47A, norM, mdtK, dinF
Achn001621-TA	534	8e-37	Clp protease-related protein At4g12060 chloroplastic	Arabidopsis thaliana	UniRef90_U5FR63	489	1e-47	229	91.573	73.7991	Uncharacterized protein	Populus	-	-
Achn001631-TA	294	-	-	-	UniRef90_UPI00052EB57B	141	5e-21	509	47.9592	9.23379	PREDICTED MATE efflux family protein 5	Nelumbo nucifera	K03327	TC.MATE, SLC47A, norM, mdtK, dinF
Achn001641-TA	876	1e-71	AT-hook motif nuclear-localized protein 24	Arabidopsis thaliana	UniRef90_B9GVU3	873	4e-98	303	99.6575	100	DNA-binding family protein	Malpighiales	-	-
Achn001651_TCONS_00038783	1742	-	-	-	UniRef90_A0A061G3S8	834	2e-104	310	47.876	90	SNARE associated Golgi family protein	Theobroma cacao	-	-
Achn001651-TA	654	-	-	-	UniRef90_M5WDB5	438	2e-61	302	66.9725	48.0132	Uncharacterized protein	Prunus	-	-
Achn001661-TA	588	9e-27	Subtilisin-like protease SBT1.2	Arabidopsis thaliana	UniRef90_F6HUJ9	378	2e-43	654	64.2857	19.5719	Putative uncharacterized protein	Vitis vinifera	-	-
Achn001671-TA	1767	4e-82	Subtilisin-like protease SBT1.7	Arabidopsis thaliana	UniRef90_UPI0005815140	1308	0	1084	74.0238	44.4649	PREDICTED subtilisin-like protease SDD1	Sesamum indicum	-	-
Achn001681-TA	384	-	-	-	UniRef90_A0A061G572	369	2e-14	259	96.0938	47.1042	Basic helix-loop-helix DNA-binding superfamily protein putative	Theobroma cacao	-	-
Achn001691-TA	381	-	-	-	-	-	-	-	-	-	-	-	-	-
Achn001701_TCONS_00038790	2805	2e-82	PGR5-like protein 1A chloroplastic	Arabidopsis thaliana	UniRef90_A0A068UN15	783	1e-92	325	27.9144	76.6154	Coffea canephora DH200 94 genomic scaffold scaffold_41	Coffea canephora	-	-
Achn001701_TCONS_00038791	1673	1e-81	PGR5-like protein 1A chloroplastic	Arabidopsis thaliana	UniRef90_K4CP05	678	3e-85	308	40.526	72.4026	Uncharacterized protein	Solanum lycopersicum	-	-
Achn001701_TCONS_00038792	2146	3e-39	PGR5-like protein 1A chloroplastic	Arabidopsis thaliana	UniRef90_A0A022QNX6	165	3e-40	323	7.68872	17.0279	Uncharacterized protein	Erythranthe guttata	-	-
Achn001701_TCONS_00038793	3452	1e-30	PGR5-like protein 1A chloroplastic	Arabidopsis thaliana	UniRef90_A0A022QNX6	165	4e-31	323	4.77984	17.0279	Uncharacterized protein	Erythranthe guttata	-	-
Achn001701_TCONS_00038795	5214	5e-24	PGR5-like protein 1B chloroplastic	Arabidopsis thaliana	UniRef90_A0A0F7GY43	162	3e-25	319	3.10702	16.9279	PGRL1A transmembrane protein	Monsonia emarginata	-	-
Achn001701_TCONS_00038796	5930	6e-24	PGR5-like protein 1B chloroplastic	Arabidopsis thaliana	UniRef90_A0A0F7GY43	162	3e-25	319	2.73187	16.9279	PGRL1A transmembrane protein	Monsonia emarginata	-	-
Achn001701_TCONS_00038797	4338	2e-28	PGR5-like protein 1A chloroplastic	Arabidopsis thaliana	UniRef90_I3T5F6	162	2e-28	327	3.73444	16.5138	Uncharacterized protein	Lotus japonicus	-	-
Achn001701_TCONS_00038798	2986	1e-28	PGR5-like protein 1A chloroplastic	Arabidopsis thaliana	UniRef90_I3T5F6	162	1e-28	327	5.42532	16.5138	Uncharacterized protein	Lotus japonicus	-	-
Achn001701_TCONS_00038799	3716	3e-32	PGR5-like protein 1A chloroplastic	Arabidopsis thaliana	UniRef90_A0A0F7GZP2	162	4e-31	316	4.35953	17.0886	PGRL1A transmembrane protein	Francoa sonchifolia	-	-
Achn001701_TCONS_00038801	2987	1e-30	PGR5-like protein 1A chloroplastic	Arabidopsis thaliana	UniRef90_A0A0F7GZN7	228	9e-32	322	7.63308	25.1553	PGRL1A transmembrane protein	Cypripedium formosanum	-	-
Achn001701_TCONS_00038802	3650	1e-164	Protein FIZZY-RELATED 2	Arabidopsis thaliana	UniRef90_A0A068UQF3	831	8e-176	483	22.7671	57.3499	Coffea canephora DH200 94 genomic scaffold scaffold_41	Coffea canephora	K03364	CDH1
Achn001701_TCONS_00038803	4754	2e-161	Protein FIZZY-RELATED 2	Arabidopsis thaliana	UniRef90_A0A068UQF3	831	2e-172	483	17.48	57.3499	Coffea canephora DH200 94 genomic scaffold scaffold_41	Coffea canephora	K03364	CDH1
Achn001701_TCONS_00038804	6116	0	Protein FIZZY-RELATED 2	Arabidopsis thaliana	UniRef90_UPI00052EBC7B	1482	0	511	24.2315	100	PREDICTED protein FIZZY-RELATED 1-like	Nelumbo nucifera	K03364	CDH1
Achn001701_TCONS_00038805	7699	0	Protein FIZZY-RELATED 2	Arabidopsis thaliana	UniRef90_UPI00052EBC7B	1482	0	511	19.2493	100	PREDICTED protein FIZZY-RELATED 1-like	Nelumbo nucifera	K03364	CDH1
Achn001701_TCONS_00038806	5462	3e-40	PGR5-like protein 1B chloroplastic	Arabidopsis thaliana	UniRef90_V4T0R4	192	4e-40	327	3.5152	19.5719	Uncharacterized protein	Citrus	-	-
Achn001701_TCONS_00038807	3998	2e-40	PGR5-like protein 1B chloroplastic	Arabidopsis thaliana	UniRef90_V4T0R4	192	3e-40	327	4.8024	19.5719	Uncharacterized protein	Citrus	-	-
Achn001701_TCONS_00038808	6130	6e-20	PGR5-like protein 1A chloroplastic	Arabidopsis thaliana	UniRef90_M0SSZ5	117	2e-19	282	1.90865	13.8298	Uncharacterized protein	Musa acuminata subsp. malaccensis	-	-
Achn001701_TCONS_00038809	2821	4e-39	PGR5-like protein 1A chloroplastic	Arabidopsis thaliana	UniRef90_A0A022QNX6	165	9e-41	323	5.84899	17.0279	Uncharacterized protein	Erythranthe guttata	-	-
Achn001701_TCONS_00038810	2808	1e-32	PGR5-like protein 1A chloroplastic	Arabidopsis thaliana	UniRef90_A0A0F7GZN7	228	2e-32	322	8.11966	25.1553	PGRL1A transmembrane protein	Cypripedium formosanum	-	-
Achn001701_TCONS_00038811	2626	1e-97	PGR5-like protein 1A chloroplastic	Arabidopsis thaliana	UniRef90_B9RBZ1	519	7e-100	320	19.7639	54.0625	Putative uncharacterized protein	Ricinus communis	-	-
Achn001701_TCONS_00038812	1503	2e-91	PGR5-like protein 1A chloroplastic	Arabidopsis thaliana	UniRef90_B9RBZ1	441	3e-93	320	29.3413	45.9375	Putative uncharacterized protein	Ricinus communis	-	-
Achn001701_TCONS_00038813	5982	3e-14	PGR5-like protein 1A chloroplastic	Arabidopsis thaliana	UniRef90_UPI0004F154B3	123	2e-16	308	2.05617	13.3117	PREDICTED PGR5-like protein 1A chloroplastic isoform X3	Brassica campestris	-	-
Achn001701_TCONS_00038817	3613	2e-28	PGR5-like protein 1A chloroplastic	Arabidopsis thaliana	UniRef90_M0SSZ5	228	1e-29	282	6.31055	28.7234	Uncharacterized protein	Musa acuminata subsp. malaccensis	-	-
Achn001701_TCONS_00038818	4187	1e-30	PGR5-like protein 1A chloroplastic	Arabidopsis thaliana	UniRef90_A0A022QNX6	165	5e-31	323	3.94077	17.0279	Uncharacterized protein	Erythranthe guttata	-	-
Achn001701_TCONS_00038819	4154	2e-28	PGR5-like protein 1A chloroplastic	Arabidopsis thaliana	UniRef90_I3T5F6	162	2e-28	327	3.89986	16.5138	Uncharacterized protein	Lotus japonicus	-	-
Achn001701_TCONS_00038820	3678	1e-26	PGR5-like protein 1B chloroplastic	Arabidopsis thaliana	UniRef90_V4VLT9	216	3e-25	238	5.87276	30.2521	Uncharacterized protein	Citrus	-	-
Achn001701_TCONS_00038822	5639	6e-20	PGR5-like protein 1A chloroplastic	Arabidopsis thaliana	UniRef90_M0SSZ5	117	2e-19	282	2.07484	13.8298	Uncharacterized protein	Musa acuminata subsp. malaccensis	-	-
Achn001701_TCONS_00038823	3080	8e-87	PGR5-like protein 1A chloroplastic	Arabidopsis thaliana	UniRef90_B9RBZ1	465	2e-88	320	15.0974	47.8125	Putative uncharacterized protein	Ricinus communis	-	-
Achn001701_TCONS_00038824	3023	8e-73	PGR5-like protein 1A chloroplastic	Arabidopsis thaliana	UniRef90_B9RBZ1	408	7e-75	320	13.4965	47.8125	Putative uncharacterized protein	Ricinus communis	-	-
Achn001701_TCONS_00038825	5813	3e-29	PGR5-like protein 1A chloroplastic	Arabidopsis thaliana	UniRef90_A0A0F7GY12	198	2e-29	321	3.40616	20.5607	PGRL1A transmembrane protein	Melianthus villosus	-	-
Achn001701_TCONS_00038826	1699	8e-98	PGR5-like protein 1A chloroplastic	Arabidopsis thaliana	UniRef90_B9RBZ1	519	4e-100	320	30.5474	54.0625	Putative uncharacterized protein	Ricinus communis	-	-
Achn001701_TCONS_00038827	3934	2e-29	PGR5-like protein 1A chloroplastic	Arabidopsis thaliana	UniRef90_A0A0F7GY12	198	1e-29	321	5.03305	20.5607	PGRL1A transmembrane protein	Melianthus villosus	-	-
Achn001701_TCONS_00038828	3067	9e-64	PGR5-like protein 1B chloroplastic	Arabidopsis thaliana	UniRef90_A0A067F8I8	426	3e-70	309	13.8898	45.9547	Uncharacterized protein	Citrus sinensis	-	-
Achn001701_TCONS_00038829	2669	3e-53	PGR5-like protein 1A chloroplastic	Arabidopsis thaliana	UniRef90_A0A068UN15	354	2e-52	325	13.2634	36.3077	Coffea canephora DH200 94 genomic scaffold scaffold_41	Coffea canephora	-	-
Achn001701_TCONS_00038831	2737	0	Protein FIZZY-RELATED 2	Arabidopsis thaliana	UniRef90_UPI00052EBC7B	1443	0	511	52.722	97.456	PREDICTED protein FIZZY-RELATED 1-like	Nelumbo nucifera	K03364	CDH1
Achn001701-TA	1416	3e-178	Protein FIZZY-RELATED 2	Arabidopsis thaliana	UniRef90_F6HUJ3	1071	0	452	75.6356	96.4602	Putative uncharacterized protein	Vitis vinifera	K03364	CDH1
Achn001711_TCONS_00038832	2873	5e-33	Protein FAM63A	Mus musculus	UniRef90_UPI0001982BF6	2094	0	720	72.8855	98.75	PREDICTED protein FAM63B	Vitis vinifera	-	-
Achn001711_TCONS_00038833	2768	3e-19	Protein FAM63B	Mus musculus	UniRef90_UPI0001982BF6	1662	0	720	60.0434	78.75	PREDICTED protein FAM63B	Vitis vinifera	-	-
Achn001711_TCONS_00038834	2687	4e-19	Protein FAM63B	Mus musculus	UniRef90_UPI0001982BF6	1605	0	720	59.732	78.75	PREDICTED protein FAM63B	Vitis vinifera	-	-
Achn001711_TCONS_00038835	2698	5e-33	Protein FAM63A	Mus musculus	UniRef90_UPI0001982BF6	1800	0	720	66.7161	85.9722	PREDICTED protein FAM63B	Vitis vinifera	-	-
Achn001711-TA	1998	6e-25	Protein FAM63A	Danio rerio	UniRef90_UPI0001982BF6	1980	0	720	99.0991	96.3889	PREDICTED protein FAM63B	Vitis vinifera	-	-
Achn001721-TA	204	-	-	-	-	-	-	-	-	-	-	-	-	-
Achn001731-TA	204	-	-	-	-	-	-	-	-	-	-	-	-	-
Achn001741-TA	273	-	-	-	-	-	-	-	-	-	-	-	-	-
Achn001751_TCONS_00038851	2902	1e-130	Probable transcriptional regulator SLK2	Arabidopsis thaliana	UniRef90_UPI00052EF8C7	2490	0	895	85.8029	98.1006	PREDICTED probable transcriptional regulator SLK2 partial	Nelumbo nucifera	-	-
Achn001751_TCONS_00038852	2871	8e-131	Probable transcriptional regulator SLK2	Arabidopsis thaliana	UniRef90_UPI00052EF8C7	2490	0	895	86.7294	98.1006	PREDICTED probable transcriptional regulator SLK2 partial	Nelumbo nucifera	-	-
Achn001751_TCONS_00038853	2955	2e-130	Probable transcriptional regulator SLK2	Arabidopsis thaliana	UniRef90_UPI00052EF8C7	2490	0	895	84.264	98.1006	PREDICTED probable transcriptional regulator SLK2 partial	Nelumbo nucifera	-	-
Achn001751_TCONS_00038855	1692	9e-36	Probable transcriptional regulator SLK2	Arabidopsis thaliana	UniRef90_UPI00052EF8C7	1098	2e-55	895	64.8936	45.0279	PREDICTED probable transcriptional regulator SLK2 partial	Nelumbo nucifera	-	-
Achn001751-TA	2352	3e-91	Probable transcriptional regulator SLK2	Arabidopsis thaliana	UniRef90_UPI00052EF8C7	2346	4e-144	895	99.7449	98.7709	PREDICTED probable transcriptional regulator SLK2 partial	Nelumbo nucifera	-	-
Achn001761-TA	756	4e-63	Berbamunine synthase	Berberis stolonifera	UniRef90_F6HUE9	603	2e-91	503	79.7619	39.9602	Putative uncharacterized protein	Vitis vinifera	-	-
Achn001771_TCONS_00038857	4055	2e-17	Phosphatidylinositol glycan anchor biosynthesis class U protein	Mus musculus	UniRef90_A0A067F875	558	2e-75	287	13.7608	64.8084	Uncharacterized protein (Fragment)	Citrus sinensis	K05293	PIGU
Achn001771_TCONS_00038858	2395	7e-38	Phosphatidylinositol glycan anchor biosynthesis class U protein	Rattus norvegicus	UniRef90_D7TW43	1356	0	474	56.618	95.3586	Putative uncharacterized protein	Vitis vinifera	K05293	PIGU
Achn001771_TCONS_00038859	3241	8e-33	Phosphatidylinositol glycan anchor biosynthesis class U protein	Cricetulus griseus	UniRef90_D7TW43	864	1e-131	474	26.6584	60.7595	Putative uncharacterized protein	Vitis vinifera	K05293	PIGU
Achn001771_TCONS_00038860	3219	8e-33	Phosphatidylinositol glycan anchor biosynthesis class U protein	Cricetulus griseus	UniRef90_D7TW43	864	1e-131	474	26.8406	60.7595	Putative uncharacterized protein	Vitis vinifera	K05293	PIGU
Achn001771_TCONS_00038861	2455	2e-37	Phosphatidylinositol glycan anchor biosynthesis class U protein	Rattus norvegicus	UniRef90_D7TW43	972	2e-178	474	39.5927	68.3544	Putative uncharacterized protein	Vitis vinifera	K05293	PIGU
Achn001771_TCONS_00038862	3302	9e-33	Phosphatidylinositol glycan anchor biosynthesis class U protein	Cricetulus griseus	UniRef90_D7TW43	864	2e-131	474	26.166	60.7595	Putative uncharacterized protein	Vitis vinifera	K05293	PIGU
Achn001771_TCONS_00038863	3284	1e-17	Phosphatidylinositol glycan anchor biosynthesis class U protein	Rattus norvegicus	UniRef90_A0A072UQS3	615	5e-128	480	18.7272	42.7083	GPI transamidase subunit PIG-U	Medicago truncatula	K05293	PIGU
Achn001771_TCONS_00038864	2451	5e-33	Phosphatidylinositol glycan anchor biosynthesis class U protein	Cricetulus griseus	UniRef90_A0A072UQS3	783	5e-166	480	31.9461	54.375	GPI transamidase subunit PIG-U	Medicago truncatula	K05293	PIGU
Achn001771_TCONS_00038865	3151	2e-37	Phosphatidylinositol glycan anchor biosynthesis class U protein	Rattus norvegicus	UniRef90_D7TW43	1119	0	474	35.5125	78.481	Putative uncharacterized protein	Vitis vinifera	K05293	PIGU
Achn001771-TA	801	7e-25	Phosphatidylinositol glycan anchor biosynthesis class U protein	Rattus norvegicus	UniRef90_V4VLX6	708	2e-114	478	88.3895	49.3724	Uncharacterized protein	Citrus	K05293	PIGU
Achn001781-TA	1995	0	Cytochrome P450 87A3	Oryza sativa subsp. japonica	UniRef90_UPI00058148AA	1431	0	473	71.7293	89.0063	PREDICTED cytochrome P450 87A3-like	Sesamum indicum	-	-
Achn001791-TA	993	-	-	-	UniRef90_F6HUF6	744	2e-71	494	74.9245	55.668	Putative uncharacterized protein	Vitis vinifera	-	-
Achn001801_TCONS_00038875	2031	5e-139	E3 ubiquitin-protein ligase At1g12760	Arabidopsis thaliana	UniRef90_UPI00052E912E	1080	2e-160	388	53.1758	97.1649	PREDICTED E3 ubiquitin-protein ligase At1g12760 isoform X1	Nelumbo nucifera	-	-
Achn001801_TCONS_00038876	3935	2e-47	E3 ubiquitin-protein ligase At1g12760	Arabidopsis thaliana	UniRef90_UPI00052E7072	336	5e-51	382	8.53875	29.3194	PREDICTED E3 ubiquitin-protein ligase At1g12760-like isoform X3	Nelumbo nucifera	-	-
Achn001801_TCONS_00038877	3338	7e-69	E3 ubiquitin-protein ligase At4g11680	Arabidopsis thaliana	UniRef90_UPI00052E912E	744	1e-85	388	22.2888	67.5258	PREDICTED E3 ubiquitin-protein ligase At1g12760 isoform X1	Nelumbo nucifera	-	-
Achn001801_TCONS_00038878	2543	2e-95	E3 ubiquitin-protein ligase At1g12760	Arabidopsis thaliana	UniRef90_UPI00052E912E	591	8e-106	388	23.2403	51.5464	PREDICTED E3 ubiquitin-protein ligase At1g12760 isoform X1	Nelumbo nucifera	-	-
Achn001801_TCONS_00038879	3256	6e-68	E3 ubiquitin-protein ligase At1g12760	Arabidopsis thaliana	UniRef90_UPI00052E912E	741	1e-84	388	22.758	67.5258	PREDICTED E3 ubiquitin-protein ligase At1g12760 isoform X1	Nelumbo nucifera	-	-
Achn001801-TA	1044	6e-95	E3 ubiquitin-protein ligase At4g11680	Arabidopsis thaliana	UniRef90_A0A0A0L5T7	1005	3e-107	383	96.2644	97.1279	Uncharacterized protein	Cucumis	-	-
Achn001811-TA	252	-	-	-	-	-	-	-	-	-	-	-	-	-
Achn001821-TA	765	4e-108	Osmotin-like protein OSM34	Arabidopsis thaliana	UniRef90_L7TYA3	693	6e-165	243	90.5882	95.0617	Thaumatin-like protein	Actinidia deliciosa	-	-
Achn001831-TA	498	-	-	-	UniRef90_UPI00058178D9	369	2e-56	288	74.0964	53.4722	PREDICTED uncharacterized protein LOC105164123	Sesamum indicum	K03137	TFIIE2, GTF2E2, TFA2
Achn001841-TA	354	-	-	-	UniRef90_V4VJD7	228	1e-10	71	64.4068	100	Uncharacterized protein	Citrus	-	-
Achn001851-TA	3261	-	-	-	UniRef90_F6HUE1	3240	0	1109	99.356	100	Putative uncharacterized protein	Vitis vinifera	-	-
Achn001861_TCONS_00038887	4596	0	MLO-like protein 11	Arabidopsis thaliana	UniRef90_V4WF10	1680	0	568	36.5535	98.7676	MLO-like protein	Citrus	K08472	MLO
Achn001861_TCONS_00038888	1877	1e-109	MLO-like protein 11	Arabidopsis thaliana	UniRef90_A0A067G679	771	2e-134	395	41.0762	64.8101	Uncharacterized protein	Citrus	K08472	MLO
Achn001861_TCONS_00038889	4585	0	MLO-like protein 11	Arabidopsis thaliana	UniRef90_V4WF10	1791	0	568	39.0622	98.7676	MLO-like protein	Citrus	K08472	MLO
Achn001861_TCONS_00038890	4571	0	MLO-like protein 11	Arabidopsis thaliana	UniRef90_V4WF10	780	0	568	17.0641	45.5986	MLO-like protein	Citrus	K08472	MLO
Achn001861_TCONS_00038891	4274	1e-156	MLO-like protein 11	Arabidopsis thaliana	UniRef90_V4WF10	780	0	568	18.2499	45.5986	MLO-like protein	Citrus	K08472	MLO
Achn001861-TA	1359	4e-121	MLO-like protein 11	Arabidopsis thaliana	UniRef90_V4WF10	1242	2e-137	568	91.3907	77.1127	MLO-like protein	Citrus	K08472	MLO
Achn001871-TA	399	-	-	-	UniRef90_V4ULP6	120	2e-06	58	30.0752	72.4138	Uncharacterized protein	Citrus	-	-
Achn001881-TA	1107	-	-	-	UniRef90_A0A061F6B8	975	1e-64	550	88.0759	55.4545	Silencing defective 5 putative isoform 1	Theobroma cacao	-	-
Achn001891_TCONS_00038896	2518	-	-	-	UniRef90_UPI00052F4079	1425	7e-141	505	56.5925	95.2475	PREDICTED uncharacterized protein LOC104587153 isoform X1	Nelumbo nucifera	-	-
Achn001891-TA	675	-	-	-	UniRef90_UPI00052F4079	342	7e-38	505	50.6667	27.7228	PREDICTED uncharacterized protein LOC104587153 isoform X1	Nelumbo nucifera	-	-
Achn001901_TCONS_00038906	1364	2e-42	High mobility group B protein 1	Arabidopsis thaliana	UniRef90_UPI00052EC07E	444	3e-57	166	32.5513	89.1566	PREDICTED high mobility group B protein 1-like	Nelumbo nucifera	K10802	HMGB1
Achn001901_TCONS_00038907	1370	1e-42	High mobility group B protein 1	Arabidopsis thaliana	UniRef90_UPI00052F1B88	510	5e-59	209	37.2263	87.0813	PREDICTED high mobility group B protein 1-like isoform X1	Nelumbo nucifera	K10802	HMGB1
Achn001901_TCONS_00038908	2030	5e-46	High mobility group B protein 1	Arabidopsis thaliana	UniRef90_UPI00052F1B88	510	1e-57	209	25.1232	87.0813	PREDICTED high mobility group B protein 1-like isoform X1	Nelumbo nucifera	K10802	HMGB1
Achn001901_TCONS_00038909	1349	6e-43	High mobility group B protein 1	Arabidopsis thaliana	UniRef90_UPI00052F1B88	510	3e-59	209	37.8058	87.0813	PREDICTED high mobility group B protein 1-like isoform X1	Nelumbo nucifera	K10802	HMGB1
Achn001901-TA	519	1e-45	High mobility group B protein 1	Arabidopsis thaliana	UniRef90_UPI00052EC07E	441	1e-60	166	84.9711	88.5542	PREDICTED high mobility group B protein 1-like	Nelumbo nucifera	K10802	HMGB1
Achn001911_TCONS_00038916	583	-	-	-	UniRef90_M5WAR3	345	4e-41	471	59.1767	23.9915	Uncharacterized protein	Prunus	-	-
Achn001911_TCONS_00038918	2460	3e-07	Putative E3 ubiquitin-protein ligase XBAT35	Arabidopsis thaliana	UniRef90_A0A059A7Z5	1359	0	479	55.2439	94.3633	Uncharacterized protein	Eucalyptus grandis	-	-
Achn001911-TA	1239	7e-08	Putative E3 ubiquitin-protein ligase XBAT35	Arabidopsis thaliana	UniRef90_A0A059A7Z5	888	6e-113	479	71.6707	55.9499	Uncharacterized protein	Eucalyptus grandis	-	-
Achn001921_TCONS_00038919	2472	2e-66	DnaJ homolog subfamily B member 13	Mus musculus	UniRef90_UPI00052ECFEB	1083	2e-156	341	43.8107	100	PREDICTED dnaJ homolog subfamily B member 13-like	Nelumbo nucifera	K09510	DNAJB4
Achn001921-TA	1017	2e-72	DnaJ homolog subfamily B member 13	Mus musculus	UniRef90_UPI00052ECFEB	1014	6e-170	341	99.705	100	PREDICTED dnaJ homolog subfamily B member 13-like	Nelumbo nucifera	K09510	DNAJB4
Achn001931_TCONS_00038921	3401	1e-66	Zinc finger BED domain-containing protein RICESLEEPER 1	Oryza sativa subsp. japonica	UniRef90_U5FZ51	1584	6e-140	732	46.5745	71.5847	Uncharacterized protein	Populus trichocarpa	-	-
Achn001931_TCONS_00038922	4153	1e-66	Zinc finger BED domain-containing protein RICESLEEPER 1	Oryza sativa subsp. japonica	UniRef90_U5FZ51	1584	5e-140	732	38.1411	71.5847	Uncharacterized protein	Populus trichocarpa	-	-
Achn001931_TCONS_00038923	1729	2e-46	Zinc finger BED domain-containing protein RICESLEEPER 2	Oryza sativa subsp. japonica	UniRef90_U5GWC0	1344	8e-117	722	77.7328	61.3573	Uncharacterized protein	Populus trichocarpa	-	-
Achn001931_TCONS_00038925	430	-	-	-	UniRef90_V4SPR1	414	4e-31	253	96.2791	54.1502	Uncharacterized protein (Fragment)	Citrus	-	-
Achn001931-TA	720	-	-	-	UniRef90_B9HCX3	669	4e-22	257	92.9167	72.7626	Uncharacterized protein	Populus	-	-
Achn001941_TCONS_00038927	1780	2e-45	Trihelix transcription factor GT-3b	Arabidopsis thaliana	UniRef90_UPI0005206A05	624	2e-64	298	35.0562	73.1544	PREDICTED trihelix transcription factor GT-3b-like	Nicotiana	-	-
Achn001941-TA	798	4e-49	Trihelix transcription factor GT-3b	Arabidopsis thaliana	UniRef90_UPI0005206A05	654	3e-69	298	81.9549	75.8389	PREDICTED trihelix transcription factor GT-3b-like	Nicotiana	-	-
Achn001951_TCONS_00038930	1545	0	Chlorophyll synthase chloroplastic	Oryza sativa subsp. japonica	UniRef90_D7SY30	1137	0	370	73.5922	100	Putative uncharacterized protein	Pentapetalae	K04040	chlG, bchG
Achn001951_TCONS_00038931	1530	0	Chlorophyll synthase chloroplastic	Oryza sativa subsp. japonica	UniRef90_D7SY30	1122	0	370	73.3333	100	Putative uncharacterized protein	Pentapetalae	K04040	chlG, bchG
Achn001951-TA	927	1e-176	Chlorophyll synthase chloroplastic	Arabidopsis thaliana	UniRef90_D7SY30	900	0	370	97.0874	91.3514	Putative uncharacterized protein	Pentapetalae	K04040	chlG, bchG
Achn001961_TCONS_00038933	2380	0	Wall-associated receptor kinase 2	Arabidopsis thaliana	UniRef90_A0A068UE19	2178	0	761	91.5126	93.5611	Coffea canephora DH200 94 genomic scaffold scaffold_22	Coffea canephora	-	-
Achn001961_TCONS_00038935	2503	0	Wall-associated receptor kinase 2	Arabidopsis thaliana	UniRef90_A0A068UE19	2178	0	761	87.0156	93.5611	Coffea canephora DH200 94 genomic scaffold scaffold_22	Coffea canephora	-	-
Achn001961-TA	1182	7e-57	Wall-associated receptor kinase 2	Arabidopsis thaliana	UniRef90_A0A068UE19	978	1e-150	761	82.7411	42.3127	Coffea canephora DH200 94 genomic scaffold scaffold_22	Coffea canephora	-	-
Achn001971_TCONS_00038934	2503	0	Wall-associated receptor kinase 2	Arabidopsis thaliana	UniRef90_A0A068UE19	2178	0	761	87.0156	93.5611	Coffea canephora DH200 94 genomic scaffold scaffold_22	Coffea canephora	-	-
Achn001971_TCONS_00038940	2504	2e-178	Wall-associated receptor kinase 2	Arabidopsis thaliana	UniRef90_A0A068UE19	2178	0	761	86.9808	93.5611	Coffea canephora DH200 94 genomic scaffold scaffold_22	Coffea canephora	-	-
Achn001971-TA	1230	4e-53	Wall-associated receptor kinase 2	Arabidopsis thaliana	UniRef90_A0A068UE19	972	2e-143	761	79.0244	42.0499	Coffea canephora DH200 94 genomic scaffold scaffold_22	Coffea canephora	-	-
Achn001981_TCONS_00038937	634	6e-47	ERBB-3 BINDING PROTEIN 1	Solanum tuberosum	UniRef90_A0A0A0LCR2	258	4e-47	393	40.694	21.883	EBP1	Spermatophyta	-	-
Achn001981_TCONS_00038939	1415	4e-156	ERBB-3 BINDING PROTEIN 1	Solanum tuberosum	UniRef90_A0A061ER94	858	3e-163	393	60.636	72.2646	Metallopeptidase M24 family protein isoform 1	Malvaceae	-	-
Achn001981_TCONS_00038942	1938	1e-118	ERBB-3 BINDING PROTEIN 1	Solanum tuberosum	UniRef90_A0A0A0LCR2	591	2e-175	393	30.4954	50.1272	EBP1	Spermatophyta	-	-
Achn001981_TCONS_00038943	972	2e-81	ERBB-3 BINDING PROTEIN 1	Solanum tuberosum	UniRef90_A0A0A0LCR2	414	3e-81	393	42.5926	35.1145	EBP1	Spermatophyta	-	-
Achn001981_TCONS_00038944	1609	1e-94	ERBB-3 BINDING PROTEIN 1	Solanum tuberosum	UniRef90_A0A0A0LCR2	345	7e-108	393	21.4419	29.2621	EBP1	Spermatophyta	-	-
Achn001981-TA	753	5e-104	ERBB-3 BINDING PROTEIN 1	Solanum tuberosum	UniRef90_UPI000498EF50	645	9e-113	352	85.6574	68.75	PREDICTED proliferation-associated protein 2G4-like	Malus domestica	-	-
Achn001991-TA	273	2e-25	Pyruvate decarboxylase 2	Oryza sativa subsp. japonica	UniRef90_I1H6J3	165	3e-24	573	60.4396	9.5986	Uncharacterized protein	Brachypodium distachyon	K01568	E4.1.1.1, pdc
Achn002001-TA	360	5e-54	Pyruvate decarboxylase 3	Oryza sativa subsp. indica	UniRef90_M8B8Q4	354	2e-53	406	98.3333	29.064	Pyruvate decarboxylase isozyme 2	Aegilops tauschii	K01568	E4.1.1.1, pdc
Achn002011_TCONS_00038956	1188	7e-56	Protein NRT1/ PTR FAMILY 5.5	Arabidopsis thaliana	UniRef90_M5W4J7	738	4e-106	544	62.1212	44.8529	Uncharacterized protein	Prunus	K14638	SLC15A3_4, PHT
Achn002011-TA	906	4e-43	Protein NRT1/ PTR FAMILY 5.5	Arabidopsis thaliana	UniRef90_M5W4J7	711	8e-80	544	78.4768	43.1985	Uncharacterized protein	Prunus	K14638	SLC15A3_4, PHT
Achn002021_TCONS_00038959	4856	9e-89	Sulfoquinovosyl transferase SQD2	Arabidopsis thaliana	UniRef90_A0A068UFV3	561	9e-96	434	11.5527	43.0876	Coffea canephora DH200 94 genomic scaffold scaffold_22	Coffea canephora	K06119	SQD2
Achn002021_TCONS_00038960	2991	0	Sulfoquinovosyl transferase SQD2	Arabidopsis thaliana	UniRef90_UPI00051C8F9B	1119	0	509	37.4122	73.2809	PREDICTED uncharacterized protein LOC104084897	Nicotiana	K06119	SQD2
Achn002021_TCONS_00038962	2577	6e-148	Sulfoquinovosyl transferase SQD2	Arabidopsis thaliana	UniRef90_F6HKT8	873	6e-159	519	33.8766	56.0694	Putative uncharacterized protein	Vitis vinifera	K06119	SQD2
Achn002021-TA	1323	0	Sulfoquinovosyl transferase SQD2	Arabidopsis thaliana	UniRef90_UPI00051C8F9B	1320	0	509	99.7732	85.2652	PREDICTED uncharacterized protein LOC104084897	Nicotiana	K06119	SQD2
Achn002031-TA	258	-	-	-	-	-	-	-	-	-	-	-	-	-
Achn002041_TCONS_00038965	6789	2e-35	mRNA-capping enzyme	Homo sapiens	UniRef90_M5WJ38	846	4e-125	684	12.4613	40.6433	Uncharacterized protein	Maloideae	K13917	RNGTT
Achn002041_TCONS_00038966	2334	-	-	-	UniRef90_M5WJ38	441	1e-41	684	18.8946	20.9064	Uncharacterized protein	Maloideae	K13917	RNGTT
Achn002041_TCONS_00038967	2107	-	-	-	UniRef90_M5WJ38	429	3e-42	684	20.3607	20.3216	Uncharacterized protein	Maloideae	K13917	RNGTT
Achn002041_TCONS_00038968	7818	4e-26	mRNA-capping enzyme	Homo sapiens	UniRef90_K7KDH1	711	2e-119	683	9.0944	34.6999	Uncharacterized protein	Phaseoleae	K13917	RNGTT
Achn002041_TCONS_00038969	3298	1e-60	mRNA-capping enzyme	Mus musculus	UniRef90_K7K355	1572	0	683	47.6653	76.7204	Uncharacterized protein	Papilionoideae	K13917	RNGTT
Achn002041_TCONS_00038970	4956	8e-36	mRNA-capping enzyme	Homo sapiens	UniRef90_A0A068UE88	1134	0	684	22.8814	55.2632	Coffea canephora DH200 94 genomic scaffold scaffold_22	Coffea canephora	K13917	RNGTT
Achn002041-TA	2010	1e-27	mRNA-capping enzyme	Mus musculus	UniRef90_M5WJ38	1857	0	684	92.3881	99.7076	Uncharacterized protein	Maloideae	K13917	RNGTT
Achn002051-TA	381	6e-31	Pentatricopeptide repeat-containing protein At3g09060	Arabidopsis thaliana	UniRef90_M5WHA8	321	1e-41	690	84.252	16.2319	Uncharacterized protein	Prunus	-	-
Achn002061_TCONS_00038973	2315	-	-	-	UniRef90_UPI000520CA79	1467	1e-153	516	63.3693	99.031	PREDICTED uncharacterized protein LOC104241979	Nicotiana	-	-
Achn002061-TA	1437	-	-	-	UniRef90_UPI000520CA79	1377	1e-144	516	95.8246	93.2171	PREDICTED uncharacterized protein LOC104241979	Nicotiana	-	-
Achn002071_TCONS_00038979	2428	0	Rop guanine nucleotide exchange factor 7	Arabidopsis thaliana	UniRef90_A0A061ESK3	1701	0	757	70.0577	80.0528	RHO guanyl-nucleotide exchange factor 7	Theobroma cacao	-	-
Achn002071-TA	1800	0	Rop guanine nucleotide exchange factor 7	Arabidopsis thaliana	UniRef90_A0A061ESK3	1584	0	757	88	80.0528	RHO guanyl-nucleotide exchange factor 7	Theobroma cacao	-	-
Achn002081_TCONS_00038981	918	-	-	-	UniRef90_A0A061EYL9	264	2e-40	118	28.7582	74.5763	Bifunctional inhibitor/lipid-transfer protein/seed storage 2S albumin superfamily protein isoform 1	Theobroma cacao	-	-
Achn002081-TA	339	-	-	-	UniRef90_V4V9G3	249	2e-39	124	73.4513	66.9355	Uncharacterized protein	Citrus	-	-
Achn002091_TCONS_00038985	2174	0	Protein NRT1/ PTR FAMILY 5.6	Arabidopsis thaliana	UniRef90_UPI0005205F2F	1764	0	595	81.1408	98.6555	PREDICTED protein NRT1/ PTR FAMILY 5.6-like	Nicotiana	K14638	SLC15A3_4, PHT
Achn002091-TA	1158	5e-121	Protein NRT1/ PTR FAMILY 5.7	Arabidopsis thaliana	UniRef90_M1ARQ3	861	8e-155	589	74.3523	48.7267	Uncharacterized protein	Solanum	-	-
Achn002101_TCONS_00038986	2966	0	Protein NRT1/ PTR FAMILY 5.6	Arabidopsis thaliana	UniRef90_UPI0005205F2F	1764	0	595	59.474	98.6555	PREDICTED protein NRT1/ PTR FAMILY 5.6-like	Nicotiana	K14638	SLC15A3_4, PHT
Achn002101_TCONS_00038989	1813	4e-43	Mitochondrial substrate carrier family protein B	Dictyostelium discoideum	UniRef90_A0A068UE63	648	4e-131	340	35.7419	65	Coffea canephora DH200 94 genomic scaffold scaffold_22	Coffea canephora	-	-
Achn002101_TCONS_00038990	1838	2e-57	Mitochondrial substrate carrier family protein B	Dictyostelium discoideum	UniRef90_A0A068UE63	888	4e-175	340	48.3134	88.5294	Coffea canephora DH200 94 genomic scaffold scaffold_22	Coffea canephora	K14684	SLC25A23S
Achn002101_TCONS_00038991	1846	1e-48	Mitochondrial substrate carrier family protein B	Dictyostelium discoideum	UniRef90_B9IFZ1	696	2e-128	346	37.7031	70.5202	Mitochondrial substrate carrier family protein	Populus	-	-
Achn002101_TCONS_00038992	1528	3e-58	Mitochondrial substrate carrier family protein B	Dictyostelium discoideum	UniRef90_A0A068UE63	888	1e-176	340	58.1152	88.5294	Coffea canephora DH200 94 genomic scaffold scaffold_22	Coffea canephora	K14684	SLC25A23S
Achn002101_TCONS_00038993	3458	8e-31	Mitochondrial substrate carrier family protein B	Dictyostelium discoideum	UniRef90_A0A068UE63	483	1e-84	340	13.9676	47.3529	Coffea canephora DH200 94 genomic scaffold scaffold_22	Coffea canephora	-	-
Achn002101-TA	909	6e-38	Mitochondrial substrate carrier family protein B	Dictyostelium discoideum	UniRef90_A0A068UE63	729	3e-129	340	80.198	88.5294	Coffea canephora DH200 94 genomic scaffold scaffold_22	Coffea canephora	K14684	SLC25A23S
Achn002111_TCONS_00041949	2333	7e-70	Protein RETICULATA	Arabidopsis thaliana	UniRef90_F6HL27	408	8e-79	373	17.4882	36.4611	Putative uncharacterized protein	Vitis vinifera	-	-
Achn002111_TCONS_00041950	2098	6e-135	Protein RETICULATA	Arabidopsis thaliana	UniRef90_M5WAX5	1269	9e-156	440	60.4862	100	Uncharacterized protein	Prunus	-	-
Achn002111_TCONS_00041951	2158	3e-150	Protein RETICULATA	Arabidopsis thaliana	UniRef90_M5WAX5	1284	3e-172	440	59.4995	100	Uncharacterized protein	Prunus	-	-
Achn002111_TCONS_00041952	3769	2e-58	Protein RETICULATA-RELATED 1	Arabidopsis thaliana	UniRef90_UPI0002C35996	885	4e-72	449	23.481	70.3786	PREDICTED uncharacterized protein LOC101306935	Fragaria vesca subsp. vesca	-	-
Achn002111_TCONS_00041954	1705	5e-110	Protein RETICULATA-RELATED 1	Arabidopsis thaliana	UniRef90_M5WAX5	1098	4e-126	440	64.3988	85.9091	Uncharacterized protein	Prunus	-	-
Achn002111_TCONS_00041955	1821	4e-77	Protein RETICULATA	Arabidopsis thaliana	UniRef90_M5WAX5	948	8e-93	440	52.0593	74.5455	Uncharacterized protein	Prunus	-	-
Achn002111-TA	1185	2e-96	Protein RETICULATA	Arabidopsis thaliana	UniRef90_A0A067JX14	1101	5e-110	431	92.9114	100	Uncharacterized protein	Jatropha curcas	-	-
Achn002121-TA	342	1e-20	Dynein light chain LC6 flagellar outer arm	Heliocidaris crassispina	UniRef90_W9QN85	324	7e-61	113	94.7368	95.5752	Putative dynein light chain	Morus notabilis	K10418	DYNLL
Achn002131-TA	255	-	-	-	-	-	-	-	-	-	-	-	-	-
Achn002141-TA	240	-	-	-	-	-	-	-	-	-	-	-	-	-
Achn002151_TCONS_00041940	1905	-	-	-	UniRef90_G7L5L0	243	2e-28	156	12.7559	52.5641	Plant/T7H20-70 protein	Medicago truncatula	-	-
Achn002151_TCONS_00041941	1818	-	-	-	UniRef90_U5G9N6	252	5e-24	163	13.8614	52.1472	Uncharacterized protein	Populus	-	-
Achn002151_TCONS_00041942	1183	-	-	-	UniRef90_D7THF5	345	2e-37	159	29.1631	72.327	Putative uncharacterized protein	Vitis vinifera	K06700	PSMF1
Achn002151_TCONS_00041943	1162	-	-	-	UniRef90_D7THF5	345	1e-37	159	29.6902	72.327	Putative uncharacterized protein	Vitis vinifera	-	-
Achn002151-TA	699	-	-	-	UniRef90_U5G9N6	249	8e-27	163	35.6223	51.5337	Uncharacterized protein	Populus	-	-
Achn002161_TCONS_00041929	2674	0	Protein NRT1/ PTR FAMILY 5.6	Arabidopsis thaliana	UniRef90_UPI0005814D76	1425	0	588	53.2909	80.9524	PREDICTED protein NRT1/ PTR FAMILY 5.6-like	Sesamum indicum	K14638	SLC15A3_4, PHT
Achn002161_TCONS_00041930	2553	0	Protein NRT1/ PTR FAMILY 5.7	Arabidopsis thaliana	UniRef90_UPI0005814D76	1584	0	588	62.0447	89.966	PREDICTED protein NRT1/ PTR FAMILY 5.6-like	Sesamum indicum	K14638	SLC15A3_4, PHT
Achn002161_TCONS_00041932	2585	0	Protein NRT1/ PTR FAMILY 5.7	Arabidopsis thaliana	UniRef90_UPI0005814D76	1611	0	588	62.3211	91.1565	PREDICTED protein NRT1/ PTR FAMILY 5.6-like	Sesamum indicum	K14638	SLC15A3_4, PHT
Achn002161_TCONS_00041933	2758	0	Protein NRT1/ PTR FAMILY 5.7	Arabidopsis thaliana	UniRef90_UPI0005814D76	1452	0	588	52.6468	82.1429	PREDICTED protein NRT1/ PTR FAMILY 5.6-like	Sesamum indicum	-	-
Achn002161_TCONS_00041934	2407	0	Protein NRT1/ PTR FAMILY 5.7	Arabidopsis thaliana	UniRef90_UPI0005814D76	1392	0	588	57.8313	78.7415	PREDICTED protein NRT1/ PTR FAMILY 5.6-like	Sesamum indicum	K14638	SLC15A3_4, PHT
Achn002161_TCONS_00041935	2120	3e-113	Protein NRT1/ PTR FAMILY 5.7	Arabidopsis thaliana	UniRef90_M1ARQ3	891	1e-144	589	42.0283	49.9151	Uncharacterized protein	Solanum	K14638	SLC15A3_4, PHT
Achn002161_TCONS_00041936	2678	0	Protein NRT1/ PTR FAMILY 5.7	Arabidopsis thaliana	UniRef90_UPI0005814D76	1611	0	588	60.1568	91.1565	PREDICTED protein NRT1/ PTR FAMILY 5.6-like	Sesamum indicum	K14638	SLC15A3_4, PHT
Achn002161-TA	1431	0	Protein NRT1/ PTR FAMILY 5.7	Arabidopsis thaliana	UniRef90_M1ARQ3	1350	0	589	94.3396	76.0611	Uncharacterized protein	Solanum	-	-
Achn002171-TA	318	-	-	-	-	-	-	-	-	-	-	-	-	-
Achn002181_TCONS_00041918	2192	0	Probable serine/threonine-protein kinase At5g41260	Arabidopsis thaliana	UniRef90_D7THE2	1473	0	491	67.1989	100	Putative uncharacterized protein	Vitis vinifera	K14500	BSK
Achn002181-TA	1431	0	Probable serine/threonine-protein kinase At5g41260	Arabidopsis thaliana	UniRef90_D7THE2	1392	0	491	97.2746	94.501	Putative uncharacterized protein	Vitis vinifera	-	-
Achn002191-TA	1230	0	Fructose-1 6-bisphosphatase chloroplastic	Pisum sativum	UniRef90_W0D7W4	1227	0	417	99.7561	100	Fructose-1 6-bisphosphatase	Camellia sinensis	K03841	FBP, fbp
Achn002201-TA	1710	0	Protein NRT1/ PTR FAMILY 8.1	Arabidopsis thaliana	UniRef90_A0A061ESC5	1707	0	568	99.8246	100	Peptide transporter 1 isoform 1	Theobroma cacao	K14638	SLC15A3_4, PHT
Achn002211_TCONS_00041913	4680	7e-96	Pentatricopeptide repeat-containing protein At3g09060	Arabidopsis thaliana	UniRef90_A5C4L7	1215	6e-123	913	25.9615	44.3593	Putative uncharacterized protein	Vitis vinifera	-	-
Achn002211-TA	849	-	-	-	UniRef90_A0A068UE05	729	7e-76	256	85.8657	94.1406	Coffea canephora DH200 94 genomic scaffold scaffold_22	Coffea canephora	-	-
Achn002221-TA	1602	0	Probable anion transporter 3 chloroplastic	Arabidopsis thaliana	UniRef90_M1BT82	1578	0	510	98.5019	98.4314	Uncharacterized protein	Solanaceae	K08193	SLC17A
Achn002231_TCONS_00041909	4951	7e-80	Uncharacterized protein At1g04910	Arabidopsis thaliana	UniRef90_UPI00051CAC92	1359	0	653	27.449	68.7596	PREDICTED uncharacterized protein At1g04910	Nicotiana	-	-
Achn002231-TA	1848	8e-84	Uncharacterized protein At1g04910	Arabidopsis thaliana	UniRef90_UPI00051CAC92	1773	0	653	95.9416	95.8652	PREDICTED uncharacterized protein At1g04910	Nicotiana	-	-
Achn002241-TA	324	-	-	-	UniRef90_A0A061F747	192	2e-21	115	59.2593	57.3913	Transcription factor TFIIIC putative isoform 2 (Fragment)	Theobroma cacao	K15203	GTF3C6
Achn002251-TA	1722	0	Laccase-4	Arabidopsis thaliana	UniRef90_UPI000581781C	1680	0	557	97.561	97.8456	PREDICTED laccase-4-like	Sesamum indicum	-	-
Achn002261_TCONS_00041902	2864	0	Auxin transporter-like protein 4	Medicago truncatula	UniRef90_B9SZC8	657	0	488	22.9399	45.082	Amino acid transporter putative	eudicotyledons	K13946	AUX1, LAX
Achn002261_TCONS_00041903	2944	0	Auxin transporter-like protein 2	Medicago truncatula	UniRef90_D7TH97	1416	0	478	48.0978	98.3264	Putative uncharacterized protein	eudicotyledons	K13946	AUX1, LAX
Achn002261-TA	558	2e-33	Auxin transporter protein 1	Arabidopsis thaliana	UniRef90_C0SU68	273	4e-34	476	48.9247	19.1176	Auxin influx carrier protein	Zinnia violacea	K13946	AUX1, LAX
Achn002271-TA	276	4e-27	Ras-related protein RABA1f	Arabidopsis thaliana	UniRef90_K7UXF3	186	3e-27	114	67.3913	54.386	Uncharacterized protein	Zea mays	K07904	RAB11A
Achn002281-TA	501	3e-19	Protein FAR1-RELATED SEQUENCE 5	Arabidopsis thaliana	UniRef90_UPI000498B560	465	1e-39	523	92.8144	29.6367	PREDICTED protein FAR1-RELATED SEQUENCE 5-like	Malus domestica	-	-
Achn002291-TA	1629	3e-24	Protein FAR-RED ELONGATED HYPOCOTYL 3	Arabidopsis thaliana	UniRef90_UPI00014FDCC9	1305	6e-61	793	80.1105	54.855	FAR1-related protein	Medicago truncatula	-	-
Achn002301_TCONS_00041883	4445	0	AMP deaminase	Arabidopsis thaliana	UniRef90_M9VZC1	1542	0	856	34.6907	61.4486	AMP deaminese	Camellia sinensis	K01490	AMPD
Achn002301_TCONS_00041884	4433	0	AMP deaminase	Arabidopsis thaliana	UniRef90_M9VZC1	1485	0	856	33.4988	59.229	AMP deaminese	Camellia sinensis	K01490	AMPD
Achn002301_TCONS_00041885	3274	0	AMP deaminase	Arabidopsis thaliana	UniRef90_M9VZC1	2532	0	856	77.3366	100	AMP deaminese	Camellia sinensis	K01490	AMPD
Achn002301_TCONS_00041886	3574	0	AMP deaminase	Arabidopsis thaliana	UniRef90_M9VZC1	2532	0	856	70.845	100	AMP deaminese	Camellia sinensis	K01490	AMPD
Achn002301_TCONS_00041887	5192	0	AMP deaminase	Arabidopsis thaliana	UniRef90_A0A022RPK0	1575	0	833	30.3351	63.0252	Uncharacterized protein	Lamiales	K01490	AMPD
Achn002301_TCONS_00041888	6346	0	AMP deaminase	Arabidopsis thaliana	UniRef90_UPI000581114C	996	0	834	15.6949	39.8082	PREDICTED AMP deaminase isoform X1	Sesamum indicum	K01490	AMPD
Achn002301_TCONS_00041889	2885	0	AMP deaminase	Arabidopsis thaliana	UniRef90_A0A022RPK0	1269	0	833	43.9861	50.7803	Uncharacterized protein	Lamiales	K01490	AMPD
Achn002301_TCONS_00041890	3000	0	AMP deaminase	Arabidopsis thaliana	UniRef90_A0A022RPK0	1269	0	833	42.3	50.7803	Uncharacterized protein	Lamiales	K01490	AMPD
Achn002301-TA	2535	0	AMP deaminase	Arabidopsis thaliana	UniRef90_M9VZC1	2532	0	856	99.8817	100	AMP deaminese	Camellia sinensis	K01490	AMPD
Achn002311-TA	570	-	-	-	UniRef90_UPI0004E55CE5	183	4e-23	403	32.1053	15.1365	PREDICTED uncharacterized protein LOC103724356	Phoenix dactylifera	-	-
Achn002321_TCONS_00041881	2185	2e-126	Bifunctional monothiol glutaredoxin-S16 chloroplastic	Arabidopsis thaliana	UniRef90_D7SY25	894	5e-156	297	40.9153	99.6633	Putative uncharacterized protein	Vitis vinifera	-	-
Achn002321-TA	918	8e-81	Bifunctional monothiol glutaredoxin-S16 chloroplastic	Arabidopsis thaliana	UniRef90_A0A059A6L6	432	9e-91	299	47.0588	48.1605	Uncharacterized protein	Eucalyptus grandis	-	-
Achn002331_TCONS_00041876	2685	3e-121	Omega-3 fatty acid desaturase chloroplastic	Sesamum indicum	UniRef90_L0GGK2	876	8e-134	438	32.6257	65.5251	Omega-3 fatty acid desaturase	Camellia sinensis	K10257	FAD8, desB
Achn002331_TCONS_00041877	3078	2e-91	Temperature-sensitive omega-3 fatty acid desaturase chloroplastic	Arabidopsis thaliana	UniRef90_B9IGA6	549	2e-130	452	17.8363	40.4867	Omega-3 desaturase family protein	Populus	K10257	FAD8, desB
Achn002331-TA	1224	0	Omega-3 fatty acid desaturase chloroplastic	Sesamum indicum	UniRef90_F6HCC1	1221	0	456	99.7549	100	Putative uncharacterized protein	Vitis vinifera	K10257	FAD8, desB
Achn002341-TA	1380	-	-	-	UniRef90_D7SY19	1359	2e-59	408	98.4783	98.7745	Putative uncharacterized protein	Vitis vinifera	-	-
Achn002351-TA	1353	4e-78	Leucoanthocyanidin dioxygenase	Malus domestica	UniRef90_A0A068UD37	1047	1e-179	349	77.3836	97.7077	Coffea canephora DH200 94 genomic scaffold scaffold_22	Coffea canephora	-	-
Achn002361-TA	924	5e-20	CTD nuclear envelope phosphatase 1 homolog	Drosophila pseudoobscura pseudoobscura	UniRef90_A0A068V0C9	909	7e-146	317	98.3766	96.53	Coffea canephora DH200 94 genomic scaffold scaffold_78	Coffea canephora	K15731	CTDSP
Achn002371_TCONS_00041865	2997	0	LIMR family protein At5g01460	Arabidopsis thaliana	UniRef90_B9SQ26	1515	0	509	50.5506	100	Putative uncharacterized protein	Euphorbiaceae	K14617	LMBRD1
Achn002371_TCONS_00041866	3038	0	LIMR family protein At5g01460	Arabidopsis thaliana	UniRef90_UPI00052E9AB2	1533	0	509	50.4608	100	PREDICTED LIMR family protein At5g01460	Nelumbo nucifera	K14617	LMBRD1
Achn002371-TA	1539	0	LIMR family protein At3g08930	Arabidopsis thaliana	UniRef90_B9SQ26	1314	0	509	85.3801	85.6582	Putative uncharacterized protein	Euphorbiaceae	K14617	LMBRD1
Achn002381_TCONS_00041861	4471	1e-25	Probable LRR receptor-like serine/threonine-protein kinase At1g07650	Arabidopsis thaliana	UniRef90_B9IG83	507	4e-70	385	11.3397	44.1558	Kinase family protein	Populus	K04733	IRAK4
Achn002381_TCONS_00041862	2225	2e-92	Probable LRR receptor-like serine/threonine-protein kinase At1g56140	Arabidopsis thaliana	UniRef90_D7TH85	1134	0	380	50.9663	100	Putative uncharacterized protein	Vitis vinifera	K04733	IRAK4
Achn002381_TCONS_00041863	2547	2e-91	Probable LRR receptor-like serine/threonine-protein kinase At1g56140	Arabidopsis thaliana	UniRef90_D7TH85	1134	0	380	44.523	100	Putative uncharacterized protein	Vitis vinifera	K04733	IRAK4
Achn002381-TA	1083	2e-72	Probable LRR receptor-like serine/threonine-protein kinase At1g53430	Arabidopsis thaliana	UniRef90_B9IG83	972	1e-164	385	89.7507	92.7273	Kinase family protein	Populus	-	-
Achn002391_TCONS_00041846	3397	0	RNA polymerase II C-terminal domain phosphatase-like 2	Arabidopsis thaliana	UniRef90_D7TH87	2559	0	853	75.3312	100	Putative uncharacterized protein	Vitis vinifera	-	-
Achn002391_TCONS_00041847	5115	0	RNA polymerase II C-terminal domain phosphatase-like 2	Arabidopsis thaliana	UniRef90_D7TH87	1170	0	853	22.8739	46.1899	Putative uncharacterized protein	Vitis vinifera	-	-
Achn002391_TCONS_00041848	4795	0	RNA polymerase II C-terminal domain phosphatase-like 2	Arabidopsis thaliana	UniRef90_D7TH87	1182	0	853	24.6507	46.1899	Putative uncharacterized protein	Vitis vinifera	-	-
Achn002391_TCONS_00041849	4752	0	RNA polymerase II C-terminal domain phosphatase-like 2	Arabidopsis thaliana	UniRef90_D7TH87	2547	0	853	53.5985	100	Putative uncharacterized protein	Vitis vinifera	-	-
Achn002391_TCONS_00041850	4977	1e-151	RNA polymerase II C-terminal domain phosphatase-like 2	Arabidopsis thaliana	UniRef90_A0A068UDY8	2598	0	810	52.2001	99.0123	Coffea canephora DH200 94 genomic scaffold scaffold_22	Coffea canephora	-	-
Achn002391_TCONS_00041851	4982	2e-150	RNA polymerase II C-terminal domain phosphatase-like 2	Arabidopsis thaliana	UniRef90_A0A068UDY8	2334	0	810	46.8487	88.1481	Coffea canephora DH200 94 genomic scaffold scaffold_22	Coffea canephora	-	-
Achn002391_TCONS_00041852	5708	0	RNA polymerase II C-terminal domain phosphatase-like 2	Arabidopsis thaliana	UniRef90_D7TH87	2214	0	853	38.7877	83.3529	Putative uncharacterized protein	Vitis vinifera	-	-
Achn002391_TCONS_00041853	5021	0	RNA polymerase II C-terminal domain phosphatase-like 2	Arabidopsis thaliana	UniRef90_D7TH87	2385	0	853	47.5005	93.2005	Putative uncharacterized protein	Vitis vinifera	-	-
Achn002391_TCONS_00041854	5246	1e-150	RNA polymerase II C-terminal domain phosphatase-like 2	Arabidopsis thaliana	UniRef90_A0A068UDY8	2622	0	810	49.9809	100	Coffea canephora DH200 94 genomic scaffold scaffold_22	Coffea canephora	-	-
Achn002391_TCONS_00041855	5391	0	RNA polymerase II C-terminal domain phosphatase-like 2	Arabidopsis thaliana	UniRef90_D7TH87	2133	0	853	39.5659	83.3529	Putative uncharacterized protein	Vitis vinifera	-	-
Achn002391_TCONS_00041856	5042	0	RNA polymerase II C-terminal domain phosphatase-like 2	Arabidopsis thaliana	UniRef90_D7TH87	2121	0	853	42.0666	82.8839	Putative uncharacterized protein	Vitis vinifera	-	-
Achn002391_TCONS_00041857	4788	0	RNA polymerase II C-terminal domain phosphatase-like 2	Arabidopsis thaliana	UniRef90_D7TH87	2559	0	853	53.4461	100	Putative uncharacterized protein	Vitis vinifera	-	-
Achn002391_TCONS_00041858	5038	0	RNA polymerase II C-terminal domain phosphatase-like 2	Arabidopsis thaliana	UniRef90_D7TH87	2385	0	853	47.3402	93.2005	Putative uncharacterized protein	Vitis vinifera	-	-
Achn002391_TCONS_00041860	2417	0	RNA polymerase II C-terminal domain phosphatase-like 2	Arabidopsis thaliana	UniRef90_D7TH87	1182	0	853	48.9036	46.1899	Putative uncharacterized protein	Vitis vinifera	-	-
Achn002391-TA	2238	0	RNA polymerase II C-terminal domain phosphatase-like 2	Arabidopsis thaliana	UniRef90_V4SUA7	1977	0	755	88.3378	95.894	Uncharacterized protein	Citrus	-	-
Achn002401_TCONS_00041807	2289	0	Cyclin-T1-5	Arabidopsis thaliana	UniRef90_F6H4Q9	1872	0	623	81.7824	100	Putative uncharacterized protein	Vitis vinifera	K15188	CCNT
Achn002401_TCONS_00041836	2791	3e-165	Cyclin-T1-5	Arabidopsis thaliana	UniRef90_F6H4Q9	1821	0	623	65.2454	100	Putative uncharacterized protein	Vitis vinifera	K15188	CCNT
Achn002401_TCONS_00041837	2884	0	Cyclin-T1-5	Arabidopsis thaliana	UniRef90_F6H4Q9	1872	0	623	64.9098	100	Putative uncharacterized protein	Vitis vinifera	K15188	CCNT
Achn002401_TCONS_00041839	1583	2e-127	Cyclin-T1-4	Oryza sativa subsp. japonica	UniRef90_W9RBZ8	672	3e-136	614	42.451	36.1564	Uncharacterized protein	Morus notabilis	K15188	CCNT
Achn002401-TA	1707	8e-110	Cyclin-T1-5	Arabidopsis thaliana	UniRef90_F6H4Q9	1521	0	623	89.1037	83.9486	Putative uncharacterized protein	Vitis vinifera	K15188	CCNT
Achn002411_TCONS_00041826	3121	5e-38	Ultraviolet-B receptor UVR8	Arabidopsis thaliana	UniRef90_E0CSN3	1473	0	492	47.1964	99.5935	Putative uncharacterized protein	Vitis vinifera	-	-
Achn002411_TCONS_00041827	3221	5e-30	Probable E3 ubiquitin-protein ligase HERC1	Homo sapiens	UniRef90_E0CSN3	1053	0	492	32.6917	71.748	Putative uncharacterized protein	Vitis vinifera	-	-
Achn002411_TCONS_00041828	3120	1e-37	Ultraviolet-B receptor UVR8	Arabidopsis thaliana	UniRef90_E0CSN3	1470	0	492	47.1154	99.5935	Putative uncharacterized protein	Vitis vinifera	-	-
Achn002411_TCONS_00041830	2447	2e-49	Plant intracellular Ras-group-related LRR protein 6	Oryza sativa subsp. japonica	UniRef90_UPI0005CB2AF7	669	1e-86	584	27.3396	38.1849	PREDICTED plant intracellular Ras-group-related LRR protein 6 isoform X1	Fragaria vesca subsp. vesca	-	-
Achn002411_TCONS_00041831	3059	4e-29	Plant intracellular Ras-group-related LRR protein 6	Oryza sativa subsp. japonica	UniRef90_UPI0005CB2AF7	438	2e-48	584	14.3184	25	PREDICTED plant intracellular Ras-group-related LRR protein 6 isoform X1	Fragaria vesca subsp. vesca	-	-
Achn002411_TCONS_00041832	4781	1e-127	Plant intracellular Ras-group-related LRR protein 6	Oryza sativa subsp. japonica	UniRef90_A0A061F6A4	1137	2e-162	410	23.7816	92.1951	Leucine-rich repeat (LRR) family protein isoform 7	Theobroma cacao	-	-
Achn002411_TCONS_00041833	2379	0	Plant intracellular Ras-group-related LRR protein 6	Oryza sativa subsp. japonica	UniRef90_V4UGG3	1614	0	583	67.8436	100	Uncharacterized protein	Citrus	-	-
Achn002411_TCONS_00041834	4169	1e-128	Plant intracellular Ras-group-related LRR protein 6	Oryza sativa subsp. japonica	UniRef90_A0A061F6A4	1137	6e-164	410	27.2727	92.1951	Leucine-rich repeat (LRR) family protein isoform 7	Theobroma cacao	-	-
Achn002411_TCONS_00041835	5030	1e-99	Plant intracellular Ras-group-related LRR protein 6	Oryza sativa subsp. japonica	UniRef90_A0A061F6A4	933	1e-127	410	18.5487	76.3415	Leucine-rich repeat (LRR) family protein isoform 7	Theobroma cacao	-	-
Achn002411-TA	2214	3e-68	Plant intracellular Ras-group-related LRR protein 6	Oryza sativa subsp. japonica	UniRef90_A0A067GFI1	1467	0	489	66.2602	98.1595	Uncharacterized protein	Citrus	-	-
Achn002421-TA	384	2e-38	Tubulin beta-1 chain (Fragment)	Daucus carota	UniRef90_W5EGR4	204	1e-38	86	53.125	79.0698	Uncharacterized protein	Poaceae	K07375	TUBB
Achn002431-TA	255	1e-23	Nuclear transcription factor Y subunit C-3	Arabidopsis thaliana	UniRef90_A0A059CGQ1	231	2e-37	118	90.5882	65.2542	Uncharacterized protein	Eucalyptus grandis	-	-
Achn002441_TCONS_00041820	3328	0	Probable DEAD-box ATP-dependent RNA helicase 48	Arabidopsis thaliana	UniRef90_A0A061G553	2379	0	837	71.4844	100	DEA(D/H)-box RNA helicase family protein isoform 1	Theobroma cacao	K17679	MSS116
Achn002441_TCONS_00041821	3309	0	Probable DEAD-box ATP-dependent RNA helicase 48	Arabidopsis thaliana	UniRef90_UPI00051CA036	1224	0	912	36.99	44.6272	PREDICTED probable DEAD-box ATP-dependent RNA helicase 48 partial	Nicotiana	-	-
Achn002441_TCONS_00041822	3213	0	Probable DEAD-box ATP-dependent RNA helicase 48	Arabidopsis thaliana	UniRef90_UPI00051CA036	1128	0	912	35.1074	44.6272	PREDICTED probable DEAD-box ATP-dependent RNA helicase 48 partial	Nicotiana	-	-
Achn002441-TA	2337	0	Probable DEAD-box ATP-dependent RNA helicase 48	Arabidopsis thaliana	UniRef90_A0A061G553	2283	0	837	97.6893	100	DEA(D/H)-box RNA helicase family protein isoform 1	Theobroma cacao	K17679	MSS116
Achn002451_TCONS_00041789	2234	9e-22	Uncharacterized mitochondrial protein AtMg00300	Arabidopsis thaliana	UniRef90_A0A077SK66	339	7e-39	813	15.1746	14.1451	Putative Ty-1 copia retrotransposon	Phaseolus vulgaris	-	-
Achn002451_TCONS_00041810	4714	8e-11	Methyl-CpG-binding domain-containing protein 13	Arabidopsis thaliana	UniRef90_M5WEZ6	1722	5e-78	747	36.5295	83.4003	Uncharacterized protein (Fragment)	Prunus persica	-	-
Achn002451_TCONS_00041811	5455	-	-	-	UniRef90_UPI000510AA9F	1335	8e-54	1208	24.473	41.4735	PREDICTED uncharacterized protein LOC103958513	Pyrus x bretschneideri	-	-
Achn002451_TCONS_00041812	3500	9e-11	Methyl-CpG-binding domain-containing protein 13	Arabidopsis thaliana	UniRef90_M5WEZ6	1722	1e-78	747	49.2	83.4003	Uncharacterized protein (Fragment)	Prunus persica	-	-
Achn002451_TCONS_00041813	3512	9e-11	Methyl-CpG-binding domain-containing protein 13	Arabidopsis thaliana	UniRef90_M5WEZ6	1722	1e-78	747	49.0319	83.4003	Uncharacterized protein (Fragment)	Prunus persica	-	-
Achn002451_TCONS_00041814	4014	7e-11	Methyl-CpG-binding domain-containing protein 13	Arabidopsis thaliana	UniRef90_M5WEZ6	1722	1e-78	747	42.8999	83.4003	Uncharacterized protein (Fragment)	Prunus persica	-	-
Achn002451_TCONS_00041815	4460	-	-	-	UniRef90_M5WEZ6	1626	2e-66	747	36.4574	79.1165	Uncharacterized protein (Fragment)	Prunus persica	-	-
Achn002451_TCONS_00041817	3819	-	-	-	UniRef90_M5WNM9	210	1e-16	171	5.49882	40.9357	Uncharacterized protein	Prunus persica	-	-
Achn002451_TCONS_00041818	2925	-	-	-	UniRef90_M5WNM9	432	7e-35	171	14.7692	84.7953	Uncharacterized protein	Prunus persica	-	-
Achn002451_TCONS_00041819	2578	6e-10	Methyl-CpG-binding domain-containing protein 13	Arabidopsis thaliana	UniRef90_M5WNM9	432	5e-35	171	16.7572	84.7953	Uncharacterized protein	Prunus persica	-	-
Achn002451-TA	2439	-	-	-	UniRef90_M5WEZ6	1626	3e-68	747	66.6667	79.1165	Uncharacterized protein (Fragment)	Prunus persica	-	-
Achn002461-TA	1047	0	Bifunctional UDP-glucose 4-epimerase and UDP-xylose 4-epimerase 1	Pisum sativum	UniRef90_A0A067JZP0	1035	0	348	98.8539	99.1379	Uncharacterized protein	eudicotyledons	K01784	galE, GALE
Achn002471-TA	633	9e-09	BON1-associated protein 2	Arabidopsis thaliana	UniRef90_V4TV93	627	6e-54	192	99.0521	100	Uncharacterized protein	Citrus	-	-
Achn002481_TCONS_00041804	1890	0	Protein HAPLESS 2	Arabidopsis thaliana	UniRef90_F6HUF4	1740	0	735	92.0635	79.5918	Putative uncharacterized protein	Vitis vinifera	-	-
Achn002481-TA	2136	0	Protein HAPLESS 2	Arabidopsis thaliana	UniRef90_A0A022QRC8	1893	0	684	88.6236	95.7602	Uncharacterized protein	Erythranthe guttata	-	-
Achn002491-TA	1869	0	Scarecrow-like protein 28	Arabidopsis thaliana	UniRef90_A0A061G628	1839	0	671	98.3949	98.6587	GRAS family transcription factor	Malvaceae	-	-
Achn002501_TCONS_00041794	2628	0	Lysophospholipid acyltransferase 1	Arabidopsis thaliana	UniRef90_A0A059C1K9	1398	0	465	53.1963	100	Uncharacterized protein	Eucalyptus grandis	K13519	LPT1, ALE1
Achn002501_TCONS_00041795	4215	0	Lysophospholipid acyltransferase 1	Arabidopsis thaliana	UniRef90_A0A059C1K9	1398	0	465	33.1673	100	Uncharacterized protein	Eucalyptus grandis	K13519	LPT1, ALE1
Achn002501_TCONS_00041796	5718	8e-151	Lysophospholipid acyltransferase 1	Arabidopsis thaliana	UniRef90_A0A059C1K9	816	8e-168	465	14.2707	58.4946	Uncharacterized protein	Eucalyptus grandis	K13519	LPT1, ALE1
Achn002501-TA	1494	0	Lysophospholipid acyltransferase 1	Arabidopsis thaliana	UniRef90_A0A059C1K9	1401	0	465	93.7751	100	Uncharacterized protein	Eucalyptus grandis	K13519	LPT1, ALE1
Achn002511_TCONS_00041791	2465	1e-60	BAG family molecular chaperone regulator 1	Arabidopsis thaliana	UniRef90_UPI00051B05FF	594	1e-74	282	24.0974	70.2128	PREDICTED BAG family molecular chaperone regulator 3-like	Nicotiana	-	-
Achn002511_TCONS_00041792	2441	2e-55	BAG family molecular chaperone regulator 1	Arabidopsis thaliana	UniRef90_UPI00051B05FF	570	3e-68	282	23.3511	70.2128	PREDICTED BAG family molecular chaperone regulator 3-like	Nicotiana	-	-
Achn002511-TA	687	1e-38	BAG family molecular chaperone regulator 1	Arabidopsis thaliana	UniRef90_UPI00051B05FF	486	6e-52	282	70.7424	70.2128	PREDICTED BAG family molecular chaperone regulator 3-like	Nicotiana	-	-
Achn002521-TA	624	2e-37	Ethylene-responsive transcription factor ERF026	Arabidopsis thaliana	UniRef90_B9GW61	477	2e-50	176	76.4423	96.5909	AP2 domain-containing family protein	Populus	-	-
Achn002531_TCONS_00041785	1044	2e-17	DNA-directed RNA polymerase IV subunit 1	Arabidopsis thaliana	UniRef90_UPI00053FE2B6	249	3e-33	1460	23.8506	5.68493	PREDICTED DNA-directed RNA polymerase IV subunit 1 isoform X1	Vitis vinifera	K16250	NRPD1
Achn002531_TCONS_00041786	4306	0	DNA-directed RNA polymerase IV subunit 1	Arabidopsis thaliana	UniRef90_A0A0D2N1D6	1617	0	1481	37.5523	36.4619	DNA-directed RNA polymerase	Gossypium raimondii	K16250	NRPD1
Achn002531_TCONS_00041788	4504	0	DNA-directed RNA polymerase IV subunit 1	Arabidopsis thaliana	UniRef90_A0A0D2N1D6	1617	0	1481	35.9014	36.4619	DNA-directed RNA polymerase	Gossypium raimondii	K16250	NRPD1
Achn002531-TA	3402	2e-54	DNA-directed RNA polymerase IV subunit 1	Arabidopsis thaliana	UniRef90_M5WNR6	1725	1e-98	734	50.7055	89.6458	Uncharacterized protein	Prunus persica	K16250	NRPD1
Achn002541_TCONS_00041782	3673	1e-159	SPX domain-containing membrane protein At4g22990	Arabidopsis thaliana	UniRef90_UPI0003DE7896	1047	0	663	28.5053	52.0362	PREDICTED SPX domain-containing membrane protein At4g22990-like isoform X5	Glycine max	-	-
Achn002541_TCONS_00041783	3846	0	SPX domain-containing membrane protein At4g22990	Arabidopsis thaliana	UniRef90_D7TW83	2094	0	698	54.4462	100	Putative uncharacterized protein	Vitis vinifera	-	-
Achn002541_TCONS_00041784	3808	0	SPX domain-containing membrane protein At4g22990	Arabidopsis thaliana	UniRef90_D7TW83	2094	0	698	54.9895	100	Putative uncharacterized protein	Vitis vinifera	-	-
Achn002541-TA	1413	1e-143	SPX domain-containing membrane protein At4g22990	Arabidopsis thaliana	UniRef90_D7TW83	1101	2e-147	698	77.9193	55.0143	Putative uncharacterized protein	Vitis vinifera	-	-
Achn002551_TCONS_00041775	1255	4e-66	MADS-box protein SOC1	Arabidopsis thaliana	UniRef90_A0A0F7LFL3	618	1e-139	206	49.243	100	SOC1a	Actinidia chinensis	-	-
Achn002551_TCONS_00041776	1372	5e-51	MADS-box protein SOC1	Arabidopsis thaliana	UniRef90_A0A0F7LFL3	354	8e-70	206	25.8017	57.2816	SOC1a	Actinidia chinensis	-	-
Achn002551_TCONS_00041777	1032	7e-61	MADS-box protein SOC1	Arabidopsis thaliana	UniRef90_A0A0F7LFL3	576	5e-127	206	55.814	100	SOC1a	Actinidia chinensis	-	-
Achn002551_TCONS_00041778	1293	7e-60	MADS-box protein SOC1	Arabidopsis thaliana	UniRef90_A0A0F7LFL3	576	1e-125	206	44.5476	100	SOC1a	Actinidia chinensis	-	-
Achn002551_TCONS_00041779	1092	1e-66	MADS-box protein SOC1	Arabidopsis thaliana	UniRef90_A0A0F7LFL3	618	2e-140	206	56.5934	100	SOC1a	Actinidia chinensis	-	-
Achn002551-TA	378	1e-26	Agamous-like MADS-box protein AGL14	Arabidopsis thaliana	UniRef90_A0A0F7LH68	375	6e-31	207	99.2063	95.1691	SOC1b	Actinidia chinensis	-	-
Achn002561-TA	858	3e-169	Leucoanthocyanidin dioxygenase	Petunia hybrida	UniRef90_T2DJM4	855	0	355	99.6503	80.2817	Leucoanthocyanidin dioxygenase	Actinidia chinensis	K05277	E1.14.11.19
Achn002571_TCONS_00041771	3592	8e-42	Subtilisin-like protease SBT1.2	Arabidopsis thaliana	UniRef90_F6HUK0	348	1e-73	650	9.6882	18	Putative uncharacterized protein	Vitis vinifera	-	-
Achn002571-TA	846	-	-	-	UniRef90_A0A061G566	654	2e-76	244	77.305	90.1639	Uncharacterized protein	Theobroma cacao	-	-
Achn002581-TA	516	1e-52	Cytochrome P450 76C2	Arabidopsis thaliana	UniRef90_UPI00053BAB41	453	4e-55	186	87.7907	81.7204	PREDICTED cytochrome P450 76C4-like	Camelina sativa	-	-
Achn002591-TA	1062	6e-166	Probable sugar phosphate/phosphate translocator At1g12500	Arabidopsis thaliana	UniRef90_D7TWC0	1059	0	352	99.7175	100	Putative uncharacterized protein	eudicotyledons	-	-
Achn002601-TA	1692	0	Guard cell S-type anion channel SLAC1	Arabidopsis thaliana	UniRef90_A0A061G550	1659	0	578	98.0496	94.9827	C4-dicarboxylate transporter/malic acid transport protein isoform 1	Theobroma cacao	-	-
Achn002611-TA	3009	0	Armadillo repeat-containing kinesin-like protein 3	Arabidopsis thaliana	UniRef90_A0A061G4M0	2616	0	907	86.9392	94.2668	Kinesin-like protein	Malvaceae	-	-
Achn002621_TCONS_00041760	2405	1e-145	ACT domain-containing protein ACR8	Arabidopsis thaliana	UniRef90_A5ADW0	1149	0	444	47.7755	83.5586	Putative uncharacterized protein	Vitis vinifera	-	-
Achn002621_TCONS_00041761	2873	5e-81	ACT domain-containing protein ACR8	Arabidopsis thaliana	UniRef90_A0A068UN36	663	4e-127	441	23.0769	49.4331	Coffea canephora DH200 94 genomic scaffold scaffold_41	Coffea canephora	-	-
Achn002621_TCONS_00041762	3053	3e-110	ACT domain-containing protein ACR8	Arabidopsis thaliana	UniRef90_A5ADW0	690	7e-145	444	22.6007	52.2523	Putative uncharacterized protein	Vitis vinifera	-	-
Achn002621_TCONS_00041763	2409	0	ACT domain-containing protein ACR8	Arabidopsis thaliana	UniRef90_A0A068UN36	1350	0	441	56.0399	100	Coffea canephora DH200 94 genomic scaffold scaffold_41	Coffea canephora	-	-
Achn002621_TCONS_00041764	2875	3e-110	ACT domain-containing protein ACR8	Arabidopsis thaliana	UniRef90_A5ADW0	690	6e-145	444	24	52.2523	Putative uncharacterized protein	Vitis vinifera	-	-
Achn002621-TA	1353	6e-177	ACT domain-containing protein ACR8	Arabidopsis thaliana	UniRef90_A5ADW0	1287	0	444	95.122	94.5946	Putative uncharacterized protein	Vitis vinifera	-	-
Achn002631_TCONS_00041756	2098	-	-	-	UniRef90_F6H5L5	876	7e-92	372	41.7541	74.7312	Putative uncharacterized protein	Vitis vinifera	K15622	MLF1
Achn002631-TA	2808	8e-24	Putative transferase At4g12130 mitochondrial	Arabidopsis thaliana	UniRef90_B9GVS1	1146	1e-176	413	40.812	94.9153	Uncharacterized protein	Populus	-	-
Achn002641_TCONS_00041746	1656	-	-	-	UniRef90_A0A061G339	1308	2e-38	578	78.9855	71.4533	Cysteine/Histidine-rich C1 domain family protein	Theobroma cacao	-	-
Achn002641_TCONS_00041747	1727	-	-	-	UniRef90_A0A061G339	1314	1e-38	578	76.0857	71.4533	Cysteine/Histidine-rich C1 domain family protein	Theobroma cacao	-	-
Achn002641_TCONS_00041749	1469	-	-	-	UniRef90_A0A067GNH7	1119	2e-35	868	76.1743	42.1659	Uncharacterized protein	Citrus sinensis	-	-
Achn002641_TCONS_00041750	1508	-	-	-	UniRef90_A0A067GNH7	1125	1e-34	868	74.6021	42.1659	Uncharacterized protein	Citrus sinensis	-	-
Achn002641-TA	1212	-	-	-	UniRef90_A0A061G339	1185	4e-27	578	97.7723	71.1073	Cysteine/Histidine-rich C1 domain family protein	Theobroma cacao	-	-
Achn002651_TCONS_00041742	8736	0	Elongation factor G-2 chloroplastic	Glycine max	UniRef90_A0A068UNS2	2319	0	791	26.5453	97.3451	Coffea canephora DH200 94 genomic scaffold scaffold_41	Coffea canephora	K02355	fusA, GFM, EFG
Achn002651_TCONS_00041744	3687	0	Elongation factor G-2 chloroplastic	Glycine max	UniRef90_A0A068UNS2	2109	0	791	57.201	89.0013	Coffea canephora DH200 94 genomic scaffold scaffold_41	Coffea canephora	K02355	fusA, GFM, EFG
Achn002651-TA	2208	0	Elongation factor G-2 chloroplastic	Glycine max	UniRef90_A0A068UNS2	2097	0	791	94.9728	88.4956	Coffea canephora DH200 94 genomic scaffold scaffold_41	Coffea canephora	K02355	fusA, GFM, EFG
Achn002661-TA	1131	-	-	-	UniRef90_M5W234	237	6e-16	346	20.9549	22.8324	Uncharacterized protein (Fragment)	Prunus persica	-	-
Achn002671-TA	912	8e-44	NADH dehydrogenase (ubiquinone) complex I assembly factor 6	Rattus norvegicus	UniRef90_F6GX86	909	6e-163	353	99.6711	85.8357	Putative uncharacterized protein	Vitis vinifera	K18163	NDUFAF6
Achn002681-TA	240	-	-	-	-	-	-	-	-	-	-	-	-	-
Achn002691_TCONS_00041736	1920	1e-133	NAC domain-containing protein 7	Arabidopsis thaliana	UniRef90_F6HP90	987	9e-172	357	51.4062	100	Putative uncharacterized protein	Vitis vinifera	-	-
Achn002691-TA	1029	8e-136	NAC domain-containing protein 7	Arabidopsis thaliana	UniRef90_F6HP90	1026	2e-172	357	99.7085	100	Putative uncharacterized protein	Vitis vinifera	-	-
Achn002701-TA	246	-	-	-	-	-	-	-	-	-	-	-	-	-
Achn002711_TCONS_00041732	1818	3e-42	Axial regulator YABBY 1	Arabidopsis thaliana	UniRef90_A0A0D2T6N1	375	4e-63	211	20.6271	61.6114	Uncharacterized protein	Gossypium	-	-
Achn002711_TCONS_00041733	1209	3e-73	Axial regulator YABBY 1	Arabidopsis thaliana	UniRef90_D7TN10	573	2e-118	211	47.3945	92.891	Putative uncharacterized protein	rosids	-	-
Achn002711-TA	639	2e-60	Axial regulator YABBY 1	Arabidopsis thaliana	UniRef90_D7TN10	612	3e-101	211	95.7746	85.3081	Putative uncharacterized protein	rosids	-	-
Achn002721-TA	1317	3e-90	Xyloglucan galactosyltransferase KATAMARI1	Arabidopsis thaliana	UniRef90_UPI0005816D21	1257	0	450	95.4442	92.8889	PREDICTED xyloglucan galactosyltransferase KATAMARI1 homolog	Sesamum indicum	-	-
Achn002731-TA	399	-	-	-	UniRef90_D7T5K2	75	6e-06	136	18.797	18.3824	Putative uncharacterized protein	Vitis vinifera	-	-
Achn002741_TCONS_00041728	4783	-	-	-	UniRef90_F6HCZ2	2010	7e-126	682	42.0238	99.5601	Putative uncharacterized protein	Vitis vinifera	-	-
Achn002741-TA	2022	-	-	-	UniRef90_F6HCZ2	2010	1e-133	682	99.4065	99.5601	Putative uncharacterized protein	Vitis vinifera	-	-
Achn002751_TCONS_00041727	810	5e-51	Adenine phosphoribosyltransferase 1	Triticum aestivum	UniRef90_U5GRI0	303	2e-56	157	37.4074	64.3312	Uncharacterized protein	eudicotyledons	K00759	APRT, apt
Achn002751-TA	732	3e-62	Adenine phosphoribosyltransferase 3	Arabidopsis thaliana	UniRef90_UPI00053FE576	471	9e-77	241	64.3443	78.4232	PREDICTED adenine phosphoribosyltransferase 3	Vitis vinifera	K00759	APRT, apt
Achn002761_TCONS_00041722	4258	0	Oxysterol-binding protein-related protein 2A	Arabidopsis thaliana	UniRef90_A0A061G479	1812	0	782	42.5552	77.8772	OSBP(Oxysterol binding protein)-related protein 2A isoform 1	Theobroma cacao	-	-
Achn002761_TCONS_00041723	4538	0	Oxysterol-binding protein-related protein 2A	Arabidopsis thaliana	UniRef90_A0A061G479	1812	0	782	39.9295	77.8772	OSBP(Oxysterol binding protein)-related protein 2A isoform 1	Theobroma cacao	-	-
Achn002761_TCONS_00041724	3223	0	Oxysterol-binding protein-related protein 2A	Arabidopsis thaliana	UniRef90_A0A061G479	2214	0	782	68.6938	98.8491	OSBP(Oxysterol binding protein)-related protein 2A isoform 1	Theobroma cacao	-	-
Achn002761-TA	1902	0	Oxysterol-binding protein-related protein 2A	Arabidopsis thaliana	UniRef90_A0A061G479	1656	0	782	87.0662	71.2276	OSBP(Oxysterol binding protein)-related protein 2A isoform 1	Theobroma cacao	-	-
Achn002771-TA	504	1e-10	pEARLI1-like lipid transfer protein 1	Arabidopsis thaliana	UniRef90_U5GMW3	249	5e-32	234	49.4048	35.4701	Uncharacterized protein	Populus	-	-
Achn002781-TA	207	-	-	-	-	-	-	-	-	-	-	-	-	-
Achn002791-TA	702	-	-	-	UniRef90_D7TN38	687	1e-131	231	97.8632	98.7013	Putative uncharacterized protein	Vitis vinifera	-	-
Achn002801-TA	663	-	-	-	UniRef90_M5WAN1	660	7e-67	221	99.5475	100	Uncharacterized protein	Prunus	-	-
Achn002811-TA	528	-	-	-	-	-	-	-	-	-	-	-	-	-
Achn002821-TA	351	-	-	-	UniRef90_F6HPB7	348	1e-26	111	99.1453	100	Putative uncharacterized protein	Vitis vinifera	-	-
Achn002831-TA	159	-	-	-	-	-	-	-	-	-	-	-	-	-
Achn002841-TA	351	-	-	-	-	-	-	-	-	-	-	-	-	-
Achn002851-TA	159	-	-	-	-	-	-	-	-	-	-	-	-	-
Achn002861_TCONS_00041694	1524	-	-	-	UniRef90_I1MV24	156	3e-21	94	10.2362	55.3191	Uncharacterized protein	Glycine max	-	-
Achn002861_TCONS_00041695	1531	-	-	-	UniRef90_I1MV24	171	7e-24	94	11.1692	60.6383	Uncharacterized protein	Glycine max	-	-
Achn002861-TA	159	-	-	-	UniRef90_I1MV24	156	1e-24	94	98.1132	55.3191	Uncharacterized protein	Glycine max	-	-
Achn002871-TA	771	2e-88	3-isopropylmalate dehydratase small subunit 3	Arabidopsis thaliana	UniRef90_A0A0B0Q0G1	528	1e-96	275	68.4825	64	LeuD	Gossypium	K01704	leuD
Achn002881-TA	891	2e-103	Homeobox-leucine zipper protein HAT4	Arabidopsis thaliana	UniRef90_D7TG79	888	4e-129	297	99.6633	100	Putative uncharacterized protein	Vitis vinifera	K09338	HD-ZIP
Achn002891_TCONS_00041675	1039	5e-42	Ethylene-responsive transcription factor 2	Nicotiana sylvestris	UniRef90_D3Y3E0	525	1e-47	212	50.5294	84.434	ERF transcription factor	Camellia sinensis	K09286	EREBP
Achn002891-TA	561	3e-07	Ethylene-responsive transcription factor 2	Nicotiana tabacum	UniRef90_D3Y3E0	162	3e-13	212	28.877	33.0189	ERF transcription factor	Camellia sinensis	K09286	EREBP
Achn002901-TA	1926	0	Phospholipase A1-Ibeta2 chloroplastic	Arabidopsis thaliana	UniRef90_UPI00058130C5	1557	0	533	80.8411	100	PREDICTED phospholipase A1-Ibeta2 chloroplastic	Sesamum indicum	-	-
Achn002911_TCONS_00041670	1656	-	-	-	UniRef90_D7TGB6	1140	8e-58	363	68.8406	100	Putative uncharacterized protein	Vitis vinifera	K13199	SERBP1
Achn002911_TCONS_00041671	3436	-	-	-	UniRef90_D7TGB6	939	2e-41	363	27.3283	69.4215	Putative uncharacterized protein	Vitis vinifera	K13199	SERBP1
Achn002911-TA	1173	-	-	-	UniRef90_D7TGB6	1170	7e-58	363	99.7442	100	Putative uncharacterized protein	Vitis vinifera	K13199	SERBP1
Achn002921-TA	585	-	-	-	UniRef90_B9T0L5	540	6e-44	373	92.3077	47.9893	Transferase putative	Ricinus communis	-	-
Achn002931_TCONS_00041663	8197	3e-82	Retrovirus-related Pol polyprotein from transposon TNT 1-94	Nicotiana tabacum	UniRef90_Q9ZRJ0	2037	6e-94	1338	24.8506	52.0927	Retrotransposon Tto1 DNA	Nicotiana tabacum	K02884	RP-L19, MRPL19, rplS
Achn002931_TCONS_00041665	4537	2e-46	LRR receptor-like serine/threonine-protein kinase EFR	Arabidopsis thaliana	UniRef90_UPI0005114B44	957	3e-80	1025	21.0932	32.6829	PREDICTED probable LRR receptor-like serine/threonine-protein kinase At3g47570	Pyrus x bretschneideri	-	-
Achn002931_TCONS_00041666	4119	3e-52	50S ribosomal protein L19-1 chloroplastic	Arabidopsis thaliana	UniRef90_UPI0005114B44	957	3e-80	1025	23.2338	32.6829	PREDICTED probable LRR receptor-like serine/threonine-protein kinase At3g47570	Pyrus x bretschneideri	-	-
Achn002931_TCONS_00041667	4137	9e-52	50S ribosomal protein L19-1 chloroplastic	Arabidopsis thaliana	UniRef90_UPI0005114B44	957	3e-80	1025	23.1327	32.6829	PREDICTED probable LRR receptor-like serine/threonine-protein kinase At3g47570	Pyrus x bretschneideri	-	-
Achn002931-TA	1527	2e-74	Vesicle-associated protein 2-1	Arabidopsis thaliana	UniRef90_W9S0E2	636	2e-83	227	41.6503	90.7489	Vesicle-associated protein 2-1	Morus notabilis	-	-
Achn002941_TCONS_00041644	1183	2e-98	Bax inhibitor 1	Arabidopsis thaliana	UniRef90_UPI0005814357	747	3e-116	248	63.1445	100	PREDICTED bax inhibitor 1-like	Sesamum indicum	-	-
Achn002941_TCONS_00041646	1682	7e-45	Bax inhibitor 1	Arabidopsis thaliana	UniRef90_UPI0005814357	351	6e-52	248	20.868	47.1774	PREDICTED bax inhibitor 1-like	Sesamum indicum	-	-
Achn002941_TCONS_00041647	1192	1e-99	Bax inhibitor 1	Arabidopsis thaliana	UniRef90_UPI0005814357	744	6e-118	248	62.4161	100	PREDICTED bax inhibitor 1-like	Sesamum indicum	-	-
Achn002941_TCONS_00041648	1209	1e-99	Bax inhibitor 1	Arabidopsis thaliana	UniRef90_UPI0005814357	708	7e-117	248	58.5608	95.1613	PREDICTED bax inhibitor 1-like	Sesamum indicum	-	-
Achn002941_TCONS_00041649	2594	1e-74	Bax inhibitor 1	Arabidopsis thaliana	UniRef90_UPI0005814357	609	1e-87	248	23.4773	77.0161	PREDICTED bax inhibitor 1-like	Sesamum indicum	-	-
Achn002941_TCONS_00041653	1263	4e-93	Bax inhibitor 1	Arabidopsis thaliana	UniRef90_UPI0005814357	780	8e-112	248	61.7577	100	PREDICTED bax inhibitor 1-like	Sesamum indicum	-	-
Achn002941_TCONS_00041654	1164	3e-48	Bax inhibitor 1	Arabidopsis thaliana	UniRef90_UPI0005814357	390	9e-57	248	33.5052	52.4194	PREDICTED bax inhibitor 1-like	Sesamum indicum	-	-
Achn002941_TCONS_00041660	1327	5e-99	Bax inhibitor 1	Arabidopsis thaliana	UniRef90_UPI0005814357	708	2e-116	248	53.3534	95.1613	PREDICTED bax inhibitor 1-like	Sesamum indicum	-	-
Achn002941_TCONS_00041662	3312	8e-16	Cell cycle serine/threonine-protein kinase hsk1	Schizosaccharomyces pombe (strain 972 / ATCC 24843)	UniRef90_UPI00052E8702	2904	0	1014	87.6812	96.1538	PREDICTED uncharacterized protein LOC104587975 isoform X1	Nelumbo nucifera	K02214	CDC7
Achn002941-TA	2769	2e-46	Bax inhibitor 1	Arabidopsis thaliana	UniRef90_UPI00052E8702	1806	2e-93	1014	65.2221	62.0316	PREDICTED uncharacterized protein LOC104587975 isoform X1	Nelumbo nucifera	K02214	CDC7
Achn002951_TCONS_00041636	1175	-	-	-	UniRef90_A0A022Q5J7	315	1e-45	155	26.8085	67.7419	Uncharacterized protein	Erythranthe guttata	-	-
Achn002951_TCONS_00041637	1247	-	-	-	UniRef90_B9T0M3	228	1e-47	154	18.2839	49.3506	Putative uncharacterized protein	Ricinus communis	-	-
Achn002951_TCONS_00041638	1240	-	-	-	UniRef90_B9T0M3	459	3e-65	154	37.0161	100	Putative uncharacterized protein	Ricinus communis	-	-
Achn002951_TCONS_00041639	951	-	-	-	UniRef90_A0A022Q5J7	312	3e-41	155	32.8076	67.0968	Uncharacterized protein	Erythranthe guttata	-	-
Achn002951-TA	384	-	-	-	UniRef90_A0A022Q5J7	291	4e-40	155	75.7812	62.5806	Uncharacterized protein	Erythranthe guttata	-	-
Achn002961_TCONS_00041627	3323	3e-97	GATA transcription factor 26	Arabidopsis thaliana	UniRef90_A5B7D8	1050	2e-153	542	31.598	64.5756	Putative uncharacterized protein	Vitis vinifera	-	-
Achn002961_TCONS_00041628	7740	3e-64	GATA transcription factor 26	Arabidopsis thaliana	UniRef90_A0A067L760	816	2e-107	542	10.5426	50.738	Uncharacterized protein	Jatropha curcas	-	-
Achn002961_TCONS_00041629	4128	3e-84	GATA transcription factor 26	Arabidopsis thaliana	UniRef90_A5B7D8	918	3e-134	542	22.2384	56.4576	Putative uncharacterized protein	Vitis vinifera	-	-
Achn002961_TCONS_00041630	4228	2e-73	GATA transcription factor 26	Arabidopsis thaliana	UniRef90_A5B7D8	846	2e-118	542	20.0095	52.0295	Putative uncharacterized protein	Vitis vinifera	-	-
Achn002961_TCONS_00041631	6293	5e-73	GATA transcription factor 26	Arabidopsis thaliana	UniRef90_A5B7D8	888	5e-120	542	14.1109	55.3506	Putative uncharacterized protein	Vitis vinifera	-	-
Achn002961_TCONS_00041632	6586	2e-64	GATA transcription factor 26	Arabidopsis thaliana	UniRef90_A0A067L760	816	1e-107	542	12.3899	50.738	Uncharacterized protein	Jatropha curcas	-	-
Achn002961_TCONS_00041633	3672	6e-132	GATA transcription factor 26	Arabidopsis thaliana	UniRef90_A0A068UJE3	1626	0	541	44.281	100	Coffea canephora DH200 94 genomic scaffold scaffold_31	Coffea canephora	-	-
Achn002961_TCONS_00041634	3684	4e-133	GATA transcription factor 26	Arabidopsis thaliana	UniRef90_A0A068UJE3	1632	0	541	44.2997	100	Coffea canephora DH200 94 genomic scaffold scaffold_31	Coffea canephora	-	-
Achn002961-TA	1551	6e-95	GATA transcription factor 26	Arabidopsis thaliana	UniRef90_A0A068UJE3	1479	0	541	95.3578	90.573	Coffea canephora DH200 94 genomic scaffold scaffold_31	Coffea canephora	-	-
Achn002971_TCONS_00041622	5513	0	Histone-lysine N-methyltransferase H3 lysine-9 specific SUVH5	Arabidopsis thaliana	UniRef90_UPI00051B200D	3510	0	1085	63.6677	100	PREDICTED histone-lysine N-methyltransferase H3 lysine-9 specific SUVH6-like isoform X1	Nicotiana	K11420	EHMT
Achn002971_TCONS_00041623	5612	0	Histone-lysine N-methyltransferase H3 lysine-9 specific SUVH5	Arabidopsis thaliana	UniRef90_UPI00051B200D	3510	0	1085	62.5445	100	PREDICTED histone-lysine N-methyltransferase H3 lysine-9 specific SUVH6-like isoform X1	Nicotiana	K11420	EHMT
Achn002971_TCONS_00041624	5185	0	Histone-lysine N-methyltransferase H3 lysine-9 specific SUVH5	Arabidopsis thaliana	UniRef90_UPI00051B200D	3510	0	1085	67.6953	100	PREDICTED histone-lysine N-methyltransferase H3 lysine-9 specific SUVH6-like isoform X1	Nicotiana	K11420	EHMT
Achn002971-TA	153	-	-	-	-	-	-	-	-	-	-	-	-	-
Achn002981-TA	3513	0	Histone-lysine N-methyltransferase H3 lysine-9 specific SUVH5	Arabidopsis thaliana	UniRef90_UPI00051B200D	3510	0	1085	99.9146	100	PREDICTED histone-lysine N-methyltransferase H3 lysine-9 specific SUVH6-like isoform X1	Nicotiana	K11420	EHMT
Achn002991_TCONS_00041618	2405	5e-60	Alkylated DNA repair protein alkB homolog 8	Mus musculus	UniRef90_E0CRF2	1173	0	391	48.7734	100	Putative uncharacterized protein	Vitis vinifera	K10770	ALKBH8
Achn002991-TA	1068	6e-64	Alkylated DNA repair protein alkB homolog 8	Mus musculus	UniRef90_E0CRF2	1059	0	391	99.1573	90.0256	Putative uncharacterized protein	Vitis vinifera	K10770	ALKBH8
Achn003001_TCONS_00041610	2861	3e-168	Decapping nuclease DXO homolog chloroplastic	Arabidopsis thaliana	UniRef90_A0A0D2R0E9	897	0	404	31.3527	74.0099	Uncharacterized protein	Gossypium raimondii	K14845	RAI1, DOM3Z
Achn003001_TCONS_00041611	5136	3e-162	Decapping nuclease DXO homolog chloroplastic	Arabidopsis thaliana	UniRef90_A0A0D2R0E9	870	0	404	16.9393	71.7822	Uncharacterized protein	Gossypium raimondii	K14845	RAI1, DOM3Z
Achn003001_TCONS_00041612	4541	0	Decapping nuclease DXO homolog chloroplastic	Arabidopsis thaliana	UniRef90_UPI0005811FBF	1146	0	528	25.2367	72.9167	PREDICTED decapping nuclease DXO homolog chloroplastic	Sesamum indicum	K14845	RAI1, DOM3Z
Achn003001_TCONS_00041613	2592	8e-138	Decapping nuclease DXO homolog chloroplastic	Arabidopsis thaliana	UniRef90_D7TTK9	726	1e-156	403	28.0093	60.0496	Putative uncharacterized protein	Vitis vinifera	K14845	RAI1, DOM3Z
Achn003001_TCONS_00041614	3245	0	Decapping nuclease DXO homolog chloroplastic	Arabidopsis thaliana	UniRef90_A0A0D2R0E9	975	0	404	30.0462	81.4356	Uncharacterized protein	Gossypium raimondii	K14845	RAI1, DOM3Z
Achn003001_TCONS_00041615	3243	8e-167	Decapping nuclease DXO homolog chloroplastic	Arabidopsis thaliana	UniRef90_A0A0D2R0E9	897	0	404	27.6596	74.0099	Uncharacterized protein	Gossypium raimondii	K14845	RAI1, DOM3Z
Achn003001_TCONS_00041616	2779	0	Decapping nuclease DXO homolog chloroplastic	Arabidopsis thaliana	UniRef90_A0A068UIM3	1269	0	547	45.6639	77.8793	Coffea canephora DH200 94 genomic scaffold scaffold_31	Coffea canephora	K14845	RAI1, DOM3Z
Achn003001-TA	1440	0	Decapping nuclease DXO homolog chloroplastic	Arabidopsis thaliana	UniRef90_A0A068UIM3	1173	0	547	81.4583	72.0293	Coffea canephora DH200 94 genomic scaffold scaffold_31	Coffea canephora	K14845	RAI1, DOM3Z
Achn003011_TCONS_00041603	3313	2e-75	Casein kinase II subunit beta'	Arabidopsis thaliana	UniRef90_UPI00057A8121	285	6e-88	262	8.60248	36.2595	PREDICTED casein kinase II subunit beta-like isoform X3	Elaeis guineensis var. tenera	K03115	CSNK2B
Achn003011_TCONS_00041604	3140	9e-76	Casein kinase II subunit beta'	Arabidopsis thaliana	UniRef90_A0A067H3D6	402	3e-77	245	12.8025	54.6939	Casein kinase II subunit beta	Citrus sinensis	K03115	CSNK2B
Achn003011_TCONS_00041605	2374	4e-100	Casein kinase II subunit beta'	Arabidopsis thaliana	UniRef90_V4TYM7	402	4e-113	288	16.9334	46.5278	Casein kinase II subunit beta	Pentapetalae	K03115	CSNK2B
Achn003011_TCONS_00041606	3425	4e-97	Putative casein kinase II subunit beta-4	Arabidopsis thaliana	UniRef90_A0A061G4Q0	678	4e-109	285	19.7956	80	Casein kinase II subunit beta	Malvaceae	K03115	CSNK2B
Achn003011_TCONS_00041607	2514	1e-127	Casein kinase II subunit beta	Arabidopsis thaliana	UniRef90_A0A061G4Q0	798	6e-143	285	31.7422	94.0351	Casein kinase II subunit beta	Malvaceae	K03115	CSNK2B
Achn003011-TA	795	1e-129	Casein kinase II subunit beta	Arabidopsis thaliana	UniRef90_A0A061GAS9	789	4e-148	280	99.2453	94.6429	Casein kinase II subunit beta	Malvaceae	K03115	CSNK2B
Achn003021_TCONS_00041594	2766	-	-	-	UniRef90_W9SG20	144	1e-21	58	5.20607	82.7586	Uncharacterized protein	Morus notabilis	-	-
Achn003021_TCONS_00041596	2257	1e-151	Probable receptor-like protein kinase At5g47070	Arabidopsis thaliana	UniRef90_UPI0005816D47	1095	0	444	48.5157	82.8829	PREDICTED probable receptor-like protein kinase At5g47070 isoform X1	Sesamum indicum	-	-
Achn003021_TCONS_00041597	3385	3e-84	Probable receptor-like protein kinase At5g47070	Arabidopsis thaliana	UniRef90_M0ZNT5	756	3e-115	263	22.3338	94.6768	Uncharacterized protein	Solanum tuberosum	-	-
Achn003021_TCONS_00041598	3490	3e-70	Probable receptor-like protein kinase At5g47070	Arabidopsis thaliana	UniRef90_M0ZNT5	636	2e-88	263	18.2235	79.4677	Uncharacterized protein	Solanum tuberosum	-	-
Achn003021_TCONS_00041599	4380	2e-61	Probable receptor-like protein kinase At5g47070	Arabidopsis thaliana	UniRef90_M0ZNT5	636	1e-87	263	14.5205	79.4677	Uncharacterized protein	Solanum tuberosum	-	-
Achn003021_TCONS_00041600	2123	4e-152	Probable receptor-like protein kinase At5g47070	Arabidopsis thaliana	UniRef90_UPI0005816D47	1095	0	444	51.578	82.8829	PREDICTED probable receptor-like protein kinase At5g47070 isoform X1	Sesamum indicum	-	-
Achn003021_TCONS_00041601	3284	2e-70	Probable receptor-like protein kinase At5g47070	Arabidopsis thaliana	UniRef90_M0ZNT5	636	1e-88	263	19.3666	79.4677	Uncharacterized protein	Solanum tuberosum	-	-
Achn003021_TCONS_00041602	4599	2e-61	Probable receptor-like protein kinase At5g47070	Arabidopsis thaliana	UniRef90_M0ZNT5	636	2e-87	263	13.8291	79.4677	Uncharacterized protein	Solanum tuberosum	-	-
Achn003021-TA	1299	5e-156	Probable receptor-like protein kinase At5g47070	Arabidopsis thaliana	UniRef90_UPI0005816D47	1095	0	444	84.2956	82.8829	PREDICTED probable receptor-like protein kinase At5g47070 isoform X1	Sesamum indicum	K00924	E2.7.1.-
Achn003031_TCONS_00041590	4481	0	Lon protease homolog 2 peroxisomal	Spinacia oleracea	UniRef90_D7TTJ0	2664	0	888	59.451	100	Lon protease homolog 2 peroxisomal	Vitis vinifera	K01338	lon
Achn003031_TCONS_00041592	4072	0	Lon protease homolog 2 peroxisomal	Spinacia oleracea	UniRef90_D7TTJ0	2442	0	888	59.9705	91.6667	Lon protease homolog 2 peroxisomal	Vitis vinifera	K01338	lon
Achn003031_TCONS_00041593	5175	0	Lon protease homolog 2 peroxisomal	Spinacia oleracea	UniRef90_D7TTJ0	1698	0	888	32.8116	63.7387	Lon protease homolog 2 peroxisomal	Vitis vinifera	K01338	lon
Achn003031-TA	3396	0	Lon protease homolog 2 peroxisomal	Spinacia oleracea	UniRef90_D7TTJ0	2331	0	888	68.6396	84.009	Lon protease homolog 2 peroxisomal	Vitis vinifera	K01338	lon
Achn003041-TA	609	5e-52	KH domain-containing protein At4g18375	Arabidopsis thaliana	UniRef90_A0A067KP38	594	2e-92	625	97.5369	31.68	Uncharacterized protein	Jatropha curcas	K13162	PCBP2_3_4
Achn003051_TCONS_00055369	8921	6e-122	KH domain-containing protein At4g18375	Arabidopsis thaliana	UniRef90_A0A067KP38	1533	0	625	17.1842	81.76	Uncharacterized protein	Jatropha curcas	K13162	PCBP2_3_4
Achn003051_TCONS_00055370	7683	3e-122	KH domain-containing protein At4g18375	Arabidopsis thaliana	UniRef90_A0A067KP38	1533	0	625	19.9531	81.76	Uncharacterized protein	Jatropha curcas	K13162	PCBP2_3_4
Achn003051_TCONS_00055371	8199	4e-122	KH domain-containing protein At4g18375	Arabidopsis thaliana	UniRef90_A0A067KP38	1533	0	625	18.6974	81.76	Uncharacterized protein	Jatropha curcas	K13162	PCBP2_3_4
Achn003051_TCONS_00055372	7087	4e-130	KH domain-containing protein At4g18375	Arabidopsis thaliana	UniRef90_M5WTB5	1746	0	624	24.6367	93.2692	Uncharacterized protein	Maloideae	K13162	PCBP2_3_4
Achn003051_TCONS_00055373	6578	5e-151	KH domain-containing protein At4g18375	Arabidopsis thaliana	UniRef90_F6HLT4	1872	0	623	28.4585	100	Putative uncharacterized protein	Vitis vinifera	K13162	PCBP2_3_4
Achn003051-TA	1233	4e-86	KH domain-containing protein At4g18375	Arabidopsis thaliana	UniRef90_F6HLT4	1230	5e-162	623	99.7567	65.6501	Putative uncharacterized protein	Vitis vinifera	K13162	PCBP2_3_4
Achn003061_TCONS_00055367	3069	7e-143	F-box protein At5g46170	Arabidopsis thaliana	UniRef90_F6HLT5	1002	2e-163	399	32.6491	82.4561	Putative uncharacterized protein	Vitis vinifera	-	-
Achn003061-TA	1077	2e-143	F-box protein At5g46170	Arabidopsis thaliana	UniRef90_F6HLT5	969	2e-164	399	89.9721	79.6992	Putative uncharacterized protein	Vitis vinifera	-	-
Achn003071_TCONS_00055361	1178	-	-	-	UniRef90_A0A067L1N3	732	3e-112	247	62.1392	99.5951	Uncharacterized protein	Jatropha curcas	-	-
Achn003071_TCONS_00055363	1979	7e-66	Solanesyl-diphosphate synthase 1 mitochondrial	Oryza sativa subsp. japonica	UniRef90_A0A059C7F2	498	2e-70	495	25.1642	33.5354	Uncharacterized protein	Eucalyptus grandis	K14066	GPS
Achn003071_TCONS_00055364	1766	2e-175	Solanesyl diphosphate synthase 3 chloroplastic/mitochondrial	Arabidopsis thaliana	UniRef90_UPI0005812F9A	1170	0	423	66.2514	92.1986	PREDICTED solanesyl diphosphate synthase 3 chloroplastic/mitochondrial isoform X1	Sesamum indicum	K14066	GPS
Achn003071_TCONS_00055365	3050	8e-37	Solanesyl diphosphate synthase 3 chloroplastic/mitochondrial	Arabidopsis thaliana	UniRef90_Q9FSW8	294	1e-41	321	9.63934	30.5296	Geranyl diphosphate synthase	Citrus sinensis	K14066	GPS
Achn003071-TA	1695	4e-132	Solanesyl diphosphate synthase 3 chloroplastic/mitochondrial	Arabidopsis thaliana	UniRef90_UPI0005812F9A	1014	3e-147	423	59.823	80.6147	PREDICTED solanesyl diphosphate synthase 3 chloroplastic/mitochondrial isoform X1	Sesamum indicum	K14066	GPS
Achn003081-TA	795	-	-	-	UniRef90_D7TKC6	735	4e-97	526	92.4528	47.3384	Putative uncharacterized protein	Vitis vinifera	-	-
Achn003091_TCONS_00055355	2274	-	-	-	UniRef90_D7TKC6	1266	3e-161	526	55.6728	84.2205	Putative uncharacterized protein	Vitis vinifera	-	-
Achn003091_TCONS_00055356	2905	-	-	-	UniRef90_D7TKC6	549	3e-67	526	18.8985	35.3612	Putative uncharacterized protein	Vitis vinifera	-	-
Achn003091_TCONS_00055357	1873	-	-	-	UniRef90_D7TKC6	1497	0	526	79.9253	99.0494	Putative uncharacterized protein	Vitis vinifera	-	-
Achn003091_TCONS_00055358	1902	-	-	-	UniRef90_D7TKC6	1518	0	526	79.8107	99.0494	Putative uncharacterized protein	Vitis vinifera	-	-
Achn003091-TA	681	-	-	-	UniRef90_A0A061GKI3	678	5e-71	503	99.5595	44.9304	Remorin family protein isoform 2	Theobroma cacao	-	-
Achn003101_TCONS_00055337	3354	0	UDP-arabinose 4-epimerase 1	Arabidopsis thaliana	UniRef90_K4B7U0	1185	0	417	35.3309	94.7242	Uncharacterized protein	Solanum	K12448	UXE
Achn003101_TCONS_00055338	3030	0	UDP-arabinose 4-epimerase 1	Arabidopsis thaliana	UniRef90_K4B7U0	1191	0	417	39.3069	95.2038	Uncharacterized protein	Solanum	K12448	UXE
Achn003101_TCONS_00055339	3313	0	UDP-arabinose 4-epimerase 1	Arabidopsis thaliana	UniRef90_K4B7U0	1191	0	417	35.9493	95.2038	Uncharacterized protein	Solanum	K12448	UXE
Achn003101_TCONS_00055340	3025	0	UDP-arabinose 4-epimerase 1	Arabidopsis thaliana	UniRef90_K4B7U0	1191	0	417	39.3719	95.2038	Uncharacterized protein	Solanum	K12448	UXE
Achn003101_TCONS_00055341	5007	0	UDP-arabinose 4-epimerase 1	Arabidopsis thaliana	UniRef90_A0A061G854	1044	0	412	20.8508	84.466	NAD(P)-binding Rossmann-fold superfamily protein isoform 1	Malvaceae	K12448	UXE
Achn003101-TA	306	5e-37	Probable UDP-arabinose 4-epimerase 3	Arabidopsis thaliana	UniRef90_M1D3R9	243	9e-42	114	79.4118	71.0526	Uncharacterized protein	Solanum tuberosum	K12448	UXE
Achn003111_TCONS_00055323	3017	2e-154	Uncharacterized protein At2g02148	Arabidopsis thaliana	UniRef90_UPI00052E798E	1332	0	448	44.1498	98.6607	PREDICTED uncharacterized protein At2g02148 isoform X1	Nelumbo nucifera	K17710	PTCD1
Achn003111_TCONS_00055332	2581	8e-159	Uncharacterized protein At2g02148	Arabidopsis thaliana	UniRef90_UPI00052E798E	1347	0	448	52.1891	99.7768	PREDICTED uncharacterized protein At2g02148 isoform X1	Nelumbo nucifera	K17710	PTCD1
Achn003111_TCONS_00055333	2617	1e-158	Uncharacterized protein At2g02148	Arabidopsis thaliana	UniRef90_UPI00052E798E	1347	0	448	51.4712	99.7768	PREDICTED uncharacterized protein At2g02148 isoform X1	Nelumbo nucifera	-	-
Achn003111_TCONS_00055334	3219	5e-159	Uncharacterized protein At2g02148	Arabidopsis thaliana	UniRef90_UPI00052E798E	1347	0	448	41.8453	99.7768	PREDICTED uncharacterized protein At2g02148 isoform X1	Nelumbo nucifera	-	-
Achn003111_TCONS_00055336	1371	1e-108	Vacuolar protein sorting-associated protein 2 homolog 2	Arabidopsis thaliana	UniRef90_D7U8F6	648	3e-119	215	47.2648	100	Putative uncharacterized protein	eudicotyledons	K12191	CHMP2A
Achn003111-TA	1509	2e-133	Uncharacterized protein At2g02148	Arabidopsis thaliana	UniRef90_UPI00052E798E	990	0	448	65.6064	74.5536	PREDICTED uncharacterized protein At2g02148 isoform X1	Nelumbo nucifera	-	-
Achn003121-TA	309	-	-	-	-	-	-	-	-	-	-	-	-	-
Achn003131_TCONS_00055325	1722	3e-40	Protein LSD1	Arabidopsis thaliana	UniRef90_UPI0005812988	369	2e-51	175	21.4286	69.1429	PREDICTED protein LSD1-like	Sesamum indicum	K12191	CHMP2A
Achn003131_TCONS_00055326	2009	1e-46	NAD(P)H-quinone oxidoreductase subunit 5 chloroplastic	Flaveria ramosissima	UniRef90_M5WHS3	393	7e-45	170	19.562	76.4706	Uncharacterized protein	Maloideae	-	-
Achn003131_TCONS_00055327	1488	8e-56	Protein LSD1	Arabidopsis thaliana	UniRef90_M5WHS3	480	4e-76	170	32.2581	90	Uncharacterized protein	Maloideae	-	-
Achn003131_TCONS_00055328	1377	6e-32	Protein LOL1	Arabidopsis thaliana	UniRef90_W9R7M3	225	2e-38	189	16.3399	39.6825	Uncharacterized protein	Morus notabilis	K12191	CHMP2A
Achn003131_TCONS_00055329	1498	4e-56	Protein LSD1	Arabidopsis thaliana	UniRef90_M5WHS3	480	4e-76	170	32.0427	90	Uncharacterized protein	Maloideae	K12191	CHMP2A
Achn003131-TA	714	9e-29	Protein LSD1	Arabidopsis thaliana	UniRef90_UPI0005812988	291	3e-39	175	40.7563	54.2857	PREDICTED protein LSD1-like	Sesamum indicum	-	-
Achn003141-TA	513	3e-15	Caffeoylshikimate esterase	Arabidopsis thaliana	UniRef90_F6HLY0	231	1e-57	328	45.0292	23.4756	Putative uncharacterized protein	Vitis vinifera	-	-
Achn003151-TA	399	-	-	-	UniRef90_UPI00058133FD	255	3e-08	160	63.9098	54.375	PREDICTED uncharacterized protein LOC105175794	Sesamum indicum	-	-
Achn003161_TCONS_00055315	1846	6e-47	Nuclear transcription factor Y subunit A-7	Arabidopsis thaliana	UniRef90_D7TKH6	564	1e-77	208	30.5525	96.6346	Putative uncharacterized protein	Vitis vinifera	K08064	NFYA
Achn003161_TCONS_00055316	2905	1e-36	Nuclear transcription factor Y subunit A-7	Arabidopsis thaliana	UniRef90_D7TKH6	447	9e-60	208	15.3873	70.6731	Putative uncharacterized protein	Vitis vinifera	K08064	NFYA
Achn003161_TCONS_00055317	1648	6e-59	Nuclear transcription factor Y subunit A-7	Arabidopsis thaliana	UniRef90_D7TKH6	612	5e-94	208	37.1359	100	Putative uncharacterized protein	Vitis vinifera	K08064	NFYA
Achn003161_TCONS_00055318	2803	1e-36	Nuclear transcription factor Y subunit A-7	Arabidopsis thaliana	UniRef90_D7TKH6	447	7e-60	208	15.9472	70.6731	Putative uncharacterized protein	Vitis vinifera	K08064	NFYA
Achn003161_TCONS_00055319	3917	1e-51	Nuclear transcription factor Y subunit A-7	Arabidopsis thaliana	UniRef90_D7TKH6	591	5e-83	208	15.0881	96.6346	Putative uncharacterized protein	Vitis vinifera	K08064	NFYA
Achn003161_TCONS_00055321	3409	-	-	-	-	-	-	-	-	-	-	-	K08064	NFYA
Achn003161-TA	735	2e-55	Nuclear transcription factor Y subunit A-7	Arabidopsis thaliana	UniRef90_D7TKH6	603	2e-90	208	82.0408	96.6346	Putative uncharacterized protein	Vitis vinifera	K08064	NFYA
Achn003171_TCONS_00055311	2765	2e-107	Homeobox-leucine zipper protein HOX32	Oryza sativa subsp. indica	UniRef90_A0A0B6VLY5	846	2e-130	848	30.5967	33.9623	Phabulosa	Sarracenia purpurea	K09338	HD-ZIP
Achn003171_TCONS_00055312	3328	0	Homeobox-leucine zipper protein HOX32	Oryza sativa subsp. indica	UniRef90_A0A0B6VLY5	2532	0	848	76.0817	100	Phabulosa	Sarracenia purpurea	K09338	HD-ZIP
Achn003171_TCONS_00055313	2214	9e-130	Homeobox-leucine zipper protein HOX32	Oryza sativa subsp. indica	UniRef90_A0A0B6VLY5	828	1e-153	848	37.3984	32.6651	Phabulosa	Sarracenia purpurea	K09338	HD-ZIP
Achn003171-TA	2337	0	Homeobox-leucine zipper protein HOX32	Oryza sativa subsp. japonica	UniRef90_A0A0B6VLY5	2334	0	848	99.8716	98.2311	Phabulosa	Sarracenia purpurea	K09338	HD-ZIP
Achn003181_TCONS_00055309	3016	-	-	-	UniRef90_F6HLW6	1929	0	652	63.9589	99.2331	Putative uncharacterized protein	Vitis vinifera	-	-
Achn003181-TA	1857	-	-	-	UniRef90_F6HLW6	1818	0	652	97.8998	99.2331	Putative uncharacterized protein	Vitis vinifera	-	-
Achn003191-TA	894	3e-81	Probable rRNA-processing protein EBP2 homolog	Arabidopsis thaliana	UniRef90_UPI00052EE9F9	774	5e-100	291	86.5772	89.6907	PREDICTED probable rRNA-processing protein EBP2 homolog	Nelumbo nucifera	K14823	EBP2, EBNA1BP2
Achn003201-TA	948	-	-	-	UniRef90_UPI00051C4F69	945	9e-116	321	99.6835	100	PREDICTED uncharacterized protein LOC104100009	Nicotiana	-	-
Achn003211_TCONS_00055297	3606	0	Copper-transporting ATPase RAN1	Arabidopsis thaliana	UniRef90_A5B663	1413	0	1000	39.1847	43.5	Putative uncharacterized protein	Vitis vinifera	K17686	copA, ATP7
Achn003211_TCONS_00055298	7452	0	Copper-transporting ATPase RAN1	Arabidopsis thaliana	UniRef90_A0A067JTV8	1629	0	1011	21.8599	53.7092	Uncharacterized protein	Jatropha curcas	K17686	copA, ATP7
Achn003211-TA	3012	0	Copper-transporting ATPase RAN1	Arabidopsis thaliana	UniRef90_A5B663	3009	0	1000	99.9004	100	Putative uncharacterized protein	Vitis vinifera	K17686	copA, ATP7
Achn003221-TA	750	2e-157	Proteasome subunit alpha type-4	Spinacia oleracea	UniRef90_V4SVI5	741	5e-160	250	98.8	99.2	Proteasome subunit alpha type	Mesangiospermae	K02728	PSMA4
Achn003231-TA	1773	0	Cationic amino acid transporter 5	Arabidopsis thaliana	UniRef90_F6HFT9	1770	0	589	99.8308	100	Putative uncharacterized protein	Vitis vinifera	K03294	TC.APA
Achn003241_TCONS_00055289	1722	4e-38	Disease resistance protein RPM1	Arabidopsis thaliana	UniRef90_F6HEY4	1284	1e-111	901	74.5645	46.7259	Putative uncharacterized protein	Vitis vinifera	K13457	RPM1, RPS3
Achn003241-TA	1446	9e-39	Disease resistance protein RPM1	Arabidopsis thaliana	UniRef90_F6HEY4	1284	1e-112	901	88.7967	46.7259	Putative uncharacterized protein	Vitis vinifera	K13457	RPM1, RPS3
Achn003251_TCONS_00055287	1415	1e-19	Accelerated cell death 11	Arabidopsis thaliana	UniRef90_UPI00051BB8EE	378	6e-62	499	26.7138	25.2505	PREDICTED uncharacterized protein LOC104089939	Nicotiana	-	-
Achn003251-TA	1482	-	-	-	UniRef90_UPI00051BB8EE	1479	0	499	99.7976	100	PREDICTED uncharacterized protein LOC104089939	Nicotiana	-	-
Achn003261_TCONS_00055274	3692	0	Endoribonuclease Dicer homolog 2	Arabidopsis thaliana	UniRef90_A0A061EZA5	1434	0	1202	38.8407	39.8502	Dicer-like protein isoform 3	Theobroma cacao	K11592	DICER1, DCR1
Achn003261_TCONS_00055275	2943	0	Endoribonuclease Dicer homolog 2	Arabidopsis thaliana	UniRef90_M5W8C9	2274	0	1415	77.2681	53.7102	Uncharacterized protein	Prunus persica	K11592	DICER1, DCR1
Achn003261_TCONS_00055276	2948	0	Endoribonuclease Dicer homolog 2	Arabidopsis thaliana	UniRef90_M5W8C9	2277	0	1415	77.2388	53.7102	Uncharacterized protein	Prunus persica	K11592	DICER1, DCR1
Achn003261_TCONS_00055281	3602	2e-163	Endoribonuclease Dicer homolog 2	Arabidopsis thaliana	UniRef90_A0A061EZA5	1374	0	1202	38.1455	38.1864	Dicer-like protein isoform 3	Theobroma cacao	K11592	DICER1, DCR1
Achn003261_TCONS_00055282	2853	0	Endoribonuclease Dicer homolog 2	Arabidopsis thaliana	UniRef90_M5W8C9	2214	0	1415	77.6025	52.2968	Uncharacterized protein	Prunus persica	K11592	DICER1, DCR1
Achn003261_TCONS_00055283	2876	0	Endoribonuclease Dicer homolog 2	Arabidopsis thaliana	UniRef90_M5W8C9	1470	0	1415	51.1127	34.6996	Uncharacterized protein	Prunus persica	K11592	DICER1, DCR1
Achn003261-TA	2301	0	Endoribonuclease Dicer homolog 2	Arabidopsis thaliana	UniRef90_M5W8C9	2214	0	1415	96.219	52.2968	Uncharacterized protein	Prunus persica	K11592	DICER1, DCR1
Achn003271-TA	423	4e-30	Endoribonuclease Dicer homolog 2	Arabidopsis thaliana	UniRef90_H9N4C7	252	3e-34	1403	59.5745	5.98717	Dicer-like 2 protein	Nicotiana	K11592	DICER1, DCR1
Achn003281_TCONS_00055269	3756	0	Endoribonuclease Dicer homolog 2	Arabidopsis thaliana	UniRef90_A0A061EXD1	3048	0	1418	81.1502	71.2271	Dicer-like protein isoform 1	Theobroma cacao	K11592	DICER1, DCR1
Achn003281_TCONS_00055270	3673	0	Endoribonuclease Dicer homolog 2	Arabidopsis thaliana	UniRef90_A0A061EXD1	3072	0	1418	83.6374	71.7913	Dicer-like protein isoform 1	Theobroma cacao	K11592	DICER1, DCR1
Achn003281_TCONS_00055271	4954	0	Endoribonuclease Dicer homolog 2	Arabidopsis thaliana	UniRef90_V4UQW2	4194	0	1396	84.6589	99.7851	Uncharacterized protein	Citrus	K11592	DICER1, DCR1
Achn003281_TCONS_00055272	5442	0	Endoribonuclease Dicer homolog 2	Arabidopsis thaliana	UniRef90_V4UQW2	3696	0	1396	67.9162	87.894	Uncharacterized protein	Citrus	K11592	DICER1, DCR1
Achn003281_TCONS_00055273	1507	5e-77	Endoribonuclease Dicer homolog 2	Arabidopsis thaliana	UniRef90_A0A061EZA5	621	8e-93	1202	41.2077	17.2213	Dicer-like protein isoform 3	Theobroma cacao	K11592	DICER1, DCR1
Achn003281_TCONS_00055278	2297	9e-71	Endoribonuclease Dicer homolog 2	Arabidopsis thaliana	UniRef90_H9N4C7	495	5e-76	1403	21.5498	11.7605	Dicer-like 2 protein	Nicotiana	K11592	DICER1, DCR1
Achn003281_TCONS_00055279	1949	1e-93	Endoribonuclease Dicer homolog 2	Arabidopsis thaliana	UniRef90_K4D5B2	624	4e-104	1428	32.0164	14.5658	Uncharacterized protein	Solanum lycopersicum	K11592	DICER1, DCR1
Achn003281-TA	2022	2e-137	Endoribonuclease Dicer homolog 2	Arabidopsis thaliana	UniRef90_A0A067DSB6	1029	6e-167	346	50.8902	99.1329	Uncharacterized protein (Fragment)	Citrus sinensis	K11592	DICER1, DCR1
Achn003291_TCONS_00055266	2600	0	Beta-hexosaminidase 3	Arabidopsis thaliana	UniRef90_UPI0005812E92	1524	0	532	58.6154	95.4887	PREDICTED beta-hexosaminidase 3	Sesamum indicum	K12373	HEXA_B
Achn003291_TCONS_00055267	1420	5e-150	Beta-hexosaminidase 3	Arabidopsis thaliana	UniRef90_A0A061F2Z1	834	2e-162	394	58.7324	70.5584	Beta-hexosaminidase 3 isoform 3	Theobroma cacao	K12373	HEXA_B
Achn003291-TA	1185	9e-107	Beta-hexosaminidase 3	Arabidopsis thaliana	UniRef90_A0A067GNU3	1038	2e-129	445	87.5949	91.0112	Uncharacterized protein	Citrus sinensis	K12373	HEXA_B
Achn003301_TCONS_00055259	2635	1e-18	DEAD-box ATP-dependent RNA helicase 5	Oryza sativa subsp. japonica	UniRef90_A0A061FW02	1536	0	578	58.2922	90.4844	P-loop containing nucleoside triphosphate hydrolases superfamily protein putative isoform 1	Theobroma cacao	-	-
Achn003301_TCONS_00055260	3317	5e-11	Pre-mRNA-processing ATP-dependent RNA helicase prp5	Botryotinia fuckeliana (strain B05.10)	UniRef90_A0A061FW02	1362	2e-152	578	41.0612	77.6817	P-loop containing nucleoside triphosphate hydrolases superfamily protein putative isoform 1	Theobroma cacao	-	-
Achn003301-TA	1740	6e-19	DEAD-box ATP-dependent RNA helicase 5	Oryza sativa subsp. japonica	UniRef90_A0A061FW02	1503	0	578	86.3793	90.4844	P-loop containing nucleoside triphosphate hydrolases superfamily protein putative isoform 1	Theobroma cacao	-	-
Achn003311_TCONS_00055253	2666	2e-35	Pentatricopeptide repeat-containing protein At2g03880 mitochondrial	Arabidopsis thaliana	UniRef90_M5XM66	819	8e-73	450	30.7202	67.3333	Uncharacterized protein (Fragment)	Prunus	-	-
Achn003311_TCONS_00055254	2695	2e-35	Pentatricopeptide repeat-containing protein At2g03880 mitochondrial	Arabidopsis thaliana	UniRef90_D7UBY4	768	7e-103	447	28.4972	63.5347	Putative uncharacterized protein	Vitis vinifera	-	-
Achn003311_TCONS_00055255	2421	2e-35	Pentatricopeptide repeat-containing protein At2g03880 mitochondrial	Arabidopsis thaliana	UniRef90_M5XM66	771	7e-104	450	31.8463	63.7778	Uncharacterized protein (Fragment)	Prunus	-	-
Achn003311_TCONS_00055257	2139	-	-	-	UniRef90_M1AHG1	501	4e-82	262	23.4222	62.9771	Uncharacterized protein	Solanum tuberosum	-	-
Achn003311-TA	1287	-	-	-	UniRef90_M5XM66	1221	5e-160	450	94.8718	97.5556	Uncharacterized protein (Fragment)	Prunus	-	-
Achn003321-TA	975	-	-	-	UniRef90_D7UBY6	969	5e-139	333	99.3846	97.2973	Putative uncharacterized protein	Vitis vinifera	-	-
Achn003331-TA	741	2e-28	Protein YIPF5 homolog	Dictyostelium discoideum	UniRef90_F6HVQ5	738	7e-135	248	99.5951	100	Protein YIPF	Vitis vinifera	-	-
Achn003341-TA	639	4e-83	Germin-like protein subfamily 3 member 2	Arabidopsis thaliana	UniRef90_UPI0002C2FE76	627	1e-105	214	98.1221	98.1308	PREDICTED germin-like protein subfamily 3 member 2	Fragaria vesca subsp. vesca	-	-
Achn003351_TCONS_00055230	6308	-	-	-	UniRef90_UPI00053FC78B	3843	0	1330	60.9226	99.9248	PREDICTED uncharacterized protein LOC100252823 isoform X2	Vitis vinifera	-	-
Achn003351_TCONS_00055231	7110	-	-	-	UniRef90_UPI00053FC78B	2691	0	1330	37.8481	69.5489	PREDICTED uncharacterized protein LOC100252823 isoform X2	Vitis vinifera	-	-
Achn003351_TCONS_00055232	6317	-	-	-	UniRef90_UPI00053FC78B	3846	0	1330	60.8833	99.9248	PREDICTED uncharacterized protein LOC100252823 isoform X2	Vitis vinifera	-	-
Achn003351_TCONS_00055234	6997	-	-	-	UniRef90_F6GYX6	2904	0	1286	41.5035	79.549	Putative uncharacterized protein	Vitis vinifera	-	-
Achn003351_TCONS_00055235	5712	-	-	-	UniRef90_F6GYX6	3432	0	1286	60.084	94.0902	Putative uncharacterized protein	Vitis vinifera	-	-
Achn003351_TCONS_00055236	5321	-	-	-	UniRef90_UPI00053FC78B	3846	0	1330	72.2796	99.9248	PREDICTED uncharacterized protein LOC100252823 isoform X2	Vitis vinifera	-	-
Achn003351_TCONS_00055237	5457	-	-	-	UniRef90_UPI00053FC78B	2544	0	1330	46.619	69.5489	PREDICTED uncharacterized protein LOC100252823 isoform X2	Vitis vinifera	-	-
Achn003351_TCONS_00055238	4732	-	-	-	UniRef90_UPI00053FC78B	3696	0	1330	78.1065	99.9248	PREDICTED uncharacterized protein LOC100252823 isoform X2	Vitis vinifera	-	-
Achn003351_TCONS_00055239	4746	-	-	-	UniRef90_UPI00053FC78B	3699	0	1330	77.9393	99.9248	PREDICTED uncharacterized protein LOC100252823 isoform X2	Vitis vinifera	-	-
Achn003351_TCONS_00055241	3934	-	-	-	UniRef90_UPI00053FC78B	2691	0	1330	68.4037	69.5489	PREDICTED uncharacterized protein LOC100252823 isoform X2	Vitis vinifera	-	-
Achn003351_TCONS_00055242	2160	-	-	-	UniRef90_A0A061FQ93	522	3e-51	984	24.1667	17.7846	Uncharacterized protein isoform 2	Theobroma cacao	-	-
Achn003351_TCONS_00055243	1851	-	-	-	UniRef90_A0A061FQ93	933	5e-104	984	50.4052	31.8089	Uncharacterized protein isoform 2	Theobroma cacao	-	-
Achn003351-TA	3720	-	-	-	UniRef90_UPI00053FC78B	3717	0	1330	99.9194	99.9248	PREDICTED uncharacterized protein LOC100252823 isoform X2	Vitis vinifera	-	-
Achn003361-TA	225	-	-	-	-	-	-	-	-	-	-	-	-	-
Achn003371_TCONS_00055228	1216	1e-47	Iron-sulfur assembly protein IscA-like 1 mitochondrial	Arabidopsis thaliana	UniRef90_V4U4F8	222	1e-50	133	18.2566	55.6391	Uncharacterized protein	Citrus	K13628	iscA, ISCA1
Achn003371_TCONS_00055229	1224	1e-64	Iron-sulfur assembly protein IscA-like 1 mitochondrial	Arabidopsis thaliana	UniRef90_A0A068TX21	372	1e-69	130	30.3922	95.3846	Coffea canephora DH200 94 genomic scaffold scaffold_4	Coffea canephora	K13628	iscA, ISCA1
Achn003371-TA	627	3e-47	Iron-sulfur assembly protein IscA-like 1 mitochondrial	Arabidopsis thaliana	UniRef90_A0A068TX21	279	2e-52	130	44.4976	71.5385	Coffea canephora DH200 94 genomic scaffold scaffold_4	Coffea canephora	K13628	iscA, ISCA1
Achn003381-TA	1167	4e-16	F-box protein CPR30	Arabidopsis thaliana	UniRef90_F6I459	1158	3e-167	417	99.2288	91.3669	Putative uncharacterized protein	Vitis vinifera	-	-
Achn003391_TCONS_00055219	1067	7e-163	Ribonuclease H2 subunit A	Arabidopsis thaliana	UniRef90_UPI00052F1485	891	0	298	83.5052	100	PREDICTED ribonuclease H2 subunit A	Nelumbo nucifera	K10743	RNASEH2A
Achn003391_TCONS_00055220	1221	1e-157	Ribonuclease H2 subunit A	Arabidopsis thaliana	UniRef90_UPI00052F1485	879	0	298	71.9902	98.6577	PREDICTED ribonuclease H2 subunit A	Nelumbo nucifera	K10743	RNASEH2A
Achn003391_TCONS_00055222	1660	8e-160	Ribonuclease H2 subunit A	Arabidopsis thaliana	UniRef90_UPI00052F1485	891	0	298	53.6747	100	PREDICTED ribonuclease H2 subunit A	Nelumbo nucifera	K10743	RNASEH2A
Achn003391_TCONS_00055223	1420	5e-161	Ribonuclease H2 subunit A	Arabidopsis thaliana	UniRef90_UPI00052F1485	891	0	298	62.7465	100	PREDICTED ribonuclease H2 subunit A	Nelumbo nucifera	K10743	RNASEH2A
Achn003391_TCONS_00055224	1785	6e-117	Uncharacterized protein At2g38710	Arabidopsis thaliana	UniRef90_UPI000581185A	636	2e-130	212	35.6303	100	PREDICTED uncharacterized protein At2g38710-like	Sesamum indicum	-	-
Achn003391_TCONS_00055225	2018	3e-63	Uncharacterized protein At2g38710	Arabidopsis thaliana	UniRef90_UPI000581185A	435	2e-73	212	21.556	71.2264	PREDICTED uncharacterized protein At2g38710-like	Sesamum indicum	-	-
Achn003391-TA	1737	2e-117	Uncharacterized protein At2g38710	Arabidopsis thaliana	UniRef90_UPI00052F1485	696	4e-138	298	40.0691	80.8725	PREDICTED ribonuclease H2 subunit A	Nelumbo nucifera	K10743	RNASEH2A
Achn003401_TCONS_00055203	6455	1e-11	Charged multivesicular body protein 5	Pongo abelii	UniRef90_A0A067K5L9	420	2e-26	132	6.50658	100	Uncharacterized protein	Jatropha curcas	K12198	CHMP5, VPS60
Achn003401_TCONS_00055204	2870	2e-23	Charged multivesicular body protein 5	Danio rerio	UniRef90_D7T3B9	282	1e-48	237	9.82578	39.6624	Putative uncharacterized protein	Vitis vinifera	K12198	CHMP5, VPS60
Achn003401_TCONS_00055205	3402	2e-23	Charged multivesicular body protein 5	Danio rerio	UniRef90_UPI000579C409	438	1e-57	237	12.8748	49.789	PREDICTED charged multivesicular body protein 5-like isoform X1	Arecaceae	K12198	CHMP5, VPS60
Achn003401_TCONS_00055206	2739	2e-23	Charged multivesicular body protein 5	Danio rerio	UniRef90_B9HKM9	858	3e-90	236	31.3253	95.339	SNF7 family protein	fabids	K12198	CHMP5, VPS60
Achn003401_TCONS_00055207	2662	1e-23	Charged multivesicular body protein 5	Danio rerio	UniRef90_B9HKM9	282	7e-70	236	10.5935	39.8305	SNF7 family protein	fabids	K12198	CHMP5, VPS60
Achn003401_TCONS_00055208	3839	1e-14	Charged multivesicular body protein 5	Pongo abelii	UniRef90_A0A067K5L9	321	3e-40	132	8.36155	81.8182	Uncharacterized protein	Jatropha curcas	K12198	CHMP5, VPS60
Achn003401_TCONS_00055209	2647	1e-23	Charged multivesicular body protein 5	Danio rerio	UniRef90_B9HVJ9	438	3e-88	236	16.547	50	SNF7 family protein	Pentapetalae	K12198	CHMP5, VPS60
Achn003401_TCONS_00055210	2614	1e-23	Charged multivesicular body protein 5	Danio rerio	UniRef90_B9HVJ9	438	8e-77	236	16.7559	50	SNF7 family protein	Pentapetalae	K12198	CHMP5, VPS60
Achn003401_TCONS_00055212	2583	6e-15	Charged multivesicular body protein 5	Pongo abelii	UniRef90_M0T7J1	189	9e-28	236	7.31707	26.6949	Uncharacterized protein	Musa acuminata subsp. malaccensis	K12198	CHMP5, VPS60
Achn003401_TCONS_00055213	1132	6e-25	Charged multivesicular body protein 5	Danio rerio	UniRef90_D7T3B9	282	1e-51	237	24.9117	39.6624	Putative uncharacterized protein	Vitis vinifera	K12198	CHMP5, VPS60
Achn003401_TCONS_00055214	4619	5e-21	Charged multivesicular body protein 5	Danio rerio	UniRef90_S8END3	255	2e-41	209	5.52068	40.6699	Charged multivesicular body protein 5 (Fragment)	Genlisea aurea	K12198	CHMP5, VPS60
Achn003401_TCONS_00055215	1882	4e-33	Apoptosis-inducing factor homolog A	Dictyostelium discoideum	UniRef90_D7T3C0	1041	2e-171	365	55.3135	91.2329	Putative uncharacterized protein	Vitis vinifera	-	-
Achn003401_TCONS_00055216	1871	1e-35	Apoptosis-inducing factor 2	Xenopus tropicalis	UniRef90_D7T3C0	999	2e-172	365	53.3939	91.2329	Putative uncharacterized protein	Vitis vinifera	-	-
Achn003401-TA	1305	5e-26	Apoptosis-inducing factor homolog A	Dictyostelium discoideum	UniRef90_A0A022PWE8	753	5e-130	360	57.7011	69.7222	Uncharacterized protein	Erythranthe guttata	-	-
Achn003411_TCONS_00055197	4225	0	DnaJ protein homolog	Cucumis sativus	UniRef90_K4D4Q9	1089	0	419	25.7751	88.3055	Uncharacterized protein	Mesangiospermae	K09503	DNAJA2
Achn003411_TCONS_00055198	4672	1e-93	DnaJ protein homolog	Cucumis sativus	UniRef90_Q8H0G6	516	2e-96	339	11.0445	50.7375	DnaJ homolog	Nicotiana tabacum	K09503	DNAJA2
Achn003411_TCONS_00055199	4054	4e-94	DnaJ protein homolog	Cucumis sativus	UniRef90_Q8H0G6	516	7e-97	339	12.7282	50.7375	DnaJ homolog	Nicotiana tabacum	K09503	DNAJA2
Achn003411_TCONS_00055200	3675	0	DnaJ protein homolog	Cucumis sativus	UniRef90_K4D4Q9	1236	0	419	33.6327	100	Uncharacterized protein	Mesangiospermae	K09503	DNAJA2
Achn003411-TA	1239	0	DnaJ protein homolog	Cucumis sativus	UniRef90_K4D4Q9	1236	0	419	99.7579	100	Uncharacterized protein	Mesangiospermae	K09503	DNAJA2
Achn003421-TA	465	4e-23	RING-H2 finger protein ATL70	Arabidopsis thaliana	UniRef90_UPI00051B45DF	366	3e-27	168	78.7097	76.1905	PREDICTED RING-H2 finger protein ATL70-like	Nicotiana	-	-
Achn003431_TCONS_00055194	1999	6e-40	Cytosolic 5'-nucleotidase 3A	Mus musculus	UniRef90_D7T3A2	957	5e-154	346	47.8739	91.9075	Putative uncharacterized protein	Vitis vinifera	K01081	E3.1.3.5
Achn003431_TCONS_00055195	1901	1e-39	Cytosolic 5'-nucleotidase 3	Danio rerio	UniRef90_D7T3A2	963	3e-143	346	50.6575	92.4855	Putative uncharacterized protein	Vitis vinifera	K01081	E3.1.3.5
Achn003431-TA	1212	6e-41	Cytosolic 5'-nucleotidase 3	Danio rerio	UniRef90_UPI0005815706	888	1e-153	362	73.2673	81.768	PREDICTED 7-methylguanosine phosphate-specific 5''''-nucleotidase A	Sesamum indicum	K01081	E3.1.3.5
Achn003441-TA	1362	0	Ubiquitin carboxyl-terminal hydrolase 12	Arabidopsis thaliana	UniRef90_UPI00057B6F9D	1281	0	1090	94.0529	43.1193	PREDICTED ubiquitin carboxyl-terminal hydrolase 12-like isoform X3	Elaeis guineensis var. tenera	K11838	USP7, UBP15
Achn003451_TCONS_00055187	3238	0	Ubiquitin carboxyl-terminal hydrolase 12	Arabidopsis thaliana	UniRef90_B9HKI3	1527	0	1131	47.1587	41.3793	Ubiquitin carboxyl-terminal hydrolase	Populus	K11838	USP7, UBP15
Achn003451_TCONS_00055188	3323	0	Ubiquitin carboxyl-terminal hydrolase 12	Arabidopsis thaliana	UniRef90_B9HKI3	1527	0	1131	45.9525	41.3793	Ubiquitin carboxyl-terminal hydrolase	Populus	K11838	USP7, UBP15
Achn003451_TCONS_00055190	4732	0	Ubiquitin carboxyl-terminal hydrolase 12	Arabidopsis thaliana	UniRef90_D7T3A6	3351	0	1115	70.8157	100	Ubiquitin carboxyl-terminal hydrolase	rosids	K11838	USP7, UBP15
Achn003451_TCONS_00055191	4729	0	Ubiquitin carboxyl-terminal hydrolase 12	Arabidopsis thaliana	UniRef90_D7T3A6	3348	0	1115	70.7972	100	Ubiquitin carboxyl-terminal hydrolase	rosids	K11838	USP7, UBP15
Achn003451-TA	1986	0	Ubiquitin carboxyl-terminal hydrolase 12	Arabidopsis thaliana	UniRef90_B9HKI3	1530	0	1131	77.0393	41.4677	Ubiquitin carboxyl-terminal hydrolase	Populus	K11838	USP7, UBP15
Achn003461_TCONS_00055175	1079	2e-11	C-Myc-binding protein homolog	Dictyostelium discoideum	UniRef90_A0A068TX77	297	2e-41	120	27.5255	82.5	Coffea canephora DH200 94 genomic scaffold scaffold_4	Coffea	-	-
Achn003461_TCONS_00055176	6201	0	Myosin-11	Arabidopsis thaliana	UniRef90_F6HVL1	3240	0	1523	52.2496	80.302	Putative uncharacterized protein	Vitis vinifera	K10357	MYO5
Achn003461_TCONS_00055178	530	7e-12	C-Myc-binding protein	Mus musculus	UniRef90_UPI00051BA3EE	225	8e-36	125	42.4528	60	PREDICTED C-Myc-binding protein homolog	Nicotiana	K05290	PIGK
Achn003461_TCONS_00055179	4267	0	Myosin-11	Arabidopsis thaliana	UniRef90_F6HVL1	2904	0	1523	68.0572	66.1852	Putative uncharacterized protein	Vitis vinifera	K10357	MYO5
Achn003461_TCONS_00055180	5214	0	Myosin-11	Arabidopsis thaliana	UniRef90_A0A061F0W6	4593	0	1544	88.0898	98.9637	Myosin family protein with Dil domain	Malvaceae	K10357	MYO5
Achn003461_TCONS_00055181	5194	0	Myosin-9	Arabidopsis thaliana	UniRef90_F6HVL1	2016	0	1523	38.814	44.1234	Putative uncharacterized protein	Vitis vinifera	K10357	MYO5
Achn003461-TA	3849	0	Myosin-11	Arabidopsis thaliana	UniRef90_F6HVL1	3240	0	1523	84.1777	80.302	Putative uncharacterized protein	Vitis vinifera	K10357	MYO5
Achn003471-TA	483	9e-84	Peptidyl-prolyl cis-trans isomerase CYP19-3	Arabidopsis thaliana	UniRef90_Q5U8V7	480	3e-90	174	99.3789	91.954	Peptidyl-prolyl cis-trans isomerase	Codonopsis lanceolata	K01802	E5.2.1.8
Achn003481_TCONS_00055168	1614	0	Probable low-specificity L-threonine aldolase 1	Arabidopsis thaliana	UniRef90_F6H619	1071	0	364	66.3569	98.0769	Putative uncharacterized protein	Vitis vinifera	K01620	ltaE
Achn003481_TCONS_00055169	1588	2e-135	Probable low-specificity L-threonine aldolase 1	Arabidopsis thaliana	UniRef90_A0A067JIF6	444	4e-144	354	27.9597	41.8079	Uncharacterized protein	Jatropha curcas	K01620	ltaE
Achn003481_TCONS_00055170	1612	0	Probable low-specificity L-threonine aldolase 1	Arabidopsis thaliana	UniRef90_F6H619	1071	0	364	66.4392	98.0769	Putative uncharacterized protein	Vitis vinifera	K01620	ltaE
Achn003481-TA	3828	0	Pentatricopeptide repeat-containing protein At1g22960 mitochondrial	Arabidopsis thaliana	UniRef90_UPI000498F63A	1935	0	725	50.5486	88.8276	PREDICTED pentatricopeptide repeat-containing protein At1g22960 mitochondrial-like	Maleae	-	-
Achn003491_TCONS_00055158	7040	4e-17	RNA-binding protein 42	Xenopus tropicalis	UniRef90_V4T6M1	453	5e-63	175	6.43466	92.5714	Uncharacterized protein	Citrus	-	-
Achn003491_TCONS_00055159	4031	4e-44	RNA-binding protein 42	Xenopus tropicalis	UniRef90_F6HBY9	675	8e-114	257	16.7452	94.1634	Putative uncharacterized protein	Vitis vinifera	-	-
Achn003491_TCONS_00055160	7123	8e-44	RNA-binding protein 42	Bos taurus	UniRef90_V4TR47	552	2e-104	247	7.74954	74.4939	Uncharacterized protein	Citrus	-	-
Achn003491-TA	915	2e-48	RNA-binding protein 42	Bos taurus	UniRef90_F6HBY9	558	2e-116	257	60.9836	72.3735	Putative uncharacterized protein	Vitis vinifera	-	-
Achn003501_TCONS_00055153	3025	8e-140	Pentatricopeptide repeat-containing protein At1g08610	Arabidopsis thaliana	UniRef90_F6H611	1551	0	589	51.2727	99.1511	Putative uncharacterized protein	Vitis vinifera	-	-
Achn003501-TA	1620	2e-145	Pentatricopeptide repeat-containing protein At1g08610	Arabidopsis thaliana	UniRef90_F6H611	1551	0	589	95.7407	99.1511	Putative uncharacterized protein	Vitis vinifera	-	-
Achn003511-TA	306	4e-11	Serine/threonine protein phosphatase 2A regulatory subunit B''alpha	Arabidopsis thaliana	UniRef90_K4BPG2	153	9e-17	539	50	9.46197	Uncharacterized protein	lamiids	K11583	PPP2R3
Achn003521_TCONS_00055145	2739	2e-60	Probable peroxygenase 3	Arabidopsis thaliana	UniRef90_UPI000498ACED	426	5e-75	244	15.5531	58.1967	PREDICTED peroxygenase	Maleae	K17991	PXG
Achn003521_TCONS_00055146	2417	1e-60	Probable peroxygenase 3	Arabidopsis thaliana	UniRef90_UPI000498ACED	426	1e-75	244	17.6252	58.1967	PREDICTED peroxygenase	Maleae	K17991	PXG
Achn003521_TCONS_00055147	1829	4e-109	Peroxygenase	Sesamum indicum	UniRef90_UPI000498ACED	702	4e-142	244	38.3816	95.9016	PREDICTED peroxygenase	Maleae	K17991	PXG
Achn003521-TA	597	7e-103	Peroxygenase	Sesamum indicum	UniRef90_UPI000498ACED	594	5e-123	244	99.4975	81.1475	PREDICTED peroxygenase	Maleae	K17991	PXG
Achn003531-TA	1104	-	-	-	UniRef90_UPI00051B5627	1014	2e-61	397	91.8478	85.3904	PREDICTED uncharacterized protein LOC104115986	Nicotiana	-	-
Achn003541-TA	207	-	-	-	-	-	-	-	-	-	-	-	-	-
Achn003551-TA	432	-	-	-	-	-	-	-	-	-	-	-	-	-
Achn003561-TA	279	-	-	-	-	-	-	-	-	-	-	-	-	-
Achn003571-TA	312	-	-	-	UniRef90_UPI00052E7888	303	4e-55	110	97.1154	91.8182	PREDICTED uncharacterized protein LOC104602102	Nelumbo nucifera	-	-
Achn003581-TA	357	-	-	-	-	-	-	-	-	-	-	-	-	-
Achn003591-TA	870	2e-77	3-oxoacyl- acyl-carrier-protein synthase II chloroplastic	Arabidopsis thaliana	UniRef90_Q000L2	576	7e-89	573	66.2069	36.3002	Beta-ketoacyl-ACP synthase II	Jatropha curcas	K09458	fabF
Achn003601_TCONS_00055108	1949	-	-	-	UniRef90_UPI00032A53E2	555	2e-29	185	28.4761	95.1351	PREDICTED uncharacterized protein LOC101493502 isoform X1	Cicer arietinum	-	-
Achn003601-TA	663	-	-	-	UniRef90_B9SHK9	516	3e-25	186	77.8281	92.4731	Putative uncharacterized protein	Ricinus communis	-	-
Achn003611-TA	771	2e-59	Hsp70-Hsp90 organizing protein 2	Arabidopsis thaliana	UniRef90_A0A068UMZ1	633	7e-70	582	82.1012	42.6117	Coffea canephora DH200 94 genomic scaffold scaffold_41	Coffea canephora	K09553	STIP1
Achn003621_TCONS_00055102	3602	1e-64	Hsp70-Hsp90 organizing protein 2	Arabidopsis thaliana	UniRef90_A0A068UMZ1	633	1e-74	582	17.5736	42.6117	Coffea canephora DH200 94 genomic scaffold scaffold_41	Coffea canephora	K09553	STIP1
Achn003621_TCONS_00055103	2999	2e-64	Hsp70-Hsp90 organizing protein 2	Arabidopsis thaliana	UniRef90_A0A068UMZ1	633	1e-74	582	21.107	42.6117	Coffea canephora DH200 94 genomic scaffold scaffold_41	Coffea canephora	K09553	STIP1
Achn003621_TCONS_00055104	2765	1e-64	Hsp70-Hsp90 organizing protein 2	Arabidopsis thaliana	UniRef90_A0A068UMZ1	633	7e-75	582	22.8933	42.6117	Coffea canephora DH200 94 genomic scaffold scaffold_41	Coffea canephora	K09553	STIP1
Achn003621-TA	345	-	-	-	UniRef90_UPI00052F26D6	261	4e-39	268	75.6522	32.4627	PREDICTED uncharacterized protein LOC104610291 isoform X2	Nelumbo nucifera	-	-
Achn003631_TCONS_00055099	2053	-	-	-	UniRef90_A0A067JTI8	1542	9e-46	462	75.1096	100	Uncharacterized protein	Jatropha curcas	-	-
Achn003631_TCONS_00055100	1999	-	-	-	UniRef90_A0A067JTI8	1488	5e-43	462	74.4372	100	Uncharacterized protein	Jatropha curcas	-	-
Achn003631-TA	1551	-	-	-	UniRef90_A0A067JTI8	1542	2e-46	462	99.4197	100	Uncharacterized protein	Jatropha curcas	-	-
Achn003641-TA	816	4e-69	F-box protein PP2-B10	Arabidopsis thaliana	UniRef90_A0A022R2H2	804	2e-108	304	98.5294	87.5	Uncharacterized protein	Erythranthe guttata	-	-
Achn003651-TA	321	-	-	-	UniRef90_A5ARZ4	318	5e-56	112	99.0654	92.8571	Putative uncharacterized protein	Vitis	-	-
Achn003661_TCONS_00055089	1576	5e-113	GDT1-like protein 4	Oryza sativa subsp. indica	UniRef90_D7SPR6	750	6e-121	291	47.5888	88.3162	Putative uncharacterized protein	Vitis vinifera	-	-
Achn003661_TCONS_00055090	2092	2e-58	GDT1-like protein 4	Oryza sativa subsp. indica	UniRef90_UPI0005813CC0	417	7e-60	298	19.9331	46.6443	PREDICTED GDT1-like protein 3	Sesamum indicum	-	-
Achn003661_TCONS_00055091	1358	3e-113	GDT1-like protein 4	Oryza sativa subsp. indica	UniRef90_UPI0005813CC0	636	8e-117	298	46.8336	71.1409	PREDICTED GDT1-like protein 3	Sesamum indicum	-	-
Achn003661-TA	912	4e-21	GDT1-like protein 3	Oryza sativa subsp. japonica	UniRef90_A5AW37	261	1e-25	291	28.6184	32.3024	Putative uncharacterized protein	Vitis vinifera	-	-
Achn003671_TCONS_00055085	1649	2e-59	Transcription initiation factor TFIID subunit 11	Arabidopsis thaliana	UniRef90_A0A067KAP7	672	3e-73	214	40.752	100	Uncharacterized protein	Jatropha curcas	K03135	TAF11
Achn003671_TCONS_00055087	2503	2e-31	Transcription initiation factor TFIID subunit 11	Arabidopsis thaliana	UniRef90_B9T387	225	6e-34	205	8.98921	36.5854	Transcription initiation factor TFIID subunit putative	Ricinus communis	K03135	TAF11
Achn003671_TCONS_00055088	2044	2e-58	Transcription initiation factor TFIID subunit 11	Arabidopsis thaliana	UniRef90_A0A067KAP7	672	5e-72	214	32.8767	100	Uncharacterized protein	Jatropha curcas	K03135	TAF11
Achn003671-TA	1176	6e-53	Transcription initiation factor TFIID subunit 11	Arabidopsis thaliana	UniRef90_A0A067KAP7	678	3e-67	214	57.6531	99.5327	Uncharacterized protein	Jatropha curcas	K03135	TAF11
Achn003681-TA	192	-	-	-	UniRef90_A0A0B5EEH5	126	4e-13	257	65.625	16.3424	Pyruvate kinase	Jatropha curcas	K00873	PK, pyk
Achn003691_TCONS_00055077	4031	-	-	-	UniRef90_W9QYJ0	2559	0	1043	63.483	81.5916	Uncharacterized protein	Morus notabilis	-	-
Achn003691_TCONS_00055078	4336	-	-	-	UniRef90_W9QYJ0	1926	0	1043	44.4188	61.3615	Uncharacterized protein	Morus notabilis	-	-
Achn003691_TCONS_00055079	4982	-	-	-	UniRef90_W9QYJ0	1926	0	1043	38.6592	61.3615	Uncharacterized protein	Morus notabilis	-	-
Achn003691_TCONS_00055080	7516	-	-	-	UniRef90_W9QYJ0	1923	0	1043	25.5854	61.2656	Uncharacterized protein	Morus notabilis	-	-
Achn003691_TCONS_00055081	4408	-	-	-	UniRef90_W9QYJ0	2559	0	1043	58.0535	81.5916	Uncharacterized protein	Morus notabilis	-	-
Achn003691_TCONS_00055082	4445	-	-	-	UniRef90_W9QYJ0	3072	0	1043	69.1114	97.5072	Uncharacterized protein	Morus notabilis	-	-
Achn003691-TA	2685	-	-	-	UniRef90_A0A0E0F0L8	2229	0	897	83.0168	87.291	Uncharacterized protein	Oryza meridionalis	-	-
Achn003701-TA	378	-	-	-	-	-	-	-	-	-	-	-	-	-
Achn003711_TCONS_00055072	1435	2e-29	Protein BTR1	Arabidopsis thaliana	UniRef90_UPI0005201217	261	3e-32	88	18.1882	98.8636	PREDICTED RNA-binding protein Nova-1-like	Nicotiana sylvestris	K14944	NOVA
Achn003711_TCONS_00055073	1691	1e-135	Protein BTR1	Arabidopsis thaliana	UniRef90_D7TM15	930	2e-160	357	54.997	86.5546	Putative uncharacterized protein	Vitis vinifera	K14944	NOVA
Achn003711_TCONS_00055075	2873	3e-82	Protein BTR1	Arabidopsis thaliana	UniRef90_UPI00019847F2	633	8e-101	330	22.0327	63.9394	PREDICTED RNA-binding protein Nova-1 isoform X1	Vitis vinifera	K14944	NOVA
Achn003711-TA	921	4e-111	Protein BTR1	Arabidopsis thaliana	UniRef90_UPI00019847F2	825	9e-143	330	89.5765	91.2121	PREDICTED RNA-binding protein Nova-1 isoform X1	Vitis vinifera	K14944	NOVA
Achn003721-TA	267	1e-45	Probable small nuclear ribonucleoprotein F	Arabidopsis thaliana	UniRef90_D7SYP2	231	1e-45	88	86.5169	87.5	Small nuclear ribonucleoprotein F	Pentapetalae	K11098	SNRPF, SMF
Achn003731-TA	261	9e-06	Monocopper oxidase-like protein SKS2	Arabidopsis thaliana	UniRef90_B9HL70	144	1e-14	547	55.1724	10.7861	Uncharacterized protein	Populus	-	-
Achn003741-TA	1911	0	Serine/threonine protein phosphatase 2A 57 kDa regulatory subunit B' alpha isoform	Arabidopsis thaliana	UniRef90_A0A022QX36	1293	0	477	67.6609	88.4696	Uncharacterized protein	Erythranthe guttata	K11584	PPP2R5
Achn003751_TCONS_00052870	1963	0	V-type proton ATPase subunit d2	Arabidopsis thaliana	UniRef90_Q9LJI5	1038	0	351	52.8782	98.5755	V-type proton ATPase subunit d1	Pentapetalae	K02146	ATPeV0D, ATP6D
Achn003751_TCONS_00052871	4821	0	V-type proton ATPase subunit d2	Arabidopsis thaliana	UniRef90_Q9LJI5	1038	0	351	21.5308	98.5755	V-type proton ATPase subunit d1	Pentapetalae	K02146	ATPeV0D, ATP6D
Achn003751_TCONS_00052872	4849	0	V-type proton ATPase subunit d2	Arabidopsis thaliana	UniRef90_Q9LJI5	1038	0	351	21.4065	98.5755	V-type proton ATPase subunit d1	Pentapetalae	K02146	ATPeV0D, ATP6D
Achn003751-TA	1116	0	V-type proton ATPase subunit d2	Arabidopsis thaliana	UniRef90_Q9LJI5	1113	0	351	99.7312	100	V-type proton ATPase subunit d1	Pentapetalae	K02146	ATPeV0D, ATP6D
Achn003761-TA	1038	1e-26	Zinc finger protein ZAT5	Arabidopsis thaliana	UniRef90_I1NHS8	756	6e-41	327	72.8324	82.5688	Uncharacterized protein	Soja	-	-
Achn003771_TCONS_00052875	2507	1e-41	NAC domain-containing protein 78	Arabidopsis thaliana	UniRef90_A0A068TWS9	735	6e-131	406	29.3179	56.1576	Coffea canephora DH200 94 genomic scaffold scaffold_4	Coffea canephora	-	-
Achn003771-TA	1197	4e-86	NAC domain-containing protein 78	Arabidopsis thaliana	UniRef90_A0A068TWS9	1161	0	406	96.9925	91.8719	Coffea canephora DH200 94 genomic scaffold scaffold_4	Coffea canephora	-	-
Achn003781_TCONS_00052878	5326	7e-108	NAC domain-containing protein 53	Arabidopsis thaliana	UniRef90_UPI0005817276	1428	0	568	26.8119	82.5704	PREDICTED 4-coumarate--CoA ligase-like 5	Sesamum indicum	K10526	OPCL1
Achn003781_TCONS_00052879	4716	8e-128	4-coumarate--CoA ligase-like 5	Arabidopsis thaliana	UniRef90_A5BPU4	1503	0	569	31.8702	88.0492	Putative uncharacterized protein	Vitis vinifera	K10526	OPCL1
Achn003781_TCONS_00052880	4699	7e-39	NAC domain-containing protein 53	Arabidopsis thaliana	UniRef90_D7TM22	1161	9e-63	559	24.7074	73.1664	Putative uncharacterized protein	Vitis vinifera	-	-
Achn003781_TCONS_00052881	3515	4e-82	NAC domain-containing protein 53	Arabidopsis thaliana	UniRef90_D7TM22	1458	3e-124	559	41.4794	91.0555	Putative uncharacterized protein	Vitis vinifera	-	-
Achn003781-TA	1614	2e-102	NAC domain-containing protein 53	Arabidopsis thaliana	UniRef90_D7TM22	1551	5e-149	559	96.0967	96.2433	Putative uncharacterized protein	Vitis vinifera	-	-
Achn003791-TA	1539	2e-114	4-coumarate--CoA ligase-like 5	Arabidopsis thaliana	UniRef90_UPI0005817276	1401	0	568	91.0331	82.2183	PREDICTED 4-coumarate--CoA ligase-like 5	Sesamum indicum	K10526	OPCL1
Achn003801_TCONS_00052886	2364	8e-06	Uncharacterized protein SYNPCC7002_A1590	Synechococcus sp. (strain ATCC 27264 / PCC 7002 / PR-6)	UniRef90_D7TM13	684	8e-120	239	28.934	94.1423	Putative uncharacterized protein	Vitis vinifera	-	-
Achn003801_TCONS_00052887	4517	-	-	-	UniRef90_UPI00052EB6D0	237	3e-76	243	5.24685	32.5103	PREDICTED uncharacterized protein LOC104587326	Nelumbo nucifera	K11252	H2B
Achn003801_TCONS_00052888	2396	-	-	-	UniRef90_D7TM13	423	4e-94	239	17.6544	57.7406	Putative uncharacterized protein	Vitis vinifera	-	-
Achn003801_TCONS_00052889	3334	-	-	-	UniRef90_UPI00052F0294	504	7e-93	242	15.117	69.4215	PREDICTED uncharacterized protein LOC104604582 isoform X1	Nelumbo nucifera	K11252	H2B
Achn003801-TA	315	-	-	-	UniRef90_UPI00052F0294	288	1e-45	242	91.4286	39.6694	PREDICTED uncharacterized protein LOC104604582 isoform X1	Nelumbo nucifera	-	-
Achn003811_TCONS_00052890	4105	1e-07	E3 ubiquitin-protein ligase NEURL1B	Homo sapiens	UniRef90_W9QKV3	2481	0	870	60.4385	99.6552	Protein neuralized	Morus notabilis	-	-
Achn003811-TA	2346	-	-	-	UniRef90_W9QKV3	2343	0	870	99.8721	94.3678	Protein neuralized	Morus notabilis	-	-
Achn003821_TCONS_00052892	1441	4e-109	Probable phytol kinase 1 chloroplastic	Glycine max	UniRef90_F6I5T6	714	1e-120	302	49.5489	78.8079	Putative uncharacterized protein	Vitis vinifera	K18678	VTE5
Achn003821_TCONS_00052893	1205	4e-108	Probable phytol kinase 1 chloroplastic	Glycine max	UniRef90_M5X1V6	687	2e-118	308	57.0124	74.3506	Uncharacterized protein	Prunus	K18678	VTE5
Achn003821-TA	882	3e-65	Probable phytol kinase 1 chloroplastic	Glycine max	UniRef90_UPI0005812514	546	6e-81	221	61.9048	90.0452	PREDICTED probable phytol kinase 1 chloroplastic isoform X2	Sesamum indicum	K18678	VTE5
Achn003831_TCONS_00052895	533	-	-	-	UniRef90_UPI000520C398	309	7e-13	140	57.9737	80.7143	PREDICTED uncharacterized protein LOC104222050	Nicotiana	-	-
Achn003831-TA	393	-	-	-	UniRef90_UPI000520C398	309	3e-13	140	78.626	80.7143	PREDICTED uncharacterized protein LOC104222050	Nicotiana	-	-
Achn003841-TA	192	-	-	-	-	-	-	-	-	-	-	-	-	-
Achn003851-TA	183	-	-	-	-	-	-	-	-	-	-	-	-	-
Achn003861-TA	1890	5e-14	Cyclin-D-binding Myb-like transcription factor 1	Homo sapiens	UniRef90_UPI0003D75546	966	2e-160	600	51.1111	52.8333	PREDICTED cyclin-D-binding Myb-like transcription factor 1-like	Citrus sinensis	-	-
Achn003871-TA	186	-	-	-	-	-	-	-	-	-	-	-	-	-
Achn003881-TA	1890	4e-14	Cyclin-D-binding Myb-like transcription factor 1	Homo sapiens	UniRef90_UPI0003D75546	966	2e-160	600	51.1111	52.8333	PREDICTED cyclin-D-binding Myb-like transcription factor 1-like	Citrus sinensis	-	-
Achn003891_TCONS_00052904	637	-	-	-	UniRef90_A0A061EY00	147	2e-21	336	23.0769	14.5833	Single-stranded nucleic acid binding R3H protein putative isoform 1	Theobroma cacao	-	-
Achn003891-TA	540	-	-	-	UniRef90_UPI00046E147A	435	3e-51	325	80.5556	44.6154	PREDICTED uncharacterized protein LOC103318769	Prunus mume	-	-
Achn003901_TCONS_00052905	1690	1e-27	Protein PELOTA 1	Arabidopsis thaliana	UniRef90_D7SPT8	207	3e-30	378	12.2485	18.254	Protein pelota homolog	Vitis vinifera	K06965	PELO, DOM34, pelA
Achn003901_TCONS_00052906	1725	2e-27	Protein PELOTA 1	Arabidopsis thaliana	UniRef90_A0A061EXY9	264	2e-30	268	15.3043	32.0896	Eukaryotic release factor 1 family protein isoform 4	Theobroma cacao	K06965	PELO, DOM34, pelA
Achn003901-TA	222	5e-35	Protein PELOTA 1	Arabidopsis thaliana	UniRef90_UPI0005813889	219	4e-37	378	98.6486	19.3122	PREDICTED protein PELOTA 1 isoform X1	Sesamum indicum	K06965	PELO, DOM34, pelA
Achn003911_TCONS_00052908	2661	-	-	-	UniRef90_UPI00052E759A	1947	0	642	73.168	97.6636	PREDICTED uncharacterized protein LOC104590676	Nelumbo nucifera	-	-
Achn003911-TA	1725	-	-	-	UniRef90_K4BS91	1689	0	644	97.913	87.4224	Uncharacterized protein	Solanum	-	-
Achn003921_TCONS_00052910	3656	0	Vacuolar-sorting receptor 6	Arabidopsis thaliana	UniRef90_K4BA67	1818	0	638	49.7265	95.2978	Uncharacterized protein	Solanaceae	-	-
Achn003921_TCONS_00052912	2350	2e-24	E3 ubiquitin-protein ligase CHFR	Mus musculus	UniRef90_UPI0005817261	1074	0	463	45.7021	77.7538	PREDICTED E3 ubiquitin-protein ligase CHFR isoform X1	Sesamum indicum	-	-
Achn003921_TCONS_00052913	2386	4e-24	E3 ubiquitin-protein ligase CHFR	Danio rerio	UniRef90_UPI0005817261	1074	0	463	45.0126	77.7538	PREDICTED E3 ubiquitin-protein ligase CHFR isoform X1	Sesamum indicum	-	-
Achn003921-TA	2481	0	Vacuolar-sorting receptor 6	Arabidopsis thaliana	UniRef90_F6HEY1	1740	0	630	70.133	92.5397	Putative uncharacterized protein	Vitis vinifera	-	-
Achn003931_TCONS_00052914	1327	9e-51	NADH dehydrogenase ubiquinone 1 alpha subcomplex subunit 6	Arabidopsis thaliana	UniRef90_A0A067KWF8	393	7e-59	132	29.6157	100	Uncharacterized protein	Jatropha curcas	K03950	NDUFA6
Achn003931_TCONS_00052916	1123	2e-45	Transcription factor BTF3	Homo sapiens	UniRef90_M0U8X4	459	7e-92	193	40.8727	79.2746	Nascent polypeptide-associated complex subunit beta	Musa acuminata subsp. malaccensis	K01527	EGD1, BTF3
Achn003931_TCONS_00052917	1762	5e-44	Transcription factor BTF3	Homo sapiens	UniRef90_M0U8X4	459	3e-89	193	26.0499	79.2746	Nascent polypeptide-associated complex subunit beta	Musa acuminata subsp. malaccensis	K01527	EGD1, BTF3
Achn003931_TCONS_00052918	1762	5e-44	Transcription factor BTF3	Homo sapiens	UniRef90_M0U8X4	459	3e-89	193	26.0499	79.2746	Nascent polypeptide-associated complex subunit beta	Musa acuminata subsp. malaccensis	K01527	EGD1, BTF3
Achn003931-TA	726	7e-34	Nascent polypeptide-associated complex subunit beta	Aspergillus terreus (strain NIH 2624 / FGSC A1156)	UniRef90_M0U8X4	417	2e-75	193	57.438	81.8653	Nascent polypeptide-associated complex subunit beta	Musa acuminata subsp. malaccensis	K01527	EGD1, BTF3
Achn003941-TA	399	2e-33	Nascent polypeptide-associated complex subunit beta	Aspergillus terreus (strain NIH 2624 / FGSC A1156)	UniRef90_V5PZM8	384	1e-69	162	96.2406	93.8272	Nascent polypeptide-associated complex subunit beta	Amaranthaceae	K01527	EGD1, BTF3
Achn003951_TCONS_00052927	2925	-	-	-	UniRef90_UPI00052EDFE7	996	2e-162	342	34.0513	99.1228	PREDICTED uncharacterized protein LOC104590836 isoform X4	Nelumbo nucifera	-	-
Achn003951_TCONS_00052928	2166	-	-	-	UniRef90_A0A067JTH9	1134	1e-177	402	52.3546	97.2637	Uncharacterized protein	Jatropha curcas	-	-
Achn003951_TCONS_00052929	2223	-	-	-	UniRef90_A0A067JTH9	1134	1e-177	402	51.0121	97.2637	Uncharacterized protein	Jatropha curcas	-	-
Achn003951_TCONS_00052930	5057	-	-	-	UniRef90_A0A068U7I8	498	3e-76	423	9.84774	39.2435	Coffea canephora DH200 94 genomic scaffold scaffold_12	Coffea canephora	-	-
Achn003951_TCONS_00052931	2464	-	-	-	UniRef90_UPI00052EDFE7	942	1e-161	342	38.2305	92.9825	PREDICTED uncharacterized protein LOC104590836 isoform X4	Nelumbo nucifera	-	-
Achn003951_TCONS_00052932	2148	-	-	-	UniRef90_UPI00052EDFE7	984	7e-165	342	45.8101	97.9532	PREDICTED uncharacterized protein LOC104590836 isoform X4	Nelumbo nucifera	-	-
Achn003951_TCONS_00052933	2471	-	-	-	UniRef90_UPI00052EDFE7	942	1e-161	342	38.1222	92.9825	PREDICTED uncharacterized protein LOC104590836 isoform X4	Nelumbo nucifera	-	-
Achn003951_TCONS_00052934	2430	-	-	-	UniRef90_UPI00052EDFE7	903	5e-158	342	37.1605	92.9825	PREDICTED uncharacterized protein LOC104590836 isoform X4	Nelumbo nucifera	-	-
Achn003951_TCONS_00052935	2095	-	-	-	UniRef90_A0A067JTH9	1095	2e-174	402	52.2673	97.2637	Uncharacterized protein	Jatropha curcas	-	-
Achn003951-TA	696	-	-	-	UniRef90_UPI000510C1FD	561	3e-67	333	80.6034	66.0661	PREDICTED uncharacterized protein LOC103930392 isoform X3	Pyrus x bretschneideri	-	-
Achn003961-TA	285	-	-	-	UniRef90_A0A059AZ76	105	2e-15	116	36.8421	30.1724	Uncharacterized protein	Eucalyptus grandis	-	-
Achn003971_TCONS_00052939	2296	0	Ammonium transporter 1 member 2	Solanum lycopersicum	UniRef90_Q6F5D8	1521	0	513	66.2456	98.4405	Ammonium transporter	Camellia sinensis	K03320	amt, AMT, MEP
Achn003971-TA	1578	0	Ammonium transporter 1 member 2	Solanum lycopersicum	UniRef90_Q6F5D8	1557	0	513	98.6692	98.4405	Ammonium transporter	Camellia sinensis	K03320	amt, AMT, MEP
Achn003981_TCONS_00052941	5520	0	Protein CHROMATIN REMODELING 20	Arabidopsis thaliana	UniRef90_E0CU60	4362	0	1477	79.0217	99.7292	Putative uncharacterized protein	Vitis vinifera	K10779	ATRX
Achn003981_TCONS_00052942	5601	0	Protein CHROMATIN REMODELING 20	Arabidopsis thaliana	UniRef90_E0CU60	2094	0	1477	37.3862	48.1381	Putative uncharacterized protein	Vitis vinifera	K10779	ATRX
Achn003981_TCONS_00052943	5271	0	Protein CHROMATIN REMODELING 20	Arabidopsis thaliana	UniRef90_E0CU60	4365	0	1477	82.8116	99.7292	Putative uncharacterized protein	Vitis vinifera	K10779	ATRX
Achn003981_TCONS_00052944	6294	0	Protein CHROMATIN REMODELING 20	Arabidopsis thaliana	UniRef90_E0CU60	2184	0	1477	34.6997	49.2214	Putative uncharacterized protein	Vitis vinifera	K10779	ATRX
Achn003981-TA	4095	1e-163	Protein CHROMATIN REMODELING 20	Arabidopsis thaliana	UniRef90_R7WGG7	3906	0	1597	95.3846	79.2736	Transcriptional regulator ATRX	Aegilops tauschii	K10779	ATRX
Achn003991_TCONS_00052946	2006	1e-163	Peroxisome biogenesis protein 12	Arabidopsis thaliana	UniRef90_E0CU83	729	3e-177	393	36.341	61.8321	Putative uncharacterized protein	Vitis vinifera	K13345	PEX12, PAF3
Achn003991_TCONS_00052947	1940	0	Peroxisome biogenesis protein 12	Arabidopsis thaliana	UniRef90_A0A059D4A1	1179	0	393	60.7732	100	Uncharacterized protein	Eucalyptus grandis	K13345	PEX12, PAF3
Achn003991_TCONS_00052949	4910	9e-73	Peroxisome biogenesis protein 12	Arabidopsis thaliana	UniRef90_E0CU83	456	2e-137	393	9.28717	38.6768	Putative uncharacterized protein	Vitis vinifera	K13345	PEX12, PAF3
Achn003991_TCONS_00052950	7812	3e-72	Peroxisome biogenesis protein 12	Arabidopsis thaliana	UniRef90_A0A068TUL8	456	4e-79	403	5.83717	37.7171	Coffea canephora DH200 94 genomic scaffold scaffold_4	Pentapetalae	K13345	PEX12, PAF3
Achn003991-TA	1086	0	Peroxisome biogenesis protein 12	Arabidopsis thaliana	UniRef90_E0CU83	1068	0	393	98.3425	90.5852	Putative uncharacterized protein	Vitis vinifera	K13345	PEX12, PAF3
Achn004001-TA	243	-	-	-	-	-	-	-	-	-	-	-	-	-
Achn004011_TCONS_00052924	2318	-	-	-	-	-	-	-	-	-	-	-	-	-
Achn004011_TCONS_00052925	2300	-	-	-	-	-	-	-	-	-	-	-	-	-
Achn004011_TCONS_00052952	2348	-	-	-	-	-	-	-	-	-	-	-	-	-
Achn004011_TCONS_00052953	2351	-	-	-	-	-	-	-	-	-	-	-	-	-
Achn004011_TCONS_00052954	2700	-	-	-	-	-	-	-	-	-	-	-	-	-
Achn004011_TCONS_00052958	2329	-	-	-	-	-	-	-	-	-	-	-	-	-
Achn004011_TCONS_00052959	2550	-	-	-	-	-	-	-	-	-	-	-	-	-
Achn004011_TCONS_00052960	3378	-	-	-	-	-	-	-	-	-	-	-	-	-
Achn004011_TCONS_00052961	3384	-	-	-	-	-	-	-	-	-	-	-	-	-
Achn004011_TCONS_00052962	3014	-	-	-	-	-	-	-	-	-	-	-	-	-
Achn004011-TA	666	-	-	-	-	-	-	-	-	-	-	-	-	-
Achn004021_TCONS_00052964	3567	0	Probable serine/threonine protein phosphatase 2A regulatory subunit B''delta	Arabidopsis thaliana	UniRef90_A5BZI9	1017	0	341	28.5114	99.4135	Putative uncharacterized protein	Vitis vinifera	K11583	PPP2R3
Achn004021_TCONS_00052966	3379	0	Probable serine/threonine protein phosphatase 2A regulatory subunit B''delta	Arabidopsis thaliana	UniRef90_A5BZI9	1017	0	341	30.0977	99.4135	Putative uncharacterized protein	Vitis vinifera	K11583	PPP2R3
Achn004021-TA	1620	0	Probable serine/threonine protein phosphatase 2A regulatory subunit B''gamma	Arabidopsis thaliana	UniRef90_K4BPG2	1617	0	539	99.8148	100	Uncharacterized protein	lamiids	K11583	PPP2R3
Achn004031_TCONS_00052967	2776	3e-20	Protein prenyltransferase alpha subunit repeat-containing protein 1	Homo sapiens	UniRef90_F6H609	927	6e-112	425	33.3934	68.7059	Putative uncharacterized protein	Vitis vinifera	K14137	PTAR1
Achn004031_TCONS_00052968	3112	3e-20	Protein prenyltransferase alpha subunit repeat-containing protein 1	Homo sapiens	UniRef90_F6H609	927	6e-111	425	29.7879	68.7059	Putative uncharacterized protein	Vitis vinifera	K14137	PTAR1
Achn004031_TCONS_00052969	3124	3e-20	Protein prenyltransferase alpha subunit repeat-containing protein 1	Homo sapiens	UniRef90_F6H609	927	6e-111	425	29.6735	68.7059	Putative uncharacterized protein	Vitis vinifera	K14137	PTAR1
Achn004031_TCONS_00052970	1705	1e-20	Protein prenyltransferase alpha subunit repeat-containing protein 1	Homo sapiens	UniRef90_F6H609	1254	2e-159	425	73.5484	98.8235	Putative uncharacterized protein	Vitis vinifera	K14137	PTAR1
Achn004031_TCONS_00052971	1841	9e-22	Protein prenyltransferase alpha subunit repeat-containing protein 1	Homo sapiens	UniRef90_F6H609	972	4e-127	425	52.7974	72.2353	Putative uncharacterized protein	Vitis vinifera	K14137	PTAR1
Achn004031_TCONS_00052972	3213	3e-19	Protein prenyltransferase alpha subunit repeat-containing protein 1	Homo sapiens	UniRef90_F6H609	1023	7e-105	425	31.8394	68.7059	Putative uncharacterized protein	Vitis vinifera	K14137	PTAR1
Achn004031_TCONS_00052973	1930	7e-20	Protein prenyltransferase alpha subunit repeat-containing protein 1	Homo sapiens	UniRef90_F6H609	1068	7e-121	425	55.3368	72.2353	Putative uncharacterized protein	Vitis vinifera	K14137	PTAR1
Achn004031_TCONS_00052974	3194	3e-19	Protein prenyltransferase alpha subunit repeat-containing protein 1	Homo sapiens	UniRef90_F6H609	1023	7e-105	425	32.0288	68.7059	Putative uncharacterized protein	Vitis vinifera	K14137	PTAR1
Achn004031_TCONS_00052975	1013	8e-11	Protein prenyltransferase alpha subunit repeat-containing protein 1	Homo sapiens	UniRef90_F6H609	849	1e-97	425	83.8105	68	Putative uncharacterized protein	Vitis vinifera	K14137	PTAR1
Achn004031_TCONS_00052976	1379	-	-	-	UniRef90_F6H609	588	7e-79	425	42.6396	42.1176	Putative uncharacterized protein	Vitis vinifera	K14137	PTAR1
Achn004031_TCONS_00052977	3104	-	-	-	UniRef90_F6H609	588	1e-73	425	18.9433	42.1176	Putative uncharacterized protein	Vitis vinifera	K14137	PTAR1
Achn004031_TCONS_00052978	2714	2e-20	Protein prenyltransferase alpha subunit repeat-containing protein 1	Homo sapiens	UniRef90_F6H609	837	5e-95	425	30.8401	61.4118	Putative uncharacterized protein	Vitis vinifera	K14137	PTAR1
Achn004031_TCONS_00052980	1971	-	-	-	UniRef90_B9I5P0	375	1e-38	429	19.0259	29.1375	Uncharacterized protein	Populus	K14137	PTAR1
Achn004031-TA	468	-	-	-	UniRef90_B9I5P0	342	2e-40	429	73.0769	26.5734	Uncharacterized protein	Populus	K14137	PTAR1
Achn004041_TCONS_00052981	5016	2e-114	U11/U12 small nuclear ribonucleoprotein 48 kDa protein	Arabidopsis thaliana	UniRef90_UPI00023B1F13	1662	2e-157	725	33.134	78.6207	PREDICTED U11/U12 small nuclear ribonucleoprotein 48 kDa protein	Vitis vinifera	K13156	SNRNP48
Achn004041_TCONS_00052982	3669	4e-116	U11/U12 small nuclear ribonucleoprotein 48 kDa protein	Arabidopsis thaliana	UniRef90_UPI00023B1F13	1662	6e-161	725	45.2984	78.6207	PREDICTED U11/U12 small nuclear ribonucleoprotein 48 kDa protein	Vitis vinifera	K13156	SNRNP48
Achn004041_TCONS_00052983	3559	3e-116	U11/U12 small nuclear ribonucleoprotein 48 kDa protein	Arabidopsis thaliana	UniRef90_UPI00023B1F13	1662	2e-161	725	46.6985	78.6207	PREDICTED U11/U12 small nuclear ribonucleoprotein 48 kDa protein	Vitis vinifera	K13156	SNRNP48
Achn004041-TA	2034	3e-115	U11/U12 small nuclear ribonucleoprotein 48 kDa protein	Arabidopsis thaliana	UniRef90_UPI00023B1F13	1641	5e-159	725	80.6785	78.6207	PREDICTED U11/U12 small nuclear ribonucleoprotein 48 kDa protein	Vitis vinifera	K13156	SNRNP48
Achn004051_TCONS_00052985	1933	5e-89	Probable arabinose 5-phosphate isomerase	Arabidopsis thaliana	UniRef90_UPI00052F0097	597	4e-107	393	30.8846	50.6361	PREDICTED probable arabinose 5-phosphate isomerase	Nelumbo nucifera	K06041	E5.3.1.13
Achn004051_TCONS_00052986	2730	8e-87	Probable arabinose 5-phosphate isomerase	Arabidopsis thaliana	UniRef90_UPI00052F0097	597	2e-104	393	21.8681	50.6361	PREDICTED probable arabinose 5-phosphate isomerase	Nelumbo nucifera	K06041	E5.3.1.13
Achn004051_TCONS_00052987	1934	2e-153	Probable arabinose 5-phosphate isomerase	Arabidopsis thaliana	UniRef90_W9S4D6	1146	0	346	59.2554	93.9306	Putative arabinose 5-phosphate isomerase	Morus notabilis	K06041	E5.3.1.13
Achn004051_TCONS_00052988	2753	8e-117	Probable arabinose 5-phosphate isomerase	Arabidopsis thaliana	UniRef90_W9S4D6	993	3e-143	346	36.0697	79.1908	Putative arabinose 5-phosphate isomerase	Morus notabilis	K06041	E5.3.1.13
Achn004051_TCONS_00052989	4532	7e-85	Probable arabinose 5-phosphate isomerase	Arabidopsis thaliana	UniRef90_UPI0005813658	597	2e-101	302	13.173	65.894	PREDICTED probable arabinose 5-phosphate isomerase isoform X2	Sesamum indicum	K06041	E5.3.1.13
Achn004051_TCONS_00052990	2348	6e-142	Probable arabinose 5-phosphate isomerase	Arabidopsis thaliana	UniRef90_K4BJM9	825	2e-160	343	35.1363	80.1749	Uncharacterized protein	Solanaceae	K06041	E5.3.1.13
Achn004051-TA	921	3e-162	Probable arabinose 5-phosphate isomerase	Arabidopsis thaliana	UniRef90_UPI00052F0097	873	3e-178	393	94.7883	82.6972	PREDICTED probable arabinose 5-phosphate isomerase	Nelumbo nucifera	K06041	E5.3.1.13
Achn004061_TCONS_00052993	8075	2e-119	Fanconi-associated nuclease 1 homolog	Oryza sativa subsp. japonica	UniRef90_UPI0005401B05	630	7e-143	982	7.80186	21.8941	PREDICTED fanconi-associated nuclease 1 homolog isoform X1	Vitis vinifera	K15363	FAN1, MTMR15
Achn004061_TCONS_00052994	6176	2e-71	Fanconi-associated nuclease 1 homolog	Arabidopsis thaliana	UniRef90_F6I498	699	5e-84	531	11.318	34.6516	Putative uncharacterized protein	Vitis vinifera	K15363	FAN1, MTMR15
Achn004061_TCONS_00052995	4955	5e-28	Fanconi-associated nuclease 1 homolog	Arabidopsis thaliana	UniRef90_UPI0005401B05	255	1e-66	982	5.14632	8.6558	PREDICTED fanconi-associated nuclease 1 homolog isoform X1	Vitis vinifera	K15363	FAN1, MTMR15
Achn004061_TCONS_00052996	8342	1e-119	Fanconi-associated nuclease 1 homolog	Oryza sativa subsp. japonica	UniRef90_UPI0005401B05	645	7e-177	982	7.73196	22.4033	PREDICTED fanconi-associated nuclease 1 homolog isoform X1	Vitis vinifera	K15363	FAN1, MTMR15
Achn004061_TCONS_00052997	6807	1e-119	Fanconi-associated nuclease 1 homolog	Oryza sativa subsp. japonica	UniRef90_UPI0005401B05	645	6e-177	982	9.47554	22.4033	PREDICTED fanconi-associated nuclease 1 homolog isoform X1	Vitis vinifera	K15363	FAN1, MTMR15
Achn004061_TCONS_00052998	5914	9e-104	Fanconi-associated nuclease 1 homolog	Oryza sativa subsp. japonica	UniRef90_UPI0005401B05	360	1e-125	982	6.08725	12.22	PREDICTED fanconi-associated nuclease 1 homolog isoform X1	Vitis vinifera	K15363	FAN1, MTMR15
Achn004061_TCONS_00052999	3775	8e-120	Fanconi-associated nuclease 1 homolog	Oryza sativa subsp. japonica	UniRef90_UPI0005401B05	630	3e-143	982	16.6887	21.8941	PREDICTED fanconi-associated nuclease 1 homolog isoform X1	Vitis vinifera	K15363	FAN1, MTMR15
Achn004061_TCONS_00053000	4142	9e-120	Fanconi-associated nuclease 1 homolog	Oryza sativa subsp. japonica	UniRef90_UPI0005401B05	630	4e-143	982	15.21	21.8941	PREDICTED fanconi-associated nuclease 1 homolog isoform X1	Vitis vinifera	K15363	FAN1, MTMR15
Achn004061_TCONS_00053001	5436	1e-110	Fanconi-associated nuclease 1 homolog	Arabidopsis thaliana	UniRef90_UPI0005FAF2FE	366	2e-163	929	6.73289	13.1324	PREDICTED fanconi-associated nuclease 1 homolog	Jatropha curcas	K15363	FAN1, MTMR15
Achn004061_TCONS_00053002	1227	2e-33	Fanconi-associated nuclease 1 homolog	Arabidopsis thaliana	UniRef90_A5C610	285	1e-38	320	23.2274	29.6875	Putative uncharacterized protein	Vitis vinifera	K15363	FAN1, MTMR15
Achn004061_TCONS_00053003	2411	6e-41	Fanconi-associated nuclease 1 homolog	Arabidopsis thaliana	UniRef90_UPI000510A1A0	393	1e-56	910	16.3003	14.5055	PREDICTED fanconi-associated nuclease 1 homolog isoform X2	Pyrus x bretschneideri	K15363	FAN1, MTMR15
Achn004061_TCONS_00053005	6191	6e-28	Fanconi-associated nuclease 1 homolog	Arabidopsis thaliana	UniRef90_UPI0005401B05	255	2e-66	982	4.11888	8.6558	PREDICTED fanconi-associated nuclease 1 homolog isoform X1	Vitis vinifera	K15363	FAN1, MTMR15
Achn004061-TA	549	8e-36	Fanconi-associated nuclease 1 homolog	Arabidopsis thaliana	UniRef90_A5C610	285	2e-41	320	51.9126	29.6875	Putative uncharacterized protein	Vitis vinifera	K15363	FAN1, MTMR15
Achn004071_TCONS_00053007	5224	2e-32	Protein PHR1-LIKE 1	Arabidopsis thaliana	UniRef90_F6HD66	903	5e-128	336	17.2856	91.0714	Putative uncharacterized protein	Vitis vinifera	-	-
Achn004071_TCONS_00053008	2693	5e-33	Protein PHR1-LIKE 1	Arabidopsis thaliana	UniRef90_F6HD66	903	2e-133	336	33.5314	91.0714	Putative uncharacterized protein	Vitis vinifera	-	-
Achn004071_TCONS_00053009	5891	2e-22	Myb family transcription factor APL	Arabidopsis thaliana	UniRef90_F6HD66	651	5e-70	336	11.0508	66.0714	Putative uncharacterized protein	Vitis vinifera	-	-
Achn004071_TCONS_00053010	2826	6e-33	Protein PHR1-LIKE 1	Arabidopsis thaliana	UniRef90_F6HD66	903	5e-133	336	31.9533	91.0714	Putative uncharacterized protein	Vitis vinifera	-	-
Achn004071_TCONS_00053011	2757	2e-32	Protein PHR1-LIKE 1	Arabidopsis thaliana	UniRef90_F6HD66	894	9e-130	336	32.4266	91.0714	Putative uncharacterized protein	Vitis vinifera	-	-
Achn004071_TCONS_00053012	3379	1e-32	Protein PHR1-LIKE 1	Arabidopsis thaliana	UniRef90_F6HD66	903	3e-131	336	26.7239	91.0714	Putative uncharacterized protein	Vitis vinifera	-	-
Achn004071_TCONS_00053013	2812	2e-32	Protein PHR1-LIKE 1	Arabidopsis thaliana	UniRef90_F6HD66	894	1e-129	336	31.7923	91.0714	Putative uncharacterized protein	Vitis vinifera	-	-
Achn004071_TCONS_00053014	2852	6e-33	Protein PHR1-LIKE 1	Arabidopsis thaliana	UniRef90_F6HD66	903	6e-133	336	31.662	91.0714	Putative uncharacterized protein	Vitis vinifera	-	-
Achn004071_TCONS_00053015	3248	9e-23	Myb family transcription factor APL	Arabidopsis thaliana	UniRef90_F6HD66	651	2e-71	336	20.0431	66.0714	Putative uncharacterized protein	Vitis vinifera	-	-
Achn004071_TCONS_00053016	2698	5e-33	Protein PHR1-LIKE 1	Arabidopsis thaliana	UniRef90_F6HD66	903	2e-133	336	33.4692	91.0714	Putative uncharacterized protein	Vitis vinifera	-	-
Achn004071_TCONS_00053017	4797	2e-32	Protein PHR1-LIKE 1	Arabidopsis thaliana	UniRef90_F6HD66	903	2e-128	336	18.8243	91.0714	Putative uncharacterized protein	Vitis vinifera	-	-
Achn004071_TCONS_00053018	2832	6e-33	Protein PHR1-LIKE 1	Arabidopsis thaliana	UniRef90_F6HD66	903	5e-133	336	31.8856	91.0714	Putative uncharacterized protein	Vitis vinifera	-	-
Achn004071_TCONS_00053019	3361	3e-32	Protein PHR1-LIKE 1	Arabidopsis thaliana	UniRef90_F6HD66	894	7e-128	336	26.5992	91.0714	Putative uncharacterized protein	Vitis vinifera	-	-
Achn004071_TCONS_00053020	3339	1e-32	Protein PHR1-LIKE 1	Arabidopsis thaliana	UniRef90_F6HD66	903	2e-131	336	27.044	91.0714	Putative uncharacterized protein	Vitis vinifera	-	-
Achn004071_TCONS_00053021	3320	9e-23	Myb family transcription factor APL	Arabidopsis thaliana	UniRef90_F6HD66	651	2e-71	336	19.6084	66.0714	Putative uncharacterized protein	Vitis vinifera	-	-
Achn004071_TCONS_00053022	3412	4e-13	Protein PHR1-LIKE 1	Arabidopsis thaliana	UniRef90_F6HD66	723	2e-81	336	21.1899	73.2143	Putative uncharacterized protein	Vitis vinifera	-	-
Achn004071_TCONS_00053023	2990	3e-31	Protein PHR1-LIKE 1	Arabidopsis thaliana	UniRef90_F6HD66	948	8e-129	336	31.7057	91.6667	Putative uncharacterized protein	Vitis vinifera	-	-
Achn004071-TA	936	8e-33	Protein PHR1-LIKE 1	Arabidopsis thaliana	UniRef90_F6HD66	924	4e-136	336	98.7179	89.2857	Putative uncharacterized protein	Vitis vinifera	-	-
Achn004081_TCONS_00053025	1556	7e-14	Serine/threonine-protein phosphatase PP1	Oryza sativa subsp. japonica	UniRef90_A0A0B2PB75	153	1e-17	360	9.8329	14.1667	Serine/threonine-protein phosphatase	Glycine soja	K06269	PPP1C
Achn004081_TCONS_00053027	2120	3e-27	Activating signal cointegrator 1	Mus musculus	UniRef90_D7TXG3	1062	5e-120	316	50.0943	97.7848	Putative uncharacterized protein	Vitis vinifera	-	-
Achn004081-TA	1281	5e-14	Serine/threonine-protein phosphatase PP1	Oryza sativa subsp. japonica	UniRef90_D7TXG3	642	1e-96	316	50.1171	67.7215	Putative uncharacterized protein	Vitis vinifera	-	-
Achn004091-TA	861	8e-59	AT-hook motif nuclear-localized protein 20	Arabidopsis thaliana	UniRef90_UPI00051B3B36	858	4e-71	286	99.6516	100	PREDICTED putative DNA-binding protein ESCAROLA	Nicotiana	-	-
Achn004101_TCONS_00053032	4252	-	-	-	UniRef90_A0A061EV33	2190	0	770	51.5052	96.3636	F26K24.5 protein	Theobroma cacao	-	-
Achn004101_TCONS_00053033	2758	-	-	-	UniRef90_A0A061EV33	2190	0	770	79.4054	96.3636	F26K24.5 protein	Theobroma cacao	-	-
Achn004101-TA	2040	-	-	-	UniRef90_A0A061EV33	1929	0	770	94.5588	82.987	F26K24.5 protein	Theobroma cacao	-	-
Achn004111-TA	1074	-	-	-	UniRef90_UPI00058162D2	1071	5e-164	350	99.7207	100	PREDICTED uncharacterized protein LOC105161016	Sesamum indicum	-	-
Achn004121-TA	336	-	-	-	-	-	-	-	-	-	-	-	-	-
Achn004131_TCONS_00053037	1576	2e-164	Uricase-2 isozyme 1	Canavalia lineata	UniRef90_W9QVV0	921	8e-175	307	58.4391	100	Uricase	Morus notabilis	K00365	uaZ
Achn004131-TA	873	3e-153	Uricase-2 isozyme 1	Canavalia lineata	UniRef90_W9QVV0	858	1e-162	307	98.2818	93.1596	Uricase	Morus notabilis	K00365	uaZ
Achn004141-TA	195	-	-	-	-	-	-	-	-	-	-	-	-	-
Achn004151_TCONS_00053040	3127	0	Exocyst complex component EXO70A1	Arabidopsis thaliana	UniRef90_V4TF49	1929	0	654	61.6885	98.0122	Uncharacterized protein	Citrus clementina	K07195	EXOC7, EXO70
Achn004151_TCONS_00053041	4682	0	Exocyst complex component EXO70A1	Arabidopsis thaliana	UniRef90_A0A068TUK0	1386	0	658	29.6027	70.0608	Coffea canephora DH200 94 genomic scaffold scaffold_4	Coffea canephora	K07195	EXOC7, EXO70
Achn004151_TCONS_00053042	4065	0	Exocyst complex component EXO70A1	Arabidopsis thaliana	UniRef90_V4TF49	1521	0	654	37.417	76.9113	Uncharacterized protein	Citrus clementina	K07195	EXOC7, EXO70
Achn004151_TCONS_00053043	2357	2e-132	Exocyst complex component EXO70A1	Arabidopsis thaliana	UniRef90_F6HBF9	1158	9e-150	650	49.1303	55.3846	Putative uncharacterized protein	Vitis vinifera	K07195	EXOC7, EXO70
Achn004151_TCONS_00053044	3817	0	Exocyst complex component EXO70A1	Arabidopsis thaliana	UniRef90_V4TF49	1815	0	654	47.5504	92.2018	Uncharacterized protein	Citrus clementina	K07195	EXOC7, EXO70
Achn004151_TCONS_00053045	2885	2e-135	Exocyst complex component EXO70A1	Arabidopsis thaliana	UniRef90_UPI000498B28E	996	0	583	34.5234	55.9177	PREDICTED exocyst complex component EXO70A1-like isoform X2	Malus domestica	K07195	EXOC7, EXO70
Achn004151_TCONS_00053046	3061	0	Exocyst complex component EXO70A1	Arabidopsis thaliana	UniRef90_V4TF49	864	0	654	28.2261	43.8838	Uncharacterized protein	Citrus clementina	K07195	EXOC7, EXO70
Achn004151_TCONS_00053047	3839	0	Exocyst complex component EXO70A1	Arabidopsis thaliana	UniRef90_V4TF49	1518	0	654	39.5415	76.7584	Uncharacterized protein	Citrus clementina	K07195	EXOC7, EXO70
Achn004151_TCONS_00053049	1817	-	-	-	UniRef90_D7T3D4	585	3e-93	206	32.1959	93.6893	Putative uncharacterized protein	Vitis vinifera	-	-
Achn004151_TCONS_00053050	2708	8e-32	Germin-like protein 9-3	Oryza sativa subsp. japonica	UniRef90_D7T3D4	585	1e-90	206	21.6027	93.6893	Putative uncharacterized protein	Vitis vinifera	-	-
Achn004151_TCONS_00053051	2708	8e-32	Germin-like protein 9-3	Oryza sativa subsp. japonica	UniRef90_D7T3D4	585	1e-90	206	21.6027	93.6893	Putative uncharacterized protein	Vitis vinifera	-	-
Achn004151_TCONS_00053052	1262	-	-	-	UniRef90_B9HVK6	534	1e-93	187	42.3138	95.1872	Uncharacterized protein	Populus	-	-
Achn004151_TCONS_00053053	3412	-	-	-	UniRef90_A0A061FQE5	312	3e-48	224	9.1442	46.4286	Nuclear transport factor 2 family protein	Theobroma cacao	-	-
Achn004151_TCONS_00053054	1262	-	-	-	UniRef90_B9HVK6	534	1e-93	187	42.3138	95.1872	Uncharacterized protein	Populus	-	-
Achn004151_TCONS_00053055	2081	-	-	-	UniRef90_B9HVK6	534	2e-90	187	25.6607	95.1872	Uncharacterized protein	Populus	-	-
Achn004151-TA	2508	0	Exocyst complex component EXO70A1	Arabidopsis thaliana	UniRef90_A0A061FWV9	1752	0	651	69.8565	99.6928	Exocyst subunit exo70 family protein A1	Malvaceae	K07195	EXOC7, EXO70
Achn004161-TA	978	8e-34	Germin-like protein 9-3	Oryza sativa subsp. japonica	UniRef90_A5BAY1	321	6e-52	208	32.8221	51.4423	Putative uncharacterized protein	Vitis vinifera	-	-
Achn004171_TCONS_00053057	2000	-	-	-	-	-	-	-	-	-	-	-	-	-
Achn004171_TCONS_00053058	2782	-	-	-	-	-	-	-	-	-	-	-	-	-
Achn004171-TA	153	-	-	-	-	-	-	-	-	-	-	-	-	-
Achn004181_TCONS_00053060	1794	3e-12	Uncharacterized protein YnbD	Escherichia coli (strain K12)	UniRef90_A0A068TV33	774	2e-145	258	43.1438	100	Coffea canephora DH200 94 genomic scaffold scaffold_4	Coffea canephora	-	-
Achn004181-TA	807	3e-13	Uncharacterized protein YnbD	Escherichia coli (strain K12)	UniRef90_A0A068TV33	774	5e-150	258	95.9108	100	Coffea canephora DH200 94 genomic scaffold scaffold_4	Coffea canephora	-	-
Achn004191-TA	1083	1e-10	NAC domain-containing protein 82	Arabidopsis thaliana	UniRef90_UPI0005C86F8B	468	7e-20	230	43.2133	73.4783	PREDICTED NAC domain-containing protein 19-like	Fragaria vesca subsp. vesca	-	-
Achn004201-TA	168	-	-	-	-	-	-	-	-	-	-	-	-	-
Achn004211_TCONS_00053067	6753	1e-104	Diphosphomevalonate decarboxylase	Danio rerio	UniRef90_A0A068TV26	1254	0	424	18.5695	99.5283	Coffea canephora DH200 94 genomic scaffold scaffold_4	Coffea canephora	K01597	MVD, mvaD
Achn004211_TCONS_00053068	7063	2e-91	Diphosphomevalonate decarboxylase	Danio rerio	UniRef90_D7TXN8	921	7e-167	422	13.0398	72.7488	Putative uncharacterized protein	Vitis vinifera	K01597	MVD, mvaD
Achn004211-TA	1203	6e-97	Diphosphomevalonate decarboxylase	Homo sapiens	UniRef90_W9QRE9	1200	0	400	99.7506	100	Diphosphomevalonate decarboxylase	Morus notabilis	K01597	MVD, mvaD
Achn004221_TCONS_00053070	3210	1e-60	NifU-like protein 4 mitochondrial	Arabidopsis thaliana	UniRef90_A0A0D2TUA1	354	5e-65	194	11.028	60.8247	Uncharacterized protein	Gossypium raimondii	-	-
Achn004221-TA	843	2e-130	NifU-like protein 4 mitochondrial	Arabidopsis thaliana	UniRef90_F6HVQ1	627	2e-136	271	74.3772	77.1218	Putative uncharacterized protein	Vitis vinifera	-	-
Achn004231_TCONS_00053072	3240	2e-06	Hippocampus abundant transcript-like protein 1	Homo sapiens	UniRef90_A0A059BH31	1101	5e-162	459	33.9815	74.5098	Uncharacterized protein	Eucalyptus grandis	-	-
Achn004231_TCONS_00053073	2312	3e-18	Hippocampus abundant transcript-like protein 1	Homo sapiens	UniRef90_A0A059BH31	1254	0	459	54.2388	91.0675	Uncharacterized protein	Eucalyptus grandis	-	-
Achn004231_TCONS_00053074	3235	2e-07	Hippocampus abundant transcript-like protein 1	Homo sapiens	UniRef90_A0A059BH31	1026	8e-168	459	31.7156	74.5098	Uncharacterized protein	Eucalyptus grandis	-	-
Achn004231_TCONS_00053075	2260	4e-09	Hippocampus abundant transcript-like protein 1	Homo sapiens	UniRef90_A0A059BH31	1254	0	459	55.4867	91.0675	Uncharacterized protein	Eucalyptus grandis	-	-
Achn004231_TCONS_00053076	3222	-	-	-	UniRef90_A0A059BH31	798	4e-120	459	24.7672	57.9521	Uncharacterized protein	Eucalyptus grandis	-	-
Achn004231_TCONS_00053077	2284	1e-07	Hippocampus abundant transcript-like protein 1	Homo sapiens	UniRef90_A0A059BH31	1107	1e-165	459	48.4676	74.5098	Uncharacterized protein	Eucalyptus grandis	-	-
Achn004231_TCONS_00053078	2263	5e-09	Hippocampus abundant transcript-like protein 1	Homo sapiens	UniRef90_A0A059BH31	1260	0	459	55.6783	91.0675	Uncharacterized protein	Eucalyptus grandis	-	-
Achn004231_TCONS_00053079	2802	-	-	-	UniRef90_UPI000581217C	312	4e-55	436	11.1349	17.6606	PREDICTED hippocampus abundant transcript-like protein 1 isoform X1	Sesamum indicum	-	-
Achn004231_TCONS_00053080	2765	-	-	-	UniRef90_A0A068VI15	732	3e-46	373	26.4738	42.8954	Coffea canephora DH200 94 genomic scaffold scaffold_1268	Coffea canephora	-	-
Achn004231_TCONS_00053082	1891	-	-	-	UniRef90_A0A059BH31	840	2e-118	459	44.4209	61.22	Uncharacterized protein	Eucalyptus grandis	-	-
Achn004231-TA	1224	8e-07	Hippocampus abundant transcript-like protein 1	Homo sapiens	UniRef90_M1BPT3	1035	3e-178	441	84.5588	88.4354	Uncharacterized protein	Solanaceae	-	-
Achn004241_TCONS_00053083	954	2e-34	Copper transport protein CCH	Arabidopsis thaliana	UniRef90_R0HHY0	207	2e-33	181	21.6981	38.1215	Uncharacterized protein (Fragment)	Capsella rubella	K07213	ATOX1, ATX1, copZ
Achn004241_TCONS_00053084	1134	4e-32	Copper transport protein CCH	Arabidopsis thaliana	UniRef90_UPI00051C9F4C	198	3e-31	117	17.4603	56.4103	PREDICTED copper transport protein CCH-like isoform X1	Nicotiana	K07213	ATOX1, ATX1, copZ
Achn004241-TA	282	1e-17	Copper transport protein CCH	Arabidopsis thaliana	UniRef90_B9T6K3	135	3e-16	86	47.8723	54.6512	Copper transport protein atox1 putative	Ricinus communis	K07213	ATOX1, ATX1, copZ
Achn004251-TA	759	1e-27	Pentatricopeptide repeat-containing protein At2g33680	Arabidopsis thaliana	UniRef90_A0A061FQ62	699	6e-88	671	92.0949	34.8733	Pentatricopeptide repeat-containing protein	Theobroma cacao	-	-
Achn004261_TCONS_00053093	5625	0	Pleiotropic drug resistance protein 2	Nicotiana plumbaginifolia	UniRef90_F6I5W8	4377	0	1480	77.8133	99.2568	Putative uncharacterized protein	Vitis vinifera	-	-
Achn004261_TCONS_00053094	6403	0	Pleiotropic drug resistance protein 2	Nicotiana plumbaginifolia	UniRef90_F6I5W8	4377	0	1480	68.3586	99.2568	Putative uncharacterized protein	Vitis vinifera	-	-
Achn004261_TCONS_00053095	6530	0	Pleiotropic drug resistance protein 2	Nicotiana plumbaginifolia	UniRef90_F6I5W8	4377	0	1480	67.0291	99.2568	Putative uncharacterized protein	Vitis vinifera	-	-
Achn004261_TCONS_00053096	5748	0	Pleiotropic drug resistance protein 2	Nicotiana plumbaginifolia	UniRef90_F6I5W8	4377	0	1480	76.1482	99.2568	Putative uncharacterized protein	Vitis vinifera	-	-
Achn004261_TCONS_00053097	5716	0	Pleiotropic drug resistance protein 2	Nicotiana plumbaginifolia	UniRef90_F6I5W8	4377	0	1480	76.5745	99.2568	Putative uncharacterized protein	Vitis vinifera	-	-
Achn004261_TCONS_00053098	5577	0	Pleiotropic drug resistance protein 2	Nicotiana plumbaginifolia	UniRef90_F6I5W8	4377	0	1480	78.4831	99.2568	Putative uncharacterized protein	Vitis vinifera	-	-
Achn004261_TCONS_00053099	6019	0	Pleiotropic drug resistance protein 2	Nicotiana plumbaginifolia	UniRef90_F6I5W8	4377	0	1480	72.7197	99.2568	Putative uncharacterized protein	Vitis vinifera	-	-
Achn004261_TCONS_00053100	5807	0	Pleiotropic drug resistance protein 2	Nicotiana plumbaginifolia	UniRef90_F6I5W8	4377	0	1480	75.3745	99.2568	Putative uncharacterized protein	Vitis vinifera	-	-
Achn004261_TCONS_00053101	5634	0	Pleiotropic drug resistance protein 2	Nicotiana plumbaginifolia	UniRef90_F6I5W8	4377	0	1480	77.689	99.2568	Putative uncharacterized protein	Vitis vinifera	-	-
Achn004261_TCONS_00053102	6131	0	Pleiotropic drug resistance protein 2	Nicotiana plumbaginifolia	UniRef90_F6I5W8	4377	0	1480	71.3913	99.2568	Putative uncharacterized protein	Vitis vinifera	-	-
Achn004261_TCONS_00053103	6047	0	Pleiotropic drug resistance protein 2	Nicotiana plumbaginifolia	UniRef90_F6I5W8	4377	0	1480	72.383	99.2568	Putative uncharacterized protein	Vitis vinifera	-	-
Achn004261_TCONS_00053104	5840	0	Pleiotropic drug resistance protein 2	Nicotiana plumbaginifolia	UniRef90_F6I5W8	4377	0	1480	74.9486	99.2568	Putative uncharacterized protein	Vitis vinifera	-	-
Achn004261_TCONS_00053105	5487	0	Pleiotropic drug resistance protein 2	Nicotiana plumbaginifolia	UniRef90_UPI00052EDAF5	3057	0	1459	55.7135	68.8828	PREDICTED pleiotropic drug resistance protein 2-like isoform X1	Nelumbo nucifera	-	-
Achn004261_TCONS_00053106	6450	0	Pleiotropic drug resistance protein 2	Nicotiana plumbaginifolia	UniRef90_F6I5W8	4431	0	1480	68.6977	99.2568	Putative uncharacterized protein	Vitis vinifera	-	-
Achn004261-TA	4107	0	Pleiotropic drug resistance protein 2	Nicotiana plumbaginifolia	UniRef90_A0A0E0MGP7	4068	0	1358	99.0504	99.19	Uncharacterized protein	Oryza punctata	-	-
Achn004271_TCONS_00053108	1034	-	-	-	UniRef90_A0A068TWY7	438	5e-47	156	42.3598	94.8718	Coffea canephora DH200 94 genomic scaffold scaffold_4	Coffea canephora	-	-
Achn004271-TA	390	-	-	-	UniRef90_V7BG27	378	2e-37	145	96.9231	86.8966	Uncharacterized protein	Phaseolus vulgaris	-	-
Achn004281_TCONS_00053110	5429	-	-	-	UniRef90_UPI00053F6A7B	900	1e-68	715	16.5776	41.958	PREDICTED uncharacterized protein LOC104881178	Vitis vinifera	-	-
Achn004281_TCONS_00053111	4207	-	-	-	UniRef90_UPI00053F6A7B	2070	8e-134	715	49.2037	99.8601	PREDICTED uncharacterized protein LOC104881178	Vitis vinifera	-	-
Achn004281_TCONS_00053112	4835	-	-	-	UniRef90_A0A067L972	1296	1e-64	662	26.8046	60.1208	Uncharacterized protein	Jatropha curcas	-	-
Achn004281_TCONS_00053113	5341	-	-	-	UniRef90_A0A067L972	1158	3e-49	662	21.6813	53.1722	Uncharacterized protein	Jatropha curcas	-	-
Achn004281_TCONS_00053114	3827	-	-	-	UniRef90_UPI00053F6A7B	549	4e-59	715	14.3454	25.5944	PREDICTED uncharacterized protein LOC104881178	Vitis vinifera	-	-
Achn004281_TCONS_00053115	4200	-	-	-	UniRef90_A0A067L972	1296	6e-65	662	30.8571	60.1208	Uncharacterized protein	Jatropha curcas	-	-
Achn004281-TA	2079	-	-	-	UniRef90_UPI00053F6A7B	2076	6e-141	715	99.8557	99.8601	PREDICTED uncharacterized protein LOC104881178	Vitis vinifera	-	-
Achn004291_TCONS_00053118	2394	7e-13	RING-H2 finger protein ATL7	Arabidopsis thaliana	UniRef90_A0A061FRE6	510	9e-61	228	21.3033	76.3158	RING/U-box superfamily protein isoform 1	Theobroma cacao	-	-
Achn004291_TCONS_00053120	1467	1e-11	RING-H2 finger protein ATL7	Arabidopsis thaliana	UniRef90_A0A061FRE6	414	3e-46	228	28.2209	62.2807	RING/U-box superfamily protein isoform 1	Theobroma cacao	-	-
Achn004291-TA	672	2e-14	RING-H2 finger protein ATL7	Arabidopsis thaliana	UniRef90_A0A061FRE6	666	5e-92	228	99.1071	99.1228	RING/U-box superfamily protein isoform 1	Theobroma cacao	-	-
Achn004301_TCONS_00053121	5549	3e-112	Sister chromatid cohesion 1 protein 4	Arabidopsis thaliana	UniRef90_H6UJ37	3684	0	1336	66.3903	100	Cohesin subunit	Camellia sinensis	K06670	SCC1, MCD1, RAD21
Achn004301_TCONS_00053122	6354	1e-98	Sister chromatid cohesion 1 protein 4	Arabidopsis thaliana	UniRef90_H6UJ37	2415	0	1336	38.0076	59.4311	Cohesin subunit	Camellia sinensis	K06670	SCC1, MCD1, RAD21
Achn004301_TCONS_00053124	5494	2e-62	Sister chromatid cohesion 1 protein 4	Arabidopsis thaliana	UniRef90_H6UJ37	3315	0	1336	60.3386	87.0509	Cohesin subunit	Camellia sinensis	K06670	SCC1, MCD1, RAD21
Achn004301-TA	3687	3e-114	Sister chromatid cohesion 1 protein 4	Arabidopsis thaliana	UniRef90_H6UJ37	3684	0	1336	99.9186	100	Cohesin subunit	Camellia sinensis	K06670	SCC1, MCD1, RAD21
Achn004311_TCONS_00053125	2210	3e-150	Ubiquitin thioesterase otubain-like	Arabidopsis thaliana	UniRef90_M5XZ09	945	9e-178	375	42.7602	82.9333	Uncharacterized protein	Rosaceae	K09602	OTUB1
Achn004311_TCONS_00053126	2382	1e-149	Ubiquitin thioesterase otubain-like	Arabidopsis thaliana	UniRef90_M5XZ09	945	5e-177	375	39.6725	82.9333	Uncharacterized protein	Rosaceae	K09602	OTUB1
Achn004311-TA	396	1e-42	Ubiquitin thioesterase otubain-like	Arabidopsis thaliana	UniRef90_UPI00052EB061	378	2e-57	250	95.4545	59.2	PREDICTED ubiquitin thioesterase otubain-like isoform X2	Nelumbo nucifera	K09602	OTUB1
Achn004321-TA	348	3e-39	Ubiquitin thioesterase otubain-like	Arabidopsis thaliana	UniRef90_A7YFC1	273	5e-46	260	78.4483	34.2308	Otubain-like cysteine protease (Fragment)	Populus	K09602	OTUB1
Achn004331_TCONS_00053132	2057	5e-83	Ycf3-interacting protein 1 chloroplastic	Nicotiana tabacum	UniRef90_D7SMS4	600	3e-105	254	29.1687	78.3465	Putative uncharacterized protein	Vitis vinifera	-	-
Achn004331-TA	876	8e-79	Ycf3-interacting protein 1 chloroplastic	Nicotiana tabacum	UniRef90_D7SMS4	687	1e-101	254	78.4247	78.3465	Putative uncharacterized protein	Vitis vinifera	-	-
Achn004341-TA	1074	-	-	-	UniRef90_UPI00051BB006	987	2e-62	383	91.8994	90.3394	PREDICTED uncharacterized protein LOC104089938	Nicotiana	-	-
Achn004351_TCONS_00053136	1292	1e-14	Ras-related protein RABA1f	Arabidopsis thaliana	UniRef90_UPI00014FDCC9	906	7e-32	793	70.1238	37.7049	FAR1-related protein	Medicago truncatula	K17604	ZSWIM3
Achn004351-TA	1086	6e-15	Ras-related protein RABA1f	Arabidopsis thaliana	UniRef90_UPI00014FDCC9	717	3e-31	793	66.0221	28.6255	FAR1-related protein	Medicago truncatula	-	-
Achn004361-TA	1662	0	Pentatricopeptide repeat-containing protein At4g20090	Arabidopsis thaliana	UniRef90_F6HFU0	1659	0	644	99.8195	86.0248	Putative uncharacterized protein	Vitis vinifera	-	-
Achn004371-TA	1314	1e-161	Protein UNUSUAL FLORAL ORGANS	Arabidopsis thaliana	UniRef90_A0A061DWR0	1311	0	435	99.7717	100	Fimbriata	Theobroma cacao	-	-
Achn004381-TA	504	3e-26	RING-H2 finger protein ATL73	Arabidopsis thaliana	UniRef90_U5GT75	414	9e-50	165	82.1429	83.0303	Uncharacterized protein	Populus	-	-
Achn004391-TA	222	-	-	-	-	-	-	-	-	-	-	-	-	-
Achn004401_TCONS_00053141	3014	3e-11	Calcium homeostasis endoplasmic reticulum protein	Mus musculus	UniRef90_F6H1T4	1659	0	692	55.0431	81.3584	Putative uncharacterized protein	Vitis vinifera	-	-
Achn004401_TCONS_00053142	2960	3e-11	Calcium homeostasis endoplasmic reticulum protein	Mus musculus	UniRef90_F6H1T4	1659	0	692	56.0473	81.3584	Putative uncharacterized protein	Vitis vinifera	-	-
Achn004401-TA	1956	1e-11	Calcium homeostasis endoplasmic reticulum protein	Mus musculus	UniRef90_F6H1T4	1599	0	692	81.7485	82.0809	Putative uncharacterized protein	Vitis vinifera	-	-
Achn004411_TCONS_00053144	1950	0	Histidinol dehydrogenase chloroplastic	Oryza sativa subsp. japonica	UniRef90_UPI00053FC053	1335	0	524	68.4615	84.9237	PREDICTED histidinol dehydrogenase chloroplastic isoform X4	Vitis vinifera	K00013	hisD
Achn004411_TCONS_00053145	1954	0	Histidinol dehydrogenase chloroplastic	Oryza sativa subsp. japonica	UniRef90_UPI00053FC053	1335	0	524	68.3214	84.9237	PREDICTED histidinol dehydrogenase chloroplastic isoform X4	Vitis vinifera	K00013	hisD
Achn004411_TCONS_00053146	3919	0	Histidinol dehydrogenase chloroplastic	Oryza sativa subsp. japonica	UniRef90_UPI00053FC053	1350	0	524	34.4476	85.8779	PREDICTED histidinol dehydrogenase chloroplastic isoform X4	Vitis vinifera	K00013	hisD
Achn004411_TCONS_00053147	1798	0	Histidinol dehydrogenase chloroplastic	Arabidopsis thaliana	UniRef90_B9GH07	1071	0	441	59.5662	80.9524	Histidinol dehydrogenase chloroplastic	Populus	K00013	hisD
Achn004411-TA	786	1e-126	Histidinol dehydrogenase chloroplastic	Oryza sativa subsp. japonica	UniRef90_B9GH07	756	4e-132	441	96.1832	65.9864	Histidinol dehydrogenase chloroplastic	Populus	K00013	hisD
Achn004421-TA	1323	1e-129	Cannabidiolic acid synthase	Cannabis sativa	UniRef90_F6HM00	1236	0	535	93.424	77.9439	Putative uncharacterized protein	Vitis vinifera	-	-
Achn004431_TCONS_00053150	3690	0	CSC1-like protein ERD4	Arabidopsis thaliana	UniRef90_A0A068UDF5	1449	0	724	39.2683	66.5746	Coffea canephora DH200 94 genomic scaffold scaffold_17	Coffea canephora	-	-
Achn004431_TCONS_00053151	6572	2e-151	CSC1-like protein ERD4	Arabidopsis thaliana	UniRef90_A0A068UDF5	1107	3e-178	724	16.8442	50.9669	Coffea canephora DH200 94 genomic scaffold scaffold_17	Coffea canephora	-	-
Achn004431_TCONS_00053152	6942	3e-153	CSC1-like protein ERD4	Arabidopsis thaliana	UniRef90_A0A068UDF5	1212	0	724	17.4589	55.9392	Coffea canephora DH200 94 genomic scaffold scaffold_17	Coffea canephora	-	-
Achn004431_TCONS_00053153	5370	1e-101	CSC1-like protein ERD4	Arabidopsis thaliana	UniRef90_W9QIY7	846	7e-125	658	15.7542	42.8571	Uncharacterized membrane protein	Morus notabilis	-	-
Achn004431_TCONS_00053154	4367	0	CSC1-like protein ERD4	Arabidopsis thaliana	UniRef90_A0A068UDF5	1755	0	724	40.1878	80.9392	Coffea canephora DH200 94 genomic scaffold scaffold_17	Coffea canephora	-	-
Achn004431_TCONS_00053155	4759	1e-153	CSC1-like protein ERD4	Arabidopsis thaliana	UniRef90_A0A068UDF5	1107	0	724	23.2612	50.9669	Coffea canephora DH200 94 genomic scaffold scaffold_17	Coffea canephora	-	-
Achn004431-TA	2175	0	CSC1-like protein ERD4	Arabidopsis thaliana	UniRef90_A0A068UDF5	2097	0	724	96.4138	96.547	Coffea canephora DH200 94 genomic scaffold scaffold_17	Coffea canephora	-	-
Achn004441_TCONS_00053157	3220	4e-151	BTB/POZ domain-containing protein At1g30440	Arabidopsis thaliana	UniRef90_A0A0B0NSR2	1008	0	630	31.3043	53.4921	Uncharacterized protein	Gossypium	-	-
Achn004441_TCONS_00053158	4679	0	BTB/POZ domain-containing protein At1g30440	Arabidopsis thaliana	UniRef90_A0A0B0NSR2	1704	0	630	36.418	90.4762	Uncharacterized protein	Gossypium	-	-
Achn004441-TA	1920	0	BTB/POZ domain-containing protein At1g30440	Arabidopsis thaliana	UniRef90_D7TKG3	1806	0	632	94.0625	95.4114	Putative uncharacterized protein	Vitis vinifera	-	-
Achn004451_TCONS_00053160	1393	1e-98	Accelerated cell death 11	Arabidopsis thaliana	UniRef90_B9T461	621	1e-112	212	44.58	100	Putative uncharacterized protein	Ricinus communis	-	-
Achn004451_TCONS_00053161	5133	3e-61	30-kDa cleavage and polyadenylation specificity factor 30	Arabidopsis thaliana	UniRef90_UPI000581269B	624	7e-77	688	12.1566	29.6512	PREDICTED 30-kDa cleavage and polyadenylation specificity factor 30-like	Sesamum indicum	K14404	CPSF4, YTH1
Achn004451_TCONS_00053163	2987	2e-180	30-kDa cleavage and polyadenylation specificity factor 30	Arabidopsis thaliana	UniRef90_F6HLX2	1875	0	673	62.772	93.0163	Putative uncharacterized protein	Vitis vinifera	K14404	CPSF4, YTH1
Achn004451_TCONS_00053164	2673	0	30-kDa cleavage and polyadenylation specificity factor 30	Arabidopsis thaliana	UniRef90_A0A061DY09	2022	0	698	75.6453	99.7135	Cleavage and polyadenylation specificity factor 30	Malvaceae	K14404	CPSF4, YTH1
Achn004451-TA	2445	4e-98	30-kDa cleavage and polyadenylation specificity factor 30	Arabidopsis thaliana	UniRef90_F6HLX2	1830	2e-155	673	74.8466	93.0163	Putative uncharacterized protein	Vitis vinifera	K14404	CPSF4, YTH1
Achn004461_TCONS_00053165	3704	3e-55	Serine/threonine-protein phosphatase 6 regulatory subunit 3	Gallus gallus	UniRef90_W9RI99	2151	0	933	58.0724	76.313	Uncharacterized protein	Morus notabilis	K15501	PPP6R3, SAPS3
Achn004461_TCONS_00053166	5875	1e-25	Serine/threonine-protein phosphatase 6 regulatory subunit 3	Gallus gallus	UniRef90_M5WM17	1863	0	775	31.7106	79.2258	Uncharacterized protein	Maloideae	K15501	PPP6R3, SAPS3
Achn004461_TCONS_00053167	3868	3e-55	Serine/threonine-protein phosphatase 6 regulatory subunit 3	Gallus gallus	UniRef90_W9RI99	2151	0	933	55.6101	76.313	Uncharacterized protein	Morus notabilis	K15501	PPP6R3, SAPS3
Achn004461_TCONS_00053168	3693	3e-55	Serine/threonine-protein phosphatase 6 regulatory subunit 3	Gallus gallus	UniRef90_W9RI99	2151	0	933	58.2453	76.313	Uncharacterized protein	Morus notabilis	K15501	PPP6R3, SAPS3
Achn004461_TCONS_00053169	8734	8e-27	Serine/threonine-protein phosphatase 6 regulatory subunit 3	Gallus gallus	UniRef90_M5WM17	1911	0	775	21.88	81.2903	Uncharacterized protein	Maloideae	K15501	PPP6R3, SAPS3
Achn004461-TA	2316	7e-31	Serine/threonine-protein phosphatase 6 regulatory subunit 2	Mus musculus	UniRef90_UPI00052EF0CC	2031	0	786	87.6943	89.313	PREDICTED serine/threonine-protein phosphatase 6 regulatory subunit 2	Nelumbo nucifera	K15501	PPP6R3, SAPS3
Achn004471-TA	552	3e-19	Caffeoylshikimate esterase	Arabidopsis thaliana	UniRef90_UPI00051B54C9	411	3e-69	319	74.4565	42.9467	PREDICTED caffeoylshikimate esterase-like	Nicotiana	-	-
Achn004481_TCONS_00053172	3574	7e-161	WPP domain-associated protein (Fragment)	Solanum lycopersicum	UniRef90_F6HLY1	2448	0	902	68.4947	94.7894	Putative uncharacterized protein	Vitis vinifera	-	-
Achn004481_TCONS_00053173	3184	3e-162	WPP domain-associated protein (Fragment)	Solanum lycopersicum	UniRef90_F6HLY1	2448	0	902	76.8844	94.7894	Putative uncharacterized protein	Vitis vinifera	-	-
Achn004481_TCONS_00053174	3043	9e-163	WPP domain-associated protein (Fragment)	Solanum lycopersicum	UniRef90_F6HLY1	2448	0	902	80.4469	94.7894	Putative uncharacterized protein	Vitis vinifera	-	-
Achn004481-TA	4701	0	Probable receptor-like protein kinase At1g30570	Arabidopsis thaliana	UniRef90_A0A061G7L0	1725	0	846	36.6943	68.7943	Hercules receptor kinase 2 isoform 1	Theobroma cacao	-	-
Achn004491-TA	1263	0	Obg-like ATPase 1	Arabidopsis thaliana	UniRef90_UPI00053FE5A6	1134	0	394	89.7862	95.9391	PREDICTED obg-like ATPase 1	Beta vulgaris subsp. vulgaris	K06942	K06942
Achn004501-TA	3150	0	Probable LRR receptor-like serine/threonine-protein kinase At4g20940	Arabidopsis thaliana	UniRef90_A0A068V9W3	3147	0	1067	99.9048	98.5005	Coffea canephora DH200 94 genomic scaffold scaffold_153	Coffea canephora	-	-
Achn004511-TA	597	-	-	-	-	-	-	-	-	-	-	-	-	-
Achn004521_TCONS_00053180	1577	2e-78	Probable ribose-5-phosphate isomerase 4 chloroplastic	Arabidopsis thaliana	UniRef90_UPI0005814803	795	1e-114	292	50.4122	90.0685	PREDICTED probable ribose-5-phosphate isomerase 4 chloroplastic	Sesamum indicum	K01807	rpiA
Achn004521_TCONS_00053181	2072	5e-32	Probable ribose-5-phosphate isomerase 4 chloroplastic	Arabidopsis thaliana	UniRef90_F6I3G7	291	2e-52	229	14.0444	42.3581	Putative uncharacterized protein	Vitis vinifera	K01807	rpiA
Achn004521_TCONS_00053182	2110	7e-46	Probable ribose-5-phosphate isomerase 4 chloroplastic	Arabidopsis thaliana	UniRef90_A0A067KF67	507	9e-71	294	24.0284	57.483	Uncharacterized protein	Jatropha curcas	K01807	rpiA
Achn004521_TCONS_00053183	2549	2e-45	Probable ribose-5-phosphate isomerase 4 chloroplastic	Arabidopsis thaliana	UniRef90_A0A067KF67	507	7e-70	294	19.8902	57.483	Uncharacterized protein	Jatropha curcas	K01807	rpiA
Achn004521_TCONS_00053184	3547	2e-165	Coatomer subunit epsilon-1	Arabidopsis thaliana	UniRef90_D7TKQ8	867	2e-170	289	24.4432	100	Putative uncharacterized protein	Vitis vinifera	K17268	COPE
Achn004521_TCONS_00053185	1582	7e-52	Probable ribose-5-phosphate isomerase 4 chloroplastic	Arabidopsis thaliana	UniRef90_UPI0005C9AAF5	303	8e-80	299	19.153	33.7793	PREDICTED probable ribose-5-phosphate isomerase 4 chloroplastic	Fragaria vesca subsp. vesca	K01807	rpiA
Achn004521-TA	1005	5e-45	Probable ribose-5-phosphate isomerase 4 chloroplastic	Arabidopsis thaliana	UniRef90_V4U7S7	447	3e-65	231	44.4776	64.0693	Uncharacterized protein	Citrus	K01807	rpiA
Achn004531-TA	714	3e-126	Coatomer subunit epsilon-1	Arabidopsis thaliana	UniRef90_D7TKQ8	711	2e-132	289	99.5798	100	Putative uncharacterized protein	Vitis vinifera	K17268	COPE
Achn004541-TA	1065	4e-120	Tetrahydrocannabinolic acid synthase	Cannabis sativa	UniRef90_B9SAY8	1014	1e-168	442	95.2113	77.1493	Reticuline oxidase putative	Ricinus communis	-	-
Achn004551-TA	870	4e-64	Cannabidiolic acid synthase-like 2	Cannabis sativa	UniRef90_UPI0005FB6B4F	843	6e-105	467	96.8966	59.5289	PREDICTED cannabidiolic acid synthase-like	Jatropha curcas	-	-
Achn004561_TCONS_00053193	1716	2e-167	Cannabidiolic acid synthase-like 1	Cannabis sativa	UniRef90_UPI0005811321	1491	0	546	86.8881	97.9853	PREDICTED cannabidiolic acid synthase-like	Sesamum indicum	-	-
Achn004561_TCONS_00053200	1730	4e-168	Cannabidiolic acid synthase-like 2	Cannabis sativa	UniRef90_UPI0005811321	1491	0	546	86.185	97.9853	PREDICTED cannabidiolic acid synthase-like	Sesamum indicum	-	-
Achn004561-TA	1485	9e-170	Cannabidiolic acid synthase-like 1	Cannabis sativa	UniRef90_UPI0005811321	1470	0	546	98.9899	96.5201	PREDICTED cannabidiolic acid synthase-like	Sesamum indicum	-	-
Achn004571-TA	1623	0	Tetrahydrocannabinolic acid synthase	Cannabis sativa	UniRef90_UPI0005811321	1611	0	546	99.2606	97.9853	PREDICTED cannabidiolic acid synthase-like	Sesamum indicum	-	-
Achn004581-TA	192	-	-	-	-	-	-	-	-	-	-	-	-	-
Achn004591-TA	390	1e-33	Cannabidiolic acid synthase	Cannabis sativa	UniRef90_A0A0A0LYH2	384	3e-46	222	98.4615	58.1081	Uncharacterized protein	Cucumis	-	-
Achn004601_TCONS_00053192	1728	1e-69	Cannabidiolic acid synthase	Cannabis sativa	UniRef90_UPI0005FBE8E8	1416	0	481	81.9444	99.1684	PREDICTED cannabidiolic acid synthase-like 1	Jatropha curcas	-	-
Achn004601_TCONS_00053205	1754	2e-69	Cannabidiolic acid synthase	Cannabis sativa	UniRef90_UPI0005FBE8E8	1416	0	481	80.7298	99.1684	PREDICTED cannabidiolic acid synthase-like 1	Jatropha curcas	-	-
Achn004601_TCONS_00053212	1761	1e-69	Cannabidiolic acid synthase	Cannabis sativa	UniRef90_UPI0005FBE8E8	1416	0	481	80.4089	99.1684	PREDICTED cannabidiolic acid synthase-like 1	Jatropha curcas	-	-
Achn004601-TA	1323	2e-70	Cannabidiolic acid synthase	Cannabis sativa	UniRef90_UPI0005FBE8E8	1230	3e-175	481	92.9705	85.6549	PREDICTED cannabidiolic acid synthase-like 1	Jatropha curcas	-	-
Achn004611-TA	219	2e-06	Cannabidiolic acid synthase	Cannabis sativa	-	-	-	-	-	-	-	-	-	-
Achn004621-TA	1659	-	-	-	UniRef90_UPI0005816FD5	1095	1e-30	477	66.0036	64.5702	PREDICTED uncharacterized protein LOC105175802	Sesamum indicum	-	-
Achn004631-TA	390	3e-24	NADH-ubiquinone oxidoreductase chain 5 (Fragment)	Zea mays	UniRef90_A0A0D2LZH8	222	4e-29	330	56.9231	22.1212	Uncharacterized protein	Gossypium raimondii	K03883	ND5
Achn004641-TA	261	-	-	-	-	-	-	-	-	-	-	-	-	-
Achn004651-TA	1260	1e-43	Transcription factor TCP2	Arabidopsis thaliana	UniRef90_J7F3K5	1209	3e-127	459	95.9524	96.5142	TCP transcription factor	Camellia sinensis	-	-
Achn004661-TA	399	4e-07	N-alpha-acetyltransferase 38 NatC auxiliary subunit	Danio rerio	UniRef90_M5X0T8	255	1e-43	115	63.9098	73.913	Uncharacterized protein	Maloideae	-	-
Achn004671-TA	399	-	-	-	UniRef90_UPI00063AA172	282	4e-28	228	70.6767	40.7895	PREDICTED uncharacterized protein LOC105793092	Gossypium raimondii	-	-
Achn004681_TCONS_00084233	1089	4e-50	Signal peptidase complex catalytic subunit SEC11C	Homo sapiens	UniRef90_A0A067DUJ1	468	3e-94	156	42.9752	100	Uncharacterized protein	rosids	K13280	SEC11, sipW
Achn004681-TA	462	1e-64	Signal peptidase complex catalytic subunit SEC11C	Rattus norvegicus	UniRef90_M0S5S7	459	3e-103	180	99.3506	85	Signal peptidase I	Mesangiospermae	K13280	SEC11, sipW
Achn004691_TCONS_00084234	2167	1e-111	Ribosome biogenesis regulatory protein homolog	Arabidopsis thaliana	UniRef90_D7U817	903	3e-146	327	41.6705	92.0489	Putative uncharacterized protein	Vitis vinifera	K14852	RRS1
Achn004691_TCONS_00084235	2457	1e-110	Ribosome biogenesis regulatory protein homolog	Arabidopsis thaliana	UniRef90_D7U817	903	5e-145	327	36.7521	92.0489	Putative uncharacterized protein	Vitis vinifera	K14852	RRS1
Achn004691_TCONS_00084236	2054	4e-112	Ribosome biogenesis regulatory protein homolog	Arabidopsis thaliana	UniRef90_D7U817	903	1e-146	327	43.963	92.0489	Putative uncharacterized protein	Vitis vinifera	K14852	RRS1
Achn004691_TCONS_00084238	1695	7e-99	Ribosome biogenesis regulatory protein homolog	Arabidopsis thaliana	UniRef90_D7U817	819	2e-131	327	48.3186	83.4862	Putative uncharacterized protein	Vitis vinifera	K14852	RRS1
Achn004691-TA	870	9e-92	Ribosome biogenesis regulatory protein homolog	Arabidopsis thaliana	UniRef90_D7U817	789	1e-118	327	90.6897	92.0489	Putative uncharacterized protein	Vitis vinifera	K14852	RRS1
Achn004701_TCONS_00084240	8011	2e-09	Protein DEK	Mus musculus	UniRef90_UPI00019857BF	2592	9e-164	1763	32.3555	49.2343	PREDICTED uncharacterized protein LOC100241254	Vitis vinifera	-	-
Achn004701_TCONS_00084241	6678	-	-	-	UniRef90_F6I550	330	3e-33	599	4.9416	18.197	Putative uncharacterized protein	Vitis vinifera	K17046	DEK
Achn004701_TCONS_00084242	7600	-	-	-	UniRef90_F6I550	330	3e-33	599	4.34211	18.197	Putative uncharacterized protein	Vitis vinifera	K17046	DEK
Achn004701_TCONS_00084243	9844	-	-	-	UniRef90_A5C8J3	288	1e-18	1098	2.92564	8.37887	Putative uncharacterized protein	Vitis vinifera	K17046	DEK
Achn004701_TCONS_00084244	3659	6e-08	Protein DEK	Mus musculus	UniRef90_F6I550	477	1e-47	599	13.0363	26.8781	Putative uncharacterized protein	Vitis vinifera	K17046	DEK
Achn004701_TCONS_00084245	3676	6e-08	Protein DEK	Mus musculus	UniRef90_F6I550	477	1e-47	599	12.9761	26.8781	Putative uncharacterized protein	Vitis vinifera	K17046	DEK
Achn004701_TCONS_00084246	5179	-	-	-	UniRef90_F6I550	330	2e-33	599	6.37189	18.197	Putative uncharacterized protein	Vitis vinifera	K17046	DEK
Achn004701_TCONS_00084247	7090	-	-	-	UniRef90_F6I550	330	3e-33	599	4.65444	18.197	Putative uncharacterized protein	Vitis vinifera	K17046	DEK
Achn004701_TCONS_00084248	8776	-	-	-	UniRef90_A5C8J3	288	1e-18	1098	3.28168	8.37887	Putative uncharacterized protein	Vitis vinifera	K17046	DEK
Achn004701_TCONS_00084249	3884	7e-08	Protein DEK	Mus musculus	UniRef90_F6I550	396	3e-41	599	10.1957	23.0384	Putative uncharacterized protein	Vitis vinifera	K17046	DEK
Achn004701_TCONS_00084250	8706	-	-	-	UniRef90_F6I550	330	4e-33	599	3.79049	18.197	Putative uncharacterized protein	Vitis vinifera	K17046	DEK
Achn004701_TCONS_00084251	3196	7e-10	Protein DEK	Mus musculus	UniRef90_F6I550	549	1e-60	599	17.1777	30.8848	Putative uncharacterized protein	Vitis vinifera	K17046	DEK
Achn004701_TCONS_00084252	4258	-	-	-	UniRef90_F6I550	330	1e-33	599	7.75012	18.197	Putative uncharacterized protein	Vitis vinifera	K17046	DEK
Achn004701_TCONS_00084253	3754	-	-	-	UniRef90_F6I550	330	1e-33	599	8.79062	18.197	Putative uncharacterized protein	Vitis vinifera	K17046	DEK
Achn004701_TCONS_00084254	4165	1e-09	Protein DEK	Mus musculus	UniRef90_F6I550	558	6e-62	599	13.3974	31.3856	Putative uncharacterized protein	Vitis vinifera	K17046	DEK
Achn004701_TCONS_00084255	7241	-	-	-	UniRef90_F6I550	330	3e-33	599	4.55738	18.197	Putative uncharacterized protein	Vitis vinifera	K17046	DEK
Achn004701_TCONS_00084256	7177	-	-	-	UniRef90_F6I550	330	4e-33	599	4.59802	18.197	Putative uncharacterized protein	Vitis vinifera	K17046	DEK
Achn004701_TCONS_00084258	2540	-	-	-	UniRef90_B9I1A4	342	2e-34	615	13.4646	18.6992	Uncharacterized protein	Populus trichocarpa	K17046	DEK
Achn004701-TA	2382	-	-	-	UniRef90_F6I550	669	4e-41	599	28.0856	30.7179	Putative uncharacterized protein	Vitis vinifera	K17046	DEK
Achn004711-TA	4515	-	-	-	UniRef90_UPI00019857BF	2592	4e-169	1763	57.4086	49.2343	PREDICTED uncharacterized protein LOC100241254	Vitis vinifera	-	-
Achn004721-TA	1929	6e-121	Probable L-type lectin-domain containing receptor kinase S.7	Arabidopsis thaliana	UniRef90_UPI0005816533	990	1e-149	673	51.3219	49.9257	PREDICTED probable L-type lectin-domain containing receptor kinase S.7	Sesamum indicum	-	-
Achn004731_TCONS_00084262	12389	0	E3 ubiquitin-protein ligase UPL1	Arabidopsis thaliana	UniRef90_UPI00053F96E3	11190	0	3783	90.3221	99.8678	PREDICTED E3 ubiquitin-protein ligase UPL1 isoform X1	Vitis vinifera	K10592	HUWE1, MULE, ARF-BP1
Achn004731_TCONS_00084263	12317	0	E3 ubiquitin-protein ligase UPL1	Arabidopsis thaliana	UniRef90_UPI00053F96E3	11190	0	3783	90.85	99.8678	PREDICTED E3 ubiquitin-protein ligase UPL1 isoform X1	Vitis vinifera	K10592	HUWE1, MULE, ARF-BP1
Achn004731_TCONS_00084264	11889	0	E3 ubiquitin-protein ligase UPL1	Arabidopsis thaliana	UniRef90_UPI00053F96E3	10854	0	3783	91.2945	96.9072	PREDICTED E3 ubiquitin-protein ligase UPL1 isoform X1	Vitis vinifera	K10592	HUWE1, MULE, ARF-BP1
Achn004731-TA	11211	0	E3 ubiquitin-protein ligase UPL1	Arabidopsis thaliana	UniRef90_UPI00053F96E3	11172	0	3783	99.6521	99.7092	PREDICTED E3 ubiquitin-protein ligase UPL1 isoform X1	Vitis vinifera	K10592	HUWE1, MULE, ARF-BP1
Achn004741_TCONS_00084266	933	1e-06	RPM1-interacting protein 4	Arabidopsis thaliana	UniRef90_M5W4H9	234	9e-34	78	25.0804	100	Uncharacterized protein	Maloideae	-	-
Achn004741_TCONS_00084267	745	1e-06	RPM1-interacting protein 4	Arabidopsis thaliana	UniRef90_A0A0B0MIJ4	228	1e-33	78	30.604	97.4359	RPM1-interacting 4-like protein	Gossypium	-	-
Achn004741-TA	240	2e-08	RPM1-interacting protein 4	Arabidopsis thaliana	UniRef90_A0A0B0MIJ4	237	2e-36	78	98.75	100	RPM1-interacting 4-like protein	Gossypium	-	-
Achn004751_TCONS_00084269	2765	3e-14	Altered inheritance of mitochondria protein 32	Debaryomyces hansenii (strain ATCC 36239 / CBS 767 / JCM 1990 / NBRC 0083 / IGC 2968)	UniRef90_UPI0005810FDF	1302	0	442	47.0886	99.7738	PREDICTED uncharacterized protein LOC105174980	Sesamum indicum	-	-
Achn004751_TCONS_00084270	4417	7e-14	Altered inheritance of mitochondria protein 32	Debaryomyces hansenii (strain ATCC 36239 / CBS 767 / JCM 1990 / NBRC 0083 / IGC 2968)	UniRef90_UPI0005810FDF	939	3e-151	442	21.2588	71.0407	PREDICTED uncharacterized protein LOC105174980	Sesamum indicum	-	-
Achn004751_TCONS_00084271	1103	5e-14	Altered inheritance of mitochondria protein 32	Lachancea thermotolerans (strain ATCC 56472 / CBS 6340 / NRRL Y-8284)	UniRef90_A0A068UYX0	846	3e-146	422	76.6999	67.7725	Coffea canephora DH200 94 genomic scaffold scaffold_76	Coffea canephora	-	-
Achn004751_TCONS_00084272	2762	1e-12	Altered inheritance of mitochondria protein 32	Lachancea thermotolerans (strain ATCC 56472 / CBS 6340 / NRRL Y-8284)	UniRef90_A0A067F7L4	477	9e-94	312	17.2701	50.9615	Uncharacterized protein (Fragment)	Citrus sinensis	-	-
Achn004751-TA	1446	3e-14	Altered inheritance of mitochondria protein 32	Lachancea thermotolerans (strain ATCC 56472 / CBS 6340 / NRRL Y-8284)	UniRef90_UPI0005810FDF	1434	0	442	99.1701	94.7964	PREDICTED uncharacterized protein LOC105174980	Sesamum indicum	-	-
Achn004761_TCONS_00084276	2695	-	-	-	UniRef90_UPI00053FEE8F	2121	3e-110	755	78.7013	96.2914	PREDICTED RNA polymerase II degradation factor 1 isoform X3	Vitis vinifera	-	-
Achn004761_TCONS_00084277	4299	-	-	-	UniRef90_A0A068V1G6	693	1e-36	816	16.12	28.799	Coffea canephora DH200 94 genomic scaffold scaffold_76	Coffea canephora	-	-
Achn004761_TCONS_00084278	2738	-	-	-	UniRef90_UPI0005FB042E	273	5e-29	857	9.97078	10.6184	PREDICTED uncharacterized protein LOC105641544 isoform X2	Jatropha curcas	-	-
Achn004761_TCONS_00084279	2670	-	-	-	UniRef90_UPI00053FEE8F	441	5e-29	755	16.5169	21.1921	PREDICTED RNA polymerase II degradation factor 1 isoform X3	Vitis vinifera	-	-
Achn004761_TCONS_00084280	4316	-	-	-	UniRef90_UPI00053FEE8F	957	1e-56	755	22.1733	44.9007	PREDICTED RNA polymerase II degradation factor 1 isoform X3	Vitis vinifera	-	-
Achn004761_TCONS_00084282	4565	-	-	-	UniRef90_A0A068V1G6	1620	1e-78	816	35.4874	65.0735	Coffea canephora DH200 94 genomic scaffold scaffold_76	Coffea canephora	-	-
Achn004761-TA	930	-	-	-	UniRef90_D7UAL3	441	4e-31	786	47.4194	20.3562	Putative uncharacterized protein	Vitis vinifera	-	-
Achn004771-TA	540	-	-	-	UniRef90_A0A068V1G6	531	4e-25	816	98.3333	25.4902	Coffea canephora DH200 94 genomic scaffold scaffold_76	Coffea canephora	-	-
Achn004781-TA	2076	0	ATP-dependent zinc metalloprotease FTSH 12 chloroplastic	Arabidopsis thaliana	UniRef90_M5WNR3	2049	0	1003	98.6994	67.996	Uncharacterized protein	Maloideae	K03798	ftsH, hflB
Achn004791-TA	465	1e-42	ATP-dependent zinc metalloprotease FTSH 12 chloroplastic	Arabidopsis thaliana	UniRef90_M5WNR3	330	5e-44	1003	70.9677	13.9581	Uncharacterized protein	Maloideae	K03798	ftsH, hflB
Achn004801_TCONS_00084291	3311	9e-21	Nucleolar complex protein 3 homolog	Danio rerio	UniRef90_U5CNR4	594	0	831	17.9402	23.225	Uncharacterized protein	Amborella trichopoda	K14834	NOC3
Achn004801_TCONS_00084292	4122	2e-21	Nucleolar complex protein 3 homolog	Danio rerio	UniRef90_K4BTU7	1785	0	892	43.3042	65.0224	Uncharacterized protein	Solanum	K14834	NOC3
Achn004801_TCONS_00084295	2601	6e-21	Nucleolar complex protein 3 homolog	Danio rerio	UniRef90_D7KVY7	606	0	826	23.2987	24.4552	Putative uncharacterized protein	Arabidopsis	K14834	NOC3
Achn004801-TA	1071	1e-14	Nucleolar complex protein 3 homolog	Xenopus laevis	UniRef90_V4SEQ4	921	3e-108	844	85.9944	44.4313	Uncharacterized protein	Citrus	K14834	NOC3
Achn004811-TA	306	-	-	-	-	-	-	-	-	-	-	-	-	-
Achn004821_TCONS_00084297	2714	2e-173	Cyclin-T1-5	Arabidopsis thaliana	UniRef90_F6H4Q9	1836	0	623	67.6492	99.5185	Putative uncharacterized protein	Vitis vinifera	K15188	CCNT
Achn004821_TCONS_00084298	7219	7e-112	Cyclin-T1-5	Arabidopsis thaliana	UniRef90_F6H4Q9	1575	0	623	21.8174	86.5169	Putative uncharacterized protein	Vitis vinifera	K15188	CCNT
Achn004821_TCONS_00084299	2631	1e-133	Cyclin-T1-5	Arabidopsis thaliana	UniRef90_F6H4Q9	1506	0	623	57.2406	81.862	Putative uncharacterized protein	Vitis vinifera	K15188	CCNT
Achn004821_TCONS_00084300	3497	6e-115	Cyclin-T1-5	Arabidopsis thaliana	UniRef90_F6H4Q9	1575	0	623	45.0386	86.5169	Putative uncharacterized protein	Vitis vinifera	K15188	CCNT
Achn004821_TCONS_00084301	7868	9e-88	Cyclin-T1-4	Oryza sativa subsp. japonica	UniRef90_B7FL84	498	2e-87	265	6.32944	61.8868	Uncharacterized protein	Medicago truncatula	K15188	CCNT
Achn004821-TA	1605	5e-127	Cyclin-T1-5	Arabidopsis thaliana	UniRef90_F6H4Q9	1578	0	623	98.3178	88.764	Putative uncharacterized protein	Vitis vinifera	K15188	CCNT
Achn004831_TCONS_00084304	1492	1e-66	Uncharacterized protein At4g15545	Arabidopsis thaliana	UniRef90_B9RI24	993	6e-175	345	66.555	95.942	Putative uncharacterized protein	Ricinus communis	-	-
Achn004831_TCONS_00084305	1511	1e-66	Uncharacterized protein At4g15545	Arabidopsis thaliana	UniRef90_B9RI24	993	8e-175	345	65.7181	95.942	Putative uncharacterized protein	Ricinus communis	-	-
Achn004831_TCONS_00084306	1529	1e-66	Uncharacterized protein At4g15545	Arabidopsis thaliana	UniRef90_B9RI24	993	1e-174	345	64.9444	95.942	Putative uncharacterized protein	Ricinus communis	-	-
Achn004831-TA	795	8e-28	Uncharacterized protein At4g15545	Arabidopsis thaliana	UniRef90_B9RI24	771	1e-121	345	96.9811	79.7101	Putative uncharacterized protein	Ricinus communis	-	-
Achn004841_TCONS_00084309	1925	1e-73	Feruloyl CoA ortho-hydroxylase 1	Arabidopsis thaliana	UniRef90_A0A067JYM9	849	2e-143	363	44.1039	78.2369	Uncharacterized protein	Jatropha curcas	K06892	K06892
Achn004841-TA	1677	2e-74	Feruloyl CoA ortho-hydroxylase 1	Arabidopsis thaliana	UniRef90_A0A067JYM9	849	5e-145	363	50.6261	78.2369	Uncharacterized protein	Jatropha curcas	K06892	K06892
Achn004851_TCONS_00084314	10083	0	Elongation factor 2	Beta vulgaris	UniRef90_A0A0E0DA54	2535	0	1258	25.1413	67.1701	Uncharacterized protein	Oryza meridionalis	K03234	EEF2
Achn004851_TCONS_00084315	10370	0	Elongation factor 2	Beta vulgaris	UniRef90_A0A0E0DA54	2535	0	1258	24.4455	67.1701	Uncharacterized protein	Oryza meridionalis	K03234	EEF2
Achn004851_TCONS_00084316	8519	0	Elongation factor 2	Beta vulgaris	UniRef90_A0A0E0DA54	2535	0	1258	29.757	67.1701	Uncharacterized protein	Oryza meridionalis	K03234	EEF2
Achn004851_TCONS_00084317	4725	0	Elongation factor 2	Beta vulgaris	UniRef90_A0A0E0DA54	2535	0	1258	53.6508	67.1701	Uncharacterized protein	Oryza meridionalis	K03234	EEF2
Achn004851_TCONS_00084318	3998	0	Elongation factor 2	Beta vulgaris	UniRef90_A0A0E0DA54	2535	0	1258	63.4067	67.1701	Uncharacterized protein	Oryza meridionalis	K03234	EEF2
Achn004851_TCONS_00084319	3415	0	Elongation factor 2	Beta vulgaris	UniRef90_A0A0E0DA54	2655	0	1258	77.7452	70.0318	Uncharacterized protein	Oryza meridionalis	K03234	EEF2
Achn004851_TCONS_00084320	5156	0	Elongation factor 2	Beta vulgaris	UniRef90_A0A0E0DA52	2439	0	1328	47.3041	61.2199	Uncharacterized protein	BOP clade	K03234	EEF2
Achn004851_TCONS_00084321	3694	0	Elongation factor 2	Beta vulgaris	UniRef90_A0A0E0DA52	2439	0	1328	66.026	61.2199	Uncharacterized protein	BOP clade	K03234	EEF2
Achn004851_TCONS_00084322	3379	0	Elongation factor 2	Beta vulgaris	UniRef90_A0A0E0DA54	2535	0	1258	75.0222	67.1701	Uncharacterized protein	Oryza meridionalis	K03234	EEF2
Achn004851_TCONS_00084323	8384	0	Elongation factor 2	Beta vulgaris	UniRef90_A0A0E0DA52	2532	0	1328	30.2004	63.5542	Uncharacterized protein	BOP clade	K03234	EEF2
Achn004851_TCONS_00084324	4477	4e-50	DNA polymerase zeta processivity subunit	Arabidopsis thaliana	UniRef90_UPI000581696B	396	6e-66	207	8.84521	63.7681	PREDICTED DNA polymerase zeta processivity subunit isoform X1	Sesamum indicum	K13728	MAD2L2
Achn004851_TCONS_00084325	3986	4e-88	DNA polymerase zeta processivity subunit	Arabidopsis thaliana	UniRef90_UPI0002C3204A	612	3e-107	204	15.3537	100	PREDICTED DNA polymerase zeta processivity subunit isoform X1	Fragaria vesca subsp. vesca	K13728	MAD2L2
Achn004851_TCONS_00084326	9223	6e-48	DNA polymerase zeta processivity subunit	Arabidopsis thaliana	UniRef90_B9NAB0	387	3e-60	207	4.19603	62.3188	Mitotic spindle checkpoint family protein	Populus	K13728	MAD2L2
Achn004851_TCONS_00084327	4477	8e-74	DNA polymerase zeta processivity subunit	Arabidopsis thaliana	UniRef90_UPI00052EBD13	501	1e-87	210	11.1905	79.5238	PREDICTED DNA polymerase zeta processivity subunit isoform X1	Nelumbo nucifera	K13728	MAD2L2
Achn004851_TCONS_00084328	8710	7e-37	DNA polymerase zeta processivity subunit	Arabidopsis thaliana	UniRef90_UPI00053FFF78	327	7e-47	154	3.75431	70.7792	PREDICTED DNA polymerase zeta processivity subunit isoform X2	Vitis vinifera	K13728	MAD2L2
Achn004851_TCONS_00084329	5962	3e-48	DNA polymerase zeta processivity subunit	Arabidopsis thaliana	UniRef90_B9NAB0	387	1e-60	207	6.49111	62.3188	Mitotic spindle checkpoint family protein	Populus	K13728	MAD2L2
Achn004851_TCONS_00084330	6044	6e-73	DNA polymerase zeta processivity subunit	Arabidopsis thaliana	UniRef90_UPI00052EBD13	495	2e-86	210	8.18994	78.5714	PREDICTED DNA polymerase zeta processivity subunit isoform X1	Nelumbo nucifera	K13728	MAD2L2
Achn004851_TCONS_00084331	6167	2e-72	DNA polymerase zeta processivity subunit	Arabidopsis thaliana	UniRef90_UPI00052EBD13	495	2e-86	210	8.02659	78.5714	PREDICTED DNA polymerase zeta processivity subunit isoform X1	Nelumbo nucifera	K13728	MAD2L2
Achn004851-TA	3141	0	Elongation factor 2	Beta vulgaris	UniRef90_A0A0E0DA54	2523	0	1258	80.3247	66.8521	Uncharacterized protein	Oryza meridionalis	K03234	EEF2
Achn004861_TCONS_00084334	5380	2e-07	BTB/POZ domain-containing protein At1g04390	Arabidopsis thaliana	UniRef90_M5WPN7	1416	0	718	26.3197	66.0167	Uncharacterized protein	Prunus	K12617	PATL1, PAT1
Achn004861_TCONS_00084335	4163	9e-08	Protein PAT1 homolog 1	Danio rerio	UniRef90_A0A068UZD9	2427	0	817	58.2993	99.0208	Coffea canephora DH200 94 genomic scaffold scaffold_76	Coffea canephora	K12617	PATL1, PAT1
Achn004861_TCONS_00084336	4168	9e-08	Protein PAT1 homolog 1	Danio rerio	UniRef90_A0A068UZD9	2439	0	817	58.5173	99.0208	Coffea canephora DH200 94 genomic scaffold scaffold_76	Coffea canephora	K12617	PATL1, PAT1
Achn004861_TCONS_00084337	4134	9e-08	Protein PAT1 homolog 1	Danio rerio	UniRef90_A0A068UZD9	2355	0	817	56.9666	96.0832	Coffea canephora DH200 94 genomic scaffold scaffold_76	Coffea canephora	K12617	PATL1, PAT1
Achn004861_TCONS_00084338	4779	1e-07	Protein PAT1 homolog 1	Danio rerio	UniRef90_A0A068UZD9	2199	0	817	46.0138	89.7185	Coffea canephora DH200 94 genomic scaffold scaffold_76	Coffea canephora	K12617	PATL1, PAT1
Achn004861_TCONS_00084339	4848	1e-07	Protein PAT1 homolog 1	Danio rerio	UniRef90_A0A068UZD9	2316	0	817	47.7723	95.5936	Coffea canephora DH200 94 genomic scaffold scaffold_76	Coffea canephora	K12617	PATL1, PAT1
Achn004861_TCONS_00084340	4842	1e-07	Protein PAT1 homolog 1	Danio rerio	UniRef90_A0A068UZD9	2310	0	817	47.7076	95.5936	Coffea canephora DH200 94 genomic scaffold scaffold_76	Coffea canephora	K12617	PATL1, PAT1
Achn004861-TA	2496	5e-08	Protein PAT1 homolog 1	Danio rerio	UniRef90_A0A068UZD9	2343	0	817	93.8702	95.5936	Coffea canephora DH200 94 genomic scaffold scaffold_76	Coffea canephora	K12617	PATL1, PAT1
Achn004871-TA	246	1e-24	DNA repair protein recA homolog 1 chloroplastic	Arabidopsis thaliana	UniRef90_Q6ASS3	237	2e-36	395	96.3415	30.6329	DNA repair protein recA putative	Oryza sativa subsp. japonica	K03553	recA
Achn004881_TCONS_00084344	4250	5e-11	DnaJ homolog subfamily C member 14	Homo sapiens	UniRef90_B9SVD0	1026	1e-170	554	24.1412	61.7329	Heat shock protein binding protein putative	Ricinus communis	K09534	DNAJC14
Achn004881_TCONS_00084345	3801	2e-19	DnaJ homolog subfamily C member 14	Homo sapiens	UniRef90_B9SVD0	1632	0	554	42.9361	100	Heat shock protein binding protein putative	Ricinus communis	K09534	DNAJC14
Achn004881_TCONS_00084346	3794	2e-19	DnaJ homolog subfamily C member 14	Homo sapiens	UniRef90_B9SVD0	1632	0	554	43.0153	100	Heat shock protein binding protein putative	Ricinus communis	K09534	DNAJC14
Achn004881_TCONS_00084347	4480	1e-13	DnaJ homolog subfamily C member 14	Homo sapiens	UniRef90_M5WJW5	1368	0	553	30.5357	84.0868	Uncharacterized protein	Prunus	K09534	DNAJC14
Achn004881_TCONS_00084348	4871	6e-09	DnaJ homolog subfamily C member 14	Mus musculus	UniRef90_M5WJW5	1284	0	553	26.3601	77.5769	Uncharacterized protein	Prunus	K09534	DNAJC14
Achn004881_TCONS_00084349	5696	7e-09	DnaJ homolog subfamily C member 14	Mus musculus	UniRef90_M5WJW5	1284	0	553	22.5421	77.5769	Uncharacterized protein	Prunus	K09534	DNAJC14
Achn004881-TA	1362	1e-10	DnaJ homolog subfamily C member 14	Bos taurus	UniRef90_B9SVD0	1182	0	554	86.7841	79.4224	Heat shock protein binding protein putative	Ricinus communis	K09534	DNAJC14
Achn004891-TA	312	-	-	-	-	-	-	-	-	-	-	-	-	-
Achn004901_TCONS_00084354	3438	2e-76	COP9 signalosome complex subunit 6a	Arabidopsis thaliana	UniRef90_K4CX98	459	6e-79	313	13.3508	49.8403	Uncharacterized protein	Solanaceae	K12179	COPS6, CSN6
Achn004901_TCONS_00084356	3317	8e-74	COP9 signalosome complex subunit 6b	Arabidopsis thaliana	UniRef90_A0A067GEQ3	543	5e-83	238	16.3702	75.2101	Uncharacterized protein	Citrus sinensis	K12179	COPS6, CSN6
Achn004901-TA	1083	3e-130	COP9 signalosome complex subunit 6a	Arabidopsis thaliana	UniRef90_D7UAV8	1059	1e-141	317	97.7839	85.489	Putative uncharacterized protein	Pentapetalae	K12179	COPS6, CSN6
Achn004911_TCONS_00084361	4104	2e-56	2-carboxy-D-arabinitol-1-phosphatase	Triticum aestivum	UniRef90_V4UE37	711	3e-78	513	17.3246	41.3255	Uncharacterized protein	Citrus	K15634	gpmB
Achn004911_TCONS_00084362	4058	4e-53	Probable 2-carboxy-D-arabinitol-1-phosphatase	Arabidopsis thaliana	UniRef90_V4UE37	324	3e-65	513	7.98423	21.0526	Uncharacterized protein	Citrus	K15634	gpmB
Achn004911_TCONS_00084363	2020	1e-127	Probable 2-carboxy-D-arabinitol-1-phosphatase	Arabidopsis thaliana	UniRef90_F6GW48	1122	3e-160	509	55.5446	68.5658	Putative uncharacterized protein	Vitis vinifera	K15634	gpmB
Achn004911_TCONS_00084364	4941	7e-53	Probable 2-carboxy-D-arabinitol-1-phosphatase	Arabidopsis thaliana	UniRef90_A0A068UEI5	855	4e-124	300	17.3042	94.6667	Coffea canephora DH200 94 genomic scaffold scaffold_24	Coffea canephora	-	-
Achn004911_TCONS_00084365	1809	2e-94	Probable 2-carboxy-D-arabinitol-1-phosphatase	Arabidopsis thaliana	UniRef90_F6GW48	930	2e-123	509	51.4096	69.1552	Putative uncharacterized protein	Vitis vinifera	K15634	gpmB
Achn004911_TCONS_00084366	1864	3e-99	Probable 2-carboxy-D-arabinitol-1-phosphatase	Arabidopsis thaliana	UniRef90_F6GW48	1071	6e-132	509	57.4571	69.1552	Putative uncharacterized protein	Vitis vinifera	K15634	gpmB
Achn004911-TA	1275	1e-31	Probable 2-carboxy-D-arabinitol-1-phosphatase	Arabidopsis thaliana	UniRef90_A0A068UEI5	855	4e-135	300	67.0588	94.6667	Coffea canephora DH200 94 genomic scaffold scaffold_24	Coffea canephora	-	-
Achn004921-TA	492	-	-	-	UniRef90_UPI00053FC5C5	129	3e-11	815	26.2195	5.27607	PREDICTED zinc finger MYM-type protein 1-like	Beta vulgaris subsp. vulgaris	-	-
Achn004931_TCONS_00084374	4338	3e-170	Histone deacetylase 9	Arabidopsis thaliana	UniRef90_A0A061GVS8	1029	0	456	23.7206	57.6754	Histone deacetylase	malvids	K06067	HDAC1_2
Achn004931_TCONS_00084375	2683	0	Histone deacetylase 9	Arabidopsis thaliana	UniRef90_B9GGG8	831	0	429	30.9728	64.5688	Histone deacetylase	eudicotyledons	K06067	HDAC1_2
Achn004931_TCONS_00084376	2669	0	Histone deacetylase 9	Arabidopsis thaliana	UniRef90_B9GGG8	1236	0	429	46.3095	96.0373	Histone deacetylase	eudicotyledons	K06067	HDAC1_2
Achn004931_TCONS_00084377	2611	0	Histone deacetylase 9	Arabidopsis thaliana	UniRef90_B9GGG8	480	0	429	18.3838	37.296	Histone deacetylase	eudicotyledons	K06067	HDAC1_2
Achn004931_TCONS_00084378	4505	1e-128	Histone deacetylase 9	Arabidopsis thaliana	UniRef90_A0A061GVS8	276	1e-150	456	6.12653	20.1754	Histone deacetylase	malvids	K06067	HDAC1_2
Achn004931_TCONS_00084379	3598	8e-179	Histone deacetylase 9	Arabidopsis thaliana	UniRef90_D7LMK7	1050	0	1443	29.1829	21.483	Putative uncharacterized protein	Arabidopsis lyrata subsp. lyrata	K06067	HDAC1_2
Achn004931_TCONS_00084380	4173	3e-172	Histone deacetylase 9	Arabidopsis thaliana	UniRef90_A0A061GVS8	630	0	456	15.0971	46.0526	Histone deacetylase	malvids	K06067	HDAC1_2
Achn004931_TCONS_00084381	4677	0	Histone deacetylase 9	Arabidopsis thaliana	UniRef90_A0A061GVS8	795	0	456	16.9981	58.114	Histone deacetylase	malvids	K06067	HDAC1_2
Achn004931_TCONS_00084382	4556	3e-173	Histone deacetylase 9	Arabidopsis thaliana	UniRef90_A0PAD5	1134	0	496	24.8903	75.2016	Putative uncharacterized protein	Ipomoea trifida	K06067	HDAC1_2
Achn004931_TCONS_00084383	4171	0	Histone deacetylase 9	Arabidopsis thaliana	UniRef90_A0A061GVS8	1383	0	456	33.1575	83.5526	Histone deacetylase	malvids	K06067	HDAC1_2
Achn004931_TCONS_00084384	2633	0	Histone deacetylase 9	Arabidopsis thaliana	UniRef90_B9GGG8	1269	0	429	48.196	96.0373	Histone deacetylase	eudicotyledons	K06067	HDAC1_2
Achn004931-TA	480	2e-87	Histone deacetylase 17	Arabidopsis thaliana	UniRef90_UPI00053FC875	423	1e-90	168	88.125	83.3333	PREDICTED histone deacetylase 17 isoform X3	Beta vulgaris subsp. vulgaris	K06067	HDAC1_2
Achn004941_TCONS_00084386	2702	0	Alkaline/neutral invertase E chloroplastic	Arabidopsis thaliana	UniRef90_A0A0C5DKE0	1932	0	644	71.5026	100	Invertase 7	Camellia sinensis	-	-
Achn004941_TCONS_00084387	5606	0	Alkaline/neutral invertase E chloroplastic	Arabidopsis thaliana	UniRef90_A0A0C5DKE0	1272	0	644	22.69	66.1491	Invertase 7	Camellia sinensis	-	-
Achn004941-TA	1935	0	Alkaline/neutral invertase E chloroplastic	Arabidopsis thaliana	UniRef90_A0A0C5DKE0	1932	0	644	99.845	100	Invertase 7	Camellia sinensis	-	-
Achn004951_TCONS_00084392	3905	-	-	-	UniRef90_UPI00058115B5	576	2e-101	355	14.7503	54.0845	PREDICTED uncharacterized protein LOC105170010	Sesamum indicum	-	-
Achn004951_TCONS_00084394	3409	-	-	-	UniRef90_UPI00058115B5	786	2e-149	355	23.0566	73.8028	PREDICTED uncharacterized protein LOC105170010	Sesamum indicum	-	-
Achn004951_TCONS_00084395	2230	-	-	-	UniRef90_UPI00058115B5	1080	0	355	48.4305	98.8732	PREDICTED uncharacterized protein LOC105170010	Sesamum indicum	-	-
Achn004951_TCONS_00084396	2751	-	-	-	UniRef90_UPI00058115B5	576	1e-103	355	20.9378	54.0845	PREDICTED uncharacterized protein LOC105170010	Sesamum indicum	-	-
Achn004951_TCONS_00084397	2547	-	-	-	UniRef90_UPI00058115B5	576	3e-104	355	22.6148	54.0845	PREDICTED uncharacterized protein LOC105170010	Sesamum indicum	-	-
Achn004951_TCONS_00084399	2520	-	-	-	UniRef90_UPI00058115B5	810	1e-157	355	32.1429	76.0563	PREDICTED uncharacterized protein LOC105170010	Sesamum indicum	-	-
Achn004951-TA	678	-	-	-	UniRef90_UPI00058115B5	396	1e-75	355	58.4071	37.1831	PREDICTED uncharacterized protein LOC105170010	Sesamum indicum	-	-
Achn004961-TA	312	-	-	-	-	-	-	-	-	-	-	-	-	-
Achn004971_TCONS_00084406	1048	8e-31	Cytochrome b-c1 complex subunit 9	Solanum tuberosum	UniRef90_D7TJ67	210	3e-32	71	20.0382	100	Putative uncharacterized protein	Vitis vinifera	K00419	QCR9, UCRC
Achn004971-TA	294	2e-12	Cytochrome b-c1 complex subunit 9	Solanum tuberosum	UniRef90_UPI00052F2EFB	117	6e-14	71	39.7959	54.9296	PREDICTED cytochrome b-c1 complex subunit 9-like	Nelumbo nucifera	K00419	QCR9, UCRC
Achn004981-TA	456	6e-66	Ferredoxin-3 chloroplastic	Zea mays	UniRef90_F6HHG1	453	5e-78	180	99.3421	83.8889	Putative uncharacterized protein	Vitis vinifera	K02639	petF
Achn004991_TCONS_00088527	1151	0	N-carbamoylputrescine amidase	Solanum tuberosum	UniRef90_UPI00052ECBAB	894	0	298	77.6716	100	PREDICTED N-carbamoylputrescine amidase	Nelumbo nucifera	K12251	aguB
Achn004991_TCONS_00088528	2437	0	N-carbamoylputrescine amidase	Solanum tuberosum	UniRef90_UPI00052ECBAB	867	0	298	35.5765	96.9799	PREDICTED N-carbamoylputrescine amidase	Nelumbo nucifera	K12251	aguB
Achn004991_TCONS_00088529	1143	1e-15	Uncharacterized protein At2g27730 mitochondrial	Arabidopsis thaliana	UniRef90_UPI00052E8F65	345	9e-40	114	30.1837	100	PREDICTED uncharacterized protein At2g27730 mitochondrial-like	Nelumbo nucifera	-	-
Achn004991_TCONS_00088530	1144	1e-15	Uncharacterized protein At2g27730 mitochondrial	Arabidopsis thaliana	UniRef90_UPI00052E8F65	345	9e-40	114	30.1573	100	PREDICTED uncharacterized protein At2g27730 mitochondrial-like	Nelumbo nucifera	-	-
Achn004991-TA	732	1e-19	N-carbamoylputrescine amidase	Arabidopsis thaliana	UniRef90_UPI00052E8F65	327	4e-36	114	44.6721	94.7368	PREDICTED uncharacterized protein At2g27730 mitochondrial-like	Nelumbo nucifera	-	-
Achn005011-TA	1260	0	F-box/LRR-repeat protein At1g67190	Arabidopsis thaliana	UniRef90_B9SCS8	1257	0	419	99.7619	100	Putative uncharacterized protein	Ricinus communis	-	-
Achn005021_TCONS_00088518	1270	4e-79	TGACG-sequence-specific DNA-binding protein TGA-2.1	Nicotiana tabacum	UniRef90_A0A068UFE7	723	2e-134	501	56.9291	48.1038	Coffea canephora DH200 94 genomic scaffold scaffold_24	Coffea canephora	K14431	TGA
Achn005021_TCONS_00088519	2057	3e-104	TGACG-sequence-specific DNA-binding protein TGA-2.1	Nicotiana tabacum	UniRef90_A0A068UFE7	1515	0	501	73.6509	100	Coffea canephora DH200 94 genomic scaffold scaffold_24	Coffea canephora	K14431	TGA
Achn005021_TCONS_00088520	2004	1e-90	TGACG-sequence-specific DNA-binding protein TGA-2.1	Nicotiana tabacum	UniRef90_A0A068UFE7	1371	0	501	68.4132	90.4192	Coffea canephora DH200 94 genomic scaffold scaffold_24	Coffea canephora	K14431	TGA
Achn005021_TCONS_00088521	2086	7e-107	TGACG-sequence-specific DNA-binding protein TGA-2.1	Nicotiana tabacum	UniRef90_A0A068UFE7	1518	0	501	72.7709	100	Coffea canephora DH200 94 genomic scaffold scaffold_24	Coffea canephora	K14431	TGA
Achn005021-TA	1173	8e-80	TGACG-sequence-specific DNA-binding protein TGA-2.1	Nicotiana tabacum	UniRef90_A0A061GUA8	1020	7e-138	371	86.9565	98.1132	BZIP transcription factor family protein isoform 3 (Fragment)	Theobroma cacao	K14431	TGA
Achn005031-TA	522	1e-99	Protein CENTRORADIALIS-like	Arabidopsis thaliana	UniRef90_R4JS92	519	5e-123	173	99.4253	100	Centroradialis	Actinidia deliciosa	-	-
Achn005041_TCONS_00088514	2452	1e-105	Zinc finger protein WIP3	Arabidopsis thaliana	UniRef90_A5AUF7	915	3e-150	347	37.3165	98.2709	Putative uncharacterized protein	Vitis vinifera	-	-
Achn005041_TCONS_00088515	2132	1e-105	Zinc finger protein WIP3	Arabidopsis thaliana	UniRef90_A5AUF7	843	2e-146	347	39.5403	82.9971	Putative uncharacterized protein	Vitis vinifera	-	-
Achn005041-TA	768	2e-81	Zinc finger protein WIP3	Arabidopsis thaliana	UniRef90_A0A061GZR0	714	4e-118	377	92.9688	72.1485	WIP domain protein 3	Theobroma cacao	-	-
Achn005051_TCONS_00088504	10777	2e-95	Protein SUPPRESSOR OF K( ) TRANSPORT GROWTH DEFECT 1	Arabidopsis thaliana	UniRef90_D7TCX9	723	0	1036	6.70873	18.6293	Putative uncharacterized protein	Vitis vinifera	K12196	VPS4
Achn005051_TCONS_00088505	10452	1e-133	Protein SUPPRESSOR OF K( ) TRANSPORT GROWTH DEFECT 1	Arabidopsis thaliana	UniRef90_D7TCX9	723	0	1036	6.91734	18.6293	Putative uncharacterized protein	Vitis vinifera	K12196	VPS4
Achn005051_TCONS_00088506	8447	1e-164	Protein SUPPRESSOR OF K( ) TRANSPORT GROWTH DEFECT 1	Arabidopsis thaliana	UniRef90_D7TCX9	723	0	1036	8.55925	18.6293	Putative uncharacterized protein	Vitis vinifera	K12196	VPS4
Achn005051_TCONS_00088507	8099	6e-134	Protein SUPPRESSOR OF K( ) TRANSPORT GROWTH DEFECT 1	Arabidopsis thaliana	UniRef90_W1PJL8	696	5e-138	434	8.59365	53.4562	Uncharacterized protein	Magnoliophyta	K12196	VPS4
Achn005051_TCONS_00088508	8708	1e-97	Protein SUPPRESSOR OF K( ) TRANSPORT GROWTH DEFECT 1	Arabidopsis thaliana	UniRef90_UPI000641392B	669	5e-99	271	7.68259	83.3948	PREDICTED protein SUPPRESSOR OF K( ) TRANSPORT GROWTH DEFECT 1 isoform X2	Cicer arietinum	K12196	VPS4
Achn005051_TCONS_00088509	12941	5e-93	Protein HIRA	Oryza sativa subsp. japonica	UniRef90_D7TCX9	723	0	1036	5.58689	18.6293	Putative uncharacterized protein	Vitis vinifera	K12196	VPS4
Achn005051_TCONS_00088510	8545	2e-130	Protein SUPPRESSOR OF K( ) TRANSPORT GROWTH DEFECT 1	Arabidopsis thaliana	UniRef90_D7TCX9	723	0	1036	8.46109	18.6293	Putative uncharacterized protein	Vitis vinifera	K12196	VPS4
Achn005051_TCONS_00088512	2081	0	Protein SUPPRESSOR OF K( ) TRANSPORT GROWTH DEFECT 1	Arabidopsis thaliana	UniRef90_W1PJL8	1305	0	434	62.7102	100	Uncharacterized protein	Magnoliophyta	K12196	VPS4
Achn005051-TA	1308	0	Protein SUPPRESSOR OF K( ) TRANSPORT GROWTH DEFECT 1	Arabidopsis thaliana	UniRef90_W1PJL8	1305	0	434	99.7706	100	Uncharacterized protein	Magnoliophyta	K12196	VPS4
Achn005061-TA	414	2e-16	Protein HIRA	Oryza sativa subsp. japonica	UniRef90_A0A0B2S2M4	321	9e-24	384	77.5362	30.4688	Protein HIRA (Fragment)	Glycine soja	K11293	HIRA, HIR1
Achn005071-TA	1479	0	Alcohol-forming fatty acyl-CoA reductase	Simmondsia chinensis	UniRef90_UPI00051BBFB2	1476	0	491	99.7972	100	PREDICTED alcohol-forming fatty acyl-CoA reductase-like isoform X1	Nicotiana	K13356	FAR
Achn005081_TCONS_00088494	5954	0	Pleiotropic drug resistance protein 2	Nicotiana plumbaginifolia	UniRef90_UPI0005813975	2256	0	1455	37.8905	52.3024	PREDICTED pleiotropic drug resistance protein 2-like	Sesamum indicum	-	-
Achn005081_TCONS_00088495	5749	0	Pleiotropic drug resistance protein 2	Nicotiana plumbaginifolia	UniRef90_UPI0005813975	3684	0	1455	64.0807	85.0859	PREDICTED pleiotropic drug resistance protein 2-like	Sesamum indicum	-	-
Achn005081_TCONS_00088496	6014	0	Pleiotropic drug resistance protein 2	Nicotiana plumbaginifolia	UniRef90_UPI0005813975	2586	0	1455	42.9997	56.1512	PREDICTED pleiotropic drug resistance protein 2-like	Sesamum indicum	-	-
Achn005081-TA	4338	0	Pleiotropic drug resistance protein 2	Nicotiana plumbaginifolia	UniRef90_UPI0005813975	4335	0	1455	99.9308	100	PREDICTED pleiotropic drug resistance protein 2-like	Sesamum indicum	-	-
Achn005091-TA	744	3e-41	Dehydration-responsive element-binding protein 1F	Oryza sativa subsp. japonica	UniRef90_UPI00052F1A0C	618	2e-65	229	83.0645	81.2227	PREDICTED dehydration-responsive element-binding protein 1B-like	Nelumbo nucifera	K09286	EREBP
Achn005101-TA	279	-	-	-	-	-	-	-	-	-	-	-	-	-
Achn005111_TCONS_00088476	3607	0	Nucleobase-ascorbate transporter 12	Arabidopsis thaliana	UniRef90_M5W760	1320	0	704	36.5955	62.5	Uncharacterized protein	Maloideae	K14611	SLC23A1_2, SVCT1_2
Achn005111_TCONS_00088477	4309	3e-180	Nucleobase-ascorbate transporter 12	Arabidopsis thaliana	UniRef90_W9QSV0	1116	0	425	25.8993	91.5294	Nucleobase-ascorbate transporter 12	Morus notabilis	K14611	SLC23A1_2, SVCT1_2
Achn005111_TCONS_00088478	3590	0	Nucleobase-ascorbate transporter 12	Arabidopsis thaliana	UniRef90_M5W760	1587	0	704	44.2061	75.142	Uncharacterized protein	Maloideae	K14611	SLC23A1_2, SVCT1_2
Achn005111_TCONS_00088479	3255	0	Nucleobase-ascorbate transporter 12	Arabidopsis thaliana	UniRef90_M5W760	2067	0	704	63.5023	100	Uncharacterized protein	Maloideae	K14611	SLC23A1_2, SVCT1_2
Achn005111_TCONS_00088481	2146	9e-120	Nucleobase-ascorbate transporter 12	Arabidopsis thaliana	UniRef90_UPI0005817131	1023	9e-148	706	47.6701	50.9915	PREDICTED nucleobase-ascorbate transporter 12	Sesamum indicum	K14611	SLC23A1_2, SVCT1_2
Achn005111_TCONS_00088482	1750	0	Nucleobase-ascorbate transporter 12	Arabidopsis thaliana	UniRef90_UPI0002B481F2	1296	0	701	74.0571	63.3381	PREDICTED nucleobase-ascorbate transporter 12	Cucumis	K14611	SLC23A1_2, SVCT1_2
Achn005111_TCONS_00088483	2841	4e-46	Nucleobase-ascorbate transporter 12	Arabidopsis thaliana	UniRef90_V4UE42	309	3e-53	344	10.8765	29.9419	Uncharacterized protein (Fragment)	Citrus clementina	K14611	SLC23A1_2, SVCT1_2
Achn005111_TCONS_00088484	1923	3e-149	Nucleobase-ascorbate transporter 12	Arabidopsis thaliana	UniRef90_UPI0002B481F2	1074	2e-174	701	55.8502	51.2126	PREDICTED nucleobase-ascorbate transporter 12	Cucumis	K14611	SLC23A1_2, SVCT1_2
Achn005111_TCONS_00088485	2407	4e-73	Nucleobase-ascorbate transporter 12	Arabidopsis thaliana	UniRef90_UPI0002B481F2	759	5e-88	701	31.533	37.3752	PREDICTED nucleobase-ascorbate transporter 12	Cucumis	K14611	SLC23A1_2, SVCT1_2
Achn005111_TCONS_00088486	2265	6e-79	Nucleobase-ascorbate transporter 12	Arabidopsis thaliana	UniRef90_A0A068UFA7	543	3e-92	595	23.9735	30.7563	Coffea canephora DH200 94 genomic scaffold scaffold_24	Coffea canephora	K14611	SLC23A1_2, SVCT1_2
Achn005111-TA	1731	0	Nucleobase-ascorbate transporter 12	Arabidopsis thaliana	UniRef90_M5W760	1194	0	704	68.9775	56.5341	Uncharacterized protein	Maloideae	K14611	SLC23A1_2, SVCT1_2
Achn005121-TA	1194	0	Arogenate dehydratase/prephenate dehydratase 6 chloroplastic	Arabidopsis thaliana	UniRef90_A5BWG3	1182	0	411	98.995	98.0535	Putative uncharacterized protein	eudicotyledons	K05359	ADT, PDT
Achn005131_TCONS_00088472	1499	9e-11	Putative phytosulfokines 6	Arabidopsis thaliana	UniRef90_V4SF16	288	1e-16	98	19.2128	96.9388	Uncharacterized protein (Fragment)	Citrus	-	-
Achn005131-TA	213	1e-08	Putative phytosulfokines 6	Arabidopsis thaliana	UniRef90_M5W659	111	1e-11	96	52.1127	37.5	Uncharacterized protein	Prunus	-	-
Achn005151_TCONS_00088465	3285	0	Protein TIC 100	Arabidopsis thaliana	UniRef90_K4D9U4	1989	0	841	60.5479	78.5969	Uncharacterized protein	Solanum	-	-
Achn005151_TCONS_00088466	3761	0	Protein TIC 100	Arabidopsis thaliana	UniRef90_UPI0005817957	1479	0	822	39.3246	59.7324	PREDICTED uncharacterized protein LOC105169979	Sesamum indicum	-	-
Achn005151_TCONS_00088467	4764	3e-119	Protein TIC 100	Arabidopsis thaliana	UniRef90_UPI0005817957	972	6e-127	822	20.403	39.2944	PREDICTED uncharacterized protein LOC105169979	Sesamum indicum	-	-
Achn005151_TCONS_00088468	4217	2e-172	Protein TIC 100	Arabidopsis thaliana	UniRef90_UPI0005817957	1200	0	822	28.4562	48.5401	PREDICTED uncharacterized protein LOC105169979	Sesamum indicum	-	-
Achn005151_TCONS_00088469	4374	1e-119	Protein TIC 100	Arabidopsis thaliana	UniRef90_UPI0005817957	972	1e-127	822	22.2222	39.2944	PREDICTED uncharacterized protein LOC105169979	Sesamum indicum	-	-
Achn005151_TCONS_00088470	3499	0	Protein TIC 100	Arabidopsis thaliana	UniRef90_UPI0005817957	1479	0	822	42.2692	59.7324	PREDICTED uncharacterized protein LOC105169979	Sesamum indicum	-	-
Achn005151-TA	2088	0	Protein TIC 100	Arabidopsis thaliana	UniRef90_K4D9U4	1692	0	841	81.0345	66.2307	Uncharacterized protein	Solanum	-	-
Achn005161-TA	501	2e-93	Putative 4-hydroxy-4-methyl-2-oxoglutarate aldolase 3	Arabidopsis thaliana	UniRef90_A0A068UYL8	498	3e-106	166	99.4012	100	4-hydroxy-4-methyl-2-oxoglutarate aldolase	Coffea canephora	K02553	rraA, menG
Achn005171_TCONS_00088455	4299	8e-84	Putative 4-hydroxy-4-methyl-2-oxoglutarate aldolase 3	Arabidopsis thaliana	UniRef90_A0A068UYL8	498	2e-95	166	11.5841	100	4-hydroxy-4-methyl-2-oxoglutarate aldolase	Coffea canephora	K02553	rraA, menG
Achn005171_TCONS_00088456	4427	3e-83	Putative 4-hydroxy-4-methyl-2-oxoglutarate aldolase 3	Arabidopsis thaliana	UniRef90_A0A068UYL8	498	9e-95	166	11.2492	100	4-hydroxy-4-methyl-2-oxoglutarate aldolase	Coffea canephora	K02553	rraA, menG
Achn005171_TCONS_00088458	4501	4e-83	Putative 4-hydroxy-4-methyl-2-oxoglutarate aldolase 3	Arabidopsis thaliana	UniRef90_UPI00023B2B4F	912	3e-103	619	20.2622	49.7577	PREDICTED F-box protein At-B	Vitis vinifera	K02553	rraA, menG
Achn005171_TCONS_00088459	2952	5e-85	Putative 4-hydroxy-4-methyl-2-oxoglutarate aldolase 3	Arabidopsis thaliana	UniRef90_UPI00023B2B4F	912	2e-103	619	30.8943	49.7577	PREDICTED F-box protein At-B	Vitis vinifera	K02553	rraA, menG
Achn005171-TA	1167	7e-42	Probable aldo-keto reductase 4	Arabidopsis thaliana	UniRef90_V4S804	708	7e-99	250	60.6684	98.8	Uncharacterized protein	Citrus	-	-
Achn005181_TCONS_00088452	3920	0	Peroxisome biogenesis protein 5	Arabidopsis thaliana	UniRef90_UPI00058155A1	2250	0	743	57.398	100	PREDICTED peroxisome biogenesis protein 5	Sesamum indicum	K13342	PEX5, PXR1
Achn005181-TA	1647	0	Peroxisome biogenesis protein 5	Arabidopsis thaliana	UniRef90_UPI00058155A1	1584	0	743	96.1749	70.6595	PREDICTED peroxisome biogenesis protein 5	Sesamum indicum	K13342	PEX5, PXR1
Achn005191_TCONS_00088451	2369	8e-37	Peroxisome biogenesis protein 5	Arabidopsis thaliana	UniRef90_A5ADY2	240	1e-40	234	10.1309	34.188	Putative uncharacterized protein	Vitis vinifera	K13342	PEX5, PXR1
Achn005191-TA	744	7e-131	Peroxisome biogenesis protein 5	Arabidopsis thaliana	UniRef90_B9ST92	657	3e-138	367	88.3065	59.673	Peroxisomal targeting signal type 1 (Pts1) receptor putative	Ricinus communis	K13342	PEX5, PXR1
Achn005201_TCONS_00088450	1461	1e-21	Release factor glutamine methyltransferase	Gloeobacter violaceus (strain PCC 7421)	UniRef90_A0A022QIZ4	705	1e-92	360	48.2546	63.8889	Uncharacterized protein	Erythranthe guttata	K02493	hemK, prmC, HEMK
Achn005201-TA	1137	5e-45	Release factor glutamine methyltransferase	Synechocystis sp. (strain PCC 6803 / Kazusa)	UniRef90_UPI0005816556	1074	2e-157	364	94.4591	98.0769	PREDICTED hemK methyltransferase family member 1	Sesamum indicum	K02493	hemK, prmC, HEMK
Achn005211-TA	231	-	-	-	-	-	-	-	-	-	-	-	-	-
Achn005221_TCONS_00088443	2144	-	-	-	UniRef90_M5X0K9	1785	0	601	83.2556	99.1681	Uncharacterized protein	Rosaceae	-	-
Achn005221_TCONS_00088444	2170	-	-	-	UniRef90_M5X0K9	1785	0	601	82.2581	99.1681	Uncharacterized protein	Rosaceae	-	-
Achn005221-TA	1791	-	-	-	UniRef90_M5X0K9	1785	0	601	99.665	99.1681	Uncharacterized protein	Rosaceae	-	-
Achn005231-TA	1002	1e-77	Probable BOI-related E3 ubiquitin-protein ligase 3	Arabidopsis thaliana	UniRef90_UPI0005812C02	999	6e-123	349	99.7006	99.7135	PREDICTED probable BOI-related E3 ubiquitin-protein ligase 2	Sesamum indicum	-	-
Achn005241_TCONS_00088440	1098	2e-68	LOB domain-containing protein 4	Arabidopsis thaliana	UniRef90_M1AGH3	510	4e-90	171	46.4481	100	Uncharacterized protein	Solanaceae	-	-
Achn005241-TA	546	7e-68	LOB domain-containing protein 4	Arabidopsis thaliana	UniRef90_M1AGH3	543	9e-90	171	99.4505	100	Uncharacterized protein	Solanaceae	-	-
Achn005251-TA	318	-	-	-	-	-	-	-	-	-	-	-	-	-
Achn005261-TA	162	-	-	-	-	-	-	-	-	-	-	-	-	-
Achn005271-TA	474	-	-	-	UniRef90_M5WI24	423	2e-39	162	89.2405	87.037	Uncharacterized protein	Maloideae	-	-
Achn005281_TCONS_00088431	2819	5e-71	DEAD-box ATP-dependent RNA helicase 10	Arabidopsis thaliana	UniRef90_A0A068VA36	501	3e-76	452	17.7723	36.9469	Coffea canephora DH200 94 genomic scaffold scaffold_170	Coffea canephora	K14777	DDX47, RRP3
Achn005281_TCONS_00088432	2440	0	DEAD-box ATP-dependent RNA helicase 10	Arabidopsis thaliana	UniRef90_K4CXT4	1203	0	439	49.3033	91.344	DEAD-box RNA helicases protein	Solanaceae	K14777	DDX47, RRP3
Achn005281_TCONS_00088433	2984	1e-120	DEAD-box ATP-dependent RNA helicase 10	Arabidopsis thaliana	UniRef90_A0A068VA36	741	6e-131	452	24.8324	54.646	Coffea canephora DH200 94 genomic scaffold scaffold_170	Coffea canephora	K14777	DDX47, RRP3
Achn005281_TCONS_00088434	2047	0	DEAD-box ATP-dependent RNA helicase 10	Arabidopsis thaliana	UniRef90_K4CXT4	1203	0	439	58.7689	91.344	DEAD-box RNA helicases protein	Solanaceae	K14777	DDX47, RRP3
Achn005281_TCONS_00088435	2199	0	DEAD-box ATP-dependent RNA helicase 10	Arabidopsis thaliana	UniRef90_K4CXT4	1203	0	439	54.7067	91.344	DEAD-box RNA helicases protein	Solanaceae	K14777	DDX47, RRP3
Achn005281-TA	1341	0	DEAD-box ATP-dependent RNA helicase 10	Arabidopsis thaliana	UniRef90_K4CXT4	1239	0	439	92.3937	91.344	DEAD-box RNA helicases protein	Solanaceae	K14777	DDX47, RRP3
Achn005291-TA	1446	0	Phosphoglycerate kinase chloroplastic	Nicotiana tabacum	UniRef90_UPI0005815E6F	1356	0	481	93.7759	94.5946	PREDICTED phosphoglycerate kinase chloroplastic	Sesamum indicum	K00927	PGK, pgk
Achn005301_TCONS_00088424	2673	7e-172	Phosphoglycerate kinase cytosolic	Nicotiana tabacum	UniRef90_A5CAF6	855	1e-174	401	31.9865	71.0723	Phosphoglycerate kinase	Mesangiospermae	K00927	PGK, pgk
Achn005301_TCONS_00088425	5412	0	Phosphoglycerate kinase cytosolic	Nicotiana tabacum	UniRef90_A5CAF6	1185	0	401	21.8958	98.5037	Phosphoglycerate kinase	Mesangiospermae	K00927	PGK, pgk
Achn005301-TA	1293	0	Phosphoglycerate kinase cytosolic	Nicotiana tabacum	UniRef90_A5CAF6	1203	0	401	93.0394	100	Phosphoglycerate kinase	Mesangiospermae	K00927	PGK, pgk
Achn005311_TCONS_00088418	959	5e-40	Heterogeneous nuclear ribonucleoprotein 1	Arabidopsis thaliana	UniRef90_V4TZ90	531	2e-107	247	55.3702	71.6599	Uncharacterized protein	Citrus	K12741	HNRNPA1_3
Achn005311_TCONS_00088419	2219	5e-14	Heterogeneous nuclear ribonucleoprotein 1	Arabidopsis thaliana	UniRef90_V4TZ90	348	2e-46	247	15.6827	46.9636	Uncharacterized protein	Citrus	K12741	HNRNPA1_3
Achn005311_TCONS_00088421	2569	2e-37	Heterogeneous nuclear ribonucleoprotein 1	Arabidopsis thaliana	UniRef90_V4TZ90	606	3e-106	247	23.5889	81.7814	Uncharacterized protein	Citrus	K12741	HNRNPA1_3
Achn005311_TCONS_00088422	2307	1e-42	Heterogeneous nuclear ribonucleoprotein 1	Arabidopsis thaliana	UniRef90_A5APB9	696	9e-126	348	30.1691	66.6667	Putative uncharacterized protein	rosids	K12741	HNRNPA1_3
Achn005311-TA	816	2e-20	Heterogeneous nuclear ribonucleoprotein 27C	Drosophila melanogaster	UniRef90_A5APB9	438	3e-68	348	53.6765	41.954	Putative uncharacterized protein	rosids	K12741	HNRNPA1_3
Achn005321_TCONS_00088416	770	1e-30	ER membrane protein complex subunit 8/9 homolog	Arabidopsis thaliana	UniRef90_M1AGM7	453	2e-59	155	58.8312	98.7097	Uncharacterized protein	Solanum tuberosum	-	-
Achn005321-TA	609	6e-80	ER membrane protein complex subunit 8/9 homolog	Arabidopsis thaliana	UniRef90_D7UAL1	606	1e-91	206	99.5074	100	Putative uncharacterized protein	Vitis vinifera	-	-
Achn005331_TCONS_00088404	1595	1e-94	DNA-directed RNA polymerases I and III subunit RPAC1	Bos taurus	UniRef90_A0A068UZJ9	1116	0	395	69.9687	93.6709	Coffea canephora DH200 94 genomic scaffold scaffold_76	Coffea canephora	K03027	RPC40, POLR1C
Achn005331_TCONS_00088406	3794	4e-57	Probable 28S rRNA (cytosine(4447)-C(5))-methyltransferase	Homo sapiens	UniRef90_A0A067EZC4	429	6e-77	384	11.3073	37.2396	Uncharacterized protein	Citrus sinensis	K14835	NOP2
Achn005331_TCONS_00088407	2163	6e-91	Probable 28S rRNA (cytosine(4447)-C(5))-methyltransferase	Homo sapiens	UniRef90_A5AR63	990	6e-137	741	45.7698	44.3995	Putative uncharacterized protein	Vitis vinifera	K14835	NOP2
Achn005331_TCONS_00088408	3220	4e-62	Probable 28S rRNA (cytosine(4447)-C(5))-methyltransferase	Homo sapiens	UniRef90_A5AR63	762	1e-93	741	23.6646	32.7935	Putative uncharacterized protein	Vitis vinifera	K14835	NOP2
Achn005331_TCONS_00088409	1908	3e-137	Probable 28S rRNA (cytosine(4447)-C(5))-methyltransferase	Homo sapiens	UniRef90_A5AR63	1137	0	741	59.5912	49.9325	Putative uncharacterized protein	Vitis vinifera	K14835	NOP2
Achn005331_TCONS_00088410	2204	1e-93	Probable 28S rRNA (cytosine-C(5))-methyltransferase	Mus musculus	UniRef90_K4CFB0	621	2e-127	706	28.176	29.3201	Uncharacterized protein	Solanaceae	K14835	NOP2
Achn005331_TCONS_00088411	3370	1e-128	Probable 28S rRNA (cytosine(4447)-C(5))-methyltransferase	Homo sapiens	UniRef90_A0A067EZC4	810	2e-169	384	24.0356	70.3125	Uncharacterized protein	Citrus sinensis	K14835	NOP2
Achn005331_TCONS_00088412	4507	7e-57	Probable 28S rRNA (cytosine(4447)-C(5))-methyltransferase	Homo sapiens	UniRef90_A0A067EZC4	429	3e-76	384	9.51853	37.2396	Uncharacterized protein	Citrus sinensis	K14835	NOP2
Achn005331_TCONS_00088413	1915	7e-140	Probable 28S rRNA (cytosine(4447)-C(5))-methyltransferase	Homo sapiens	UniRef90_A5AR63	1143	0	741	59.6867	49.9325	Putative uncharacterized protein	Vitis vinifera	K14835	NOP2
Achn005331_TCONS_00088414	2339	5e-63	Probable 28S rRNA (cytosine(4447)-C(5))-methyltransferase	Homo sapiens	UniRef90_A5AR63	762	6e-96	741	32.578	32.7935	Putative uncharacterized protein	Vitis vinifera	K14835	NOP2
Achn005331_TCONS_00088415	2079	1e-77	Probable 28S rRNA (cytosine(4447)-C(5))-methyltransferase	Homo sapiens	UniRef90_M0TJ51	879	3e-127	599	42.2799	60.601	Uncharacterized protein	Musa acuminata subsp. malaccensis	K14835	NOP2
Achn005331-TA	2307	1e-91	DNA-directed RNA polymerases I and III subunit RPAC1	Bos taurus	UniRef90_A0A068UZJ9	1014	0	395	43.9532	85.0633	Coffea canephora DH200 94 genomic scaffold scaffold_76	Coffea canephora	K03027	RPC40, POLR1C
Achn005341_TCONS_00088398	3500	0	Serine/threonine-protein kinase D6PKL2	Arabidopsis thaliana	UniRef90_F6I571	1839	0	611	52.5429	100	Putative uncharacterized protein	Vitis vinifera	K08286	E2.7.11.-
Achn005341_TCONS_00088399	2991	0	Serine/threonine-protein kinase D6PKL2	Arabidopsis thaliana	UniRef90_F6I571	1839	0	611	61.4845	100	Putative uncharacterized protein	Vitis vinifera	K08286	E2.7.11.-
Achn005341_TCONS_00088400	2712	0	Serine/threonine-protein kinase D6PKL2	Arabidopsis thaliana	UniRef90_F6I571	1839	0	611	67.8097	100	Putative uncharacterized protein	Vitis vinifera	K08286	E2.7.11.-
Achn005341_TCONS_00088401	2993	0	Serine/threonine-protein kinase D6PKL2	Arabidopsis thaliana	UniRef90_F6I571	1839	0	611	61.4434	100	Putative uncharacterized protein	Vitis vinifera	K08286	E2.7.11.-
Achn005341_TCONS_00088402	2864	0	Serine/threonine-protein kinase D6PKL2	Arabidopsis thaliana	UniRef90_F6I571	1839	0	611	64.2109	100	Putative uncharacterized protein	Vitis vinifera	K08286	E2.7.11.-
Achn005341-TA	1203	0	Protein kinase G11A	Oryza sativa subsp. japonica	UniRef90_B9IH04	1200	0	612	99.7506	72.7124	Uncharacterized protein	Populus	-	-
Achn005351_TCONS_00088396	2663	2e-19	Phosphatidylinositol/phosphatidylcholine transfer protein SFH11	Arabidopsis thaliana	UniRef90_UPI0005814ECF	1005	2e-176	337	37.7394	100	PREDICTED SEC14 cytosolic factor	Sesamum indicum	-	-
Achn005351-TA	1059	9e-21	Phosphatidylinositol/phosphatidylcholine transfer protein SFH2	Arabidopsis thaliana	UniRef90_A0A067L481	1053	2e-176	337	99.4334	99.7033	Uncharacterized protein	Jatropha curcas	-	-
Achn005361_TCONS_00088392	1454	6e-99	Transmembrane emp24 domain-containing protein p24beta2	Arabidopsis thaliana	UniRef90_U5DCT2	603	8e-110	229	41.4718	88.2096	Uncharacterized protein	Amborella trichopoda	-	-
Achn005361_TCONS_00088393	3499	0	Cellulose synthase-like protein E1	Arabidopsis thaliana	UniRef90_UPI00052064EB	2778	0	927	79.3941	99.137	PREDICTED cellulose synthase-like protein E1 isoform X2	Nicotiana	-	-
Achn005361_TCONS_00088395	2579	0	Cellulose synthase-like protein E1	Arabidopsis thaliana	UniRef90_F6I566	2175	0	732	84.335	98.6339	Putative uncharacterized protein	Vitis vinifera	-	-
Achn005361-TA	2283	4e-109	Cellulose synthase-like protein E1	Arabidopsis thaliana	UniRef90_A5AV45	1992	0	1181	87.2536	59.5258	Putative uncharacterized protein	Vitis vinifera	-	-
Achn005371-TA	213	-	-	-	-	-	-	-	-	-	-	-	-	-
Achn005381_TCONS_00088386	1286	-	-	-	UniRef90_A0A0D2U250	468	1e-41	179	36.3919	99.4413	Uncharacterized protein	Gossypium raimondii	-	-
Achn005381_TCONS_00088387	3760	-	-	-	UniRef90_D7UAG2	366	2e-37	144	9.73404	86.8056	Putative uncharacterized protein	Vitis vinifera	-	-
Achn005381_TCONS_00088388	1252	-	-	-	UniRef90_A0A0B0PMY3	423	1e-44	146	33.7859	99.3151	Na( )-translocating NADH-quinone reductase subunit A	Gossypium	-	-
Achn005381-TA	546	-	-	-	UniRef90_D7UAG2	366	2e-42	144	67.033	86.8056	Putative uncharacterized protein	Vitis vinifera	-	-
Achn005391-TA	288	-	-	-	UniRef90_K4CHM1	138	8e-12	383	47.9167	12.5326	Uncharacterized protein	Solanum lycopersicum	-	-
Achn005401_TCONS_00088382	1163	8e-129	Mitochondrial import inner membrane translocase subunit TIM50	Arabidopsis thaliana	UniRef90_UPI00051AB5D0	1029	2e-177	360	88.4781	96.1111	PREDICTED mitochondrial import inner membrane translocase subunit TIM50-like	Nicotiana	K17496	TIM50
Achn005401_TCONS_00088383	2071	5e-121	Mitochondrial import inner membrane translocase subunit TIM50	Arabidopsis thaliana	UniRef90_UPI00052EEB99	732	8e-151	353	35.3452	69.1218	PREDICTED mitochondrial import inner membrane translocase subunit TIM50-like	Nelumbo nucifera	K17496	TIM50
Achn005401_TCONS_00088384	2107	3e-131	Mitochondrial import inner membrane translocase subunit TIM50	Arabidopsis thaliana	UniRef90_UPI00051AB5D0	1071	0	360	50.8306	100	PREDICTED mitochondrial import inner membrane translocase subunit TIM50-like	Nicotiana	K17496	TIM50
Achn005401-TA	870	7e-81	Mitochondrial import inner membrane translocase subunit TIM50	Arabidopsis thaliana	UniRef90_UPI00058135E6	804	2e-116	354	92.4138	93.5028	PREDICTED mitochondrial import inner membrane translocase subunit TIM50	Sesamum indicum	K17496	TIM50
Achn005411_TCONS_00088377	2833	9e-133	Zinc transporter 11	Arabidopsis thaliana	UniRef90_UPI00051AD1A1	903	5e-166	348	31.8743	87.6437	PREDICTED zinc transporter 11	Nicotiana	K14709	SLC39A1_2_3, ZIP1_2_3
Achn005411_TCONS_00088378	3579	3e-80	Zinc transporter 11	Arabidopsis thaliana	UniRef90_UPI00051AD1A1	555	9e-95	348	15.5071	53.1609	PREDICTED zinc transporter 11	Nicotiana	K14709	SLC39A1_2_3, ZIP1_2_3
Achn005411_TCONS_00088379	2483	5e-134	Zinc transporter 11	Arabidopsis thaliana	UniRef90_UPI00051AD1A1	903	2e-167	348	36.3673	87.6437	PREDICTED zinc transporter 11	Nicotiana	K14709	SLC39A1_2_3, ZIP1_2_3
Achn005411-TA	972	5e-140	Zinc transporter 11	Arabidopsis thaliana	UniRef90_UPI00051AD1A1	861	5e-168	348	88.5802	87.6437	PREDICTED zinc transporter 11	Nicotiana	K14709	SLC39A1_2_3, ZIP1_2_3
Achn005421_TCONS_00088373	2446	5e-21	DNA-dependent metalloprotease WSS1	Saccharomyces cerevisiae (strain ATCC 204508 / S288c)	UniRef90_D7UAE5	1239	3e-177	366	50.6541	100	Putative uncharacterized protein	Vitis vinifera	-	-
Achn005421_TCONS_00088374	2684	6e-21	DNA-dependent metalloprotease WSS1	Saccharomyces cerevisiae (strain ATCC 204508 / S288c)	UniRef90_D7UAE5	1239	3e-176	366	46.1624	100	Putative uncharacterized protein	Vitis vinifera	-	-
Achn005421_TCONS_00088376	596	2e-10	DNA-dependent metalloprotease WSS1	Saccharomyces cerevisiae (strain ATCC 204508 / S288c)	UniRef90_UPI0005FB2183	351	2e-58	338	58.8926	34.6154	PREDICTED DNA-dependent metalloprotease WSS1 isoform X2	Jatropha curcas	-	-
Achn005421-TA	1083	2e-22	DNA-dependent metalloprotease WSS1	Saccharomyces cerevisiae (strain ATCC 204508 / S288c)	UniRef90_D7UAE5	1080	1e-176	366	99.723	100	Putative uncharacterized protein	Vitis vinifera	-	-
Achn005431-TA	249	9e-14	Cytochrome P450 71D10	Glycine max	UniRef90_M5WII7	174	6e-13	445	69.8795	12.1348	Uncharacterized protein	Prunus persica	-	-
Achn005441_TCONS_00088368	3703	2e-62	Vesicle-fusing ATPase	Arabidopsis thaliana	UniRef90_UPI0003D6EFF3	960	0	1020	25.9249	31.3725	PREDICTED uncharacterized protein LOC102627778	Citrus sinensis	-	-
Achn005441_TCONS_00088370	659	2e-69	Vesicle-fusing ATPase	Arabidopsis thaliana	UniRef90_A0A067EUK5	393	9e-74	594	59.6358	22.0539	Uncharacterized protein	Citrus sinensis	K06027	NSF
Achn005441-TA	456	8e-71	Vesicle-fusing ATPase	Arabidopsis thaliana	UniRef90_A0A067EUK5	402	7e-75	594	88.1579	22.5589	Uncharacterized protein	Citrus sinensis	K06027	NSF
Achn005451_TCONS_00088366	1116	1e-34	Vesicle-fusing ATPase	Arabidopsis thaliana	UniRef90_A0A059C892	333	7e-43	743	29.8387	14.9394	Uncharacterized protein	Eucalyptus grandis	K06027	NSF
Achn005451-TA	336	1e-37	Vesicle-fusing ATPase	Arabidopsis thaliana	UniRef90_A0A059C892	330	3e-46	743	98.2143	14.8048	Uncharacterized protein	Eucalyptus grandis	K06027	NSF
Achn005461-TA	267	-	-	-	-	-	-	-	-	-	-	-	-	-
Achn005471_TCONS_00197731	7529	9e-67	Increased DNA methylation 1	Arabidopsis thaliana	UniRef90_UPI000198584C	2199	1e-154	1444	29.2071	51.108	PREDICTED uncharacterized protein LOC100248637	Vitis vinifera	-	-
Achn005471_TCONS_00197733	9428	1e-66	Increased DNA methylation 1	Arabidopsis thaliana	UniRef90_UPI000198584C	2199	1e-153	1444	23.3241	51.108	PREDICTED uncharacterized protein LOC100248637	Vitis vinifera	-	-
Achn005471-TA	3276	2e-68	Increased DNA methylation 1	Arabidopsis thaliana	UniRef90_UPI000198584C	3123	0	1444	95.3297	73.2687	PREDICTED uncharacterized protein LOC100248637	Vitis vinifera	-	-
Achn005481_TCONS_00197719	6373	0	Increased DNA methylation 1	Arabidopsis thaliana	UniRef90_A0A068UCJ0	1701	0	1258	26.6907	44.5946	Coffea canephora DH200 94 genomic scaffold scaffold_19	Coffea canephora	-	-
Achn005481_TCONS_00197720	5704	0	Increased DNA methylation 1	Arabidopsis thaliana	UniRef90_UPI000198584C	4455	0	1444	78.1031	100	PREDICTED uncharacterized protein LOC100248637	Vitis vinifera	-	-
Achn005481_TCONS_00197721	6560	0	Increased DNA methylation 1	Arabidopsis thaliana	UniRef90_UPI000198584C	4449	0	1444	67.8201	100	PREDICTED uncharacterized protein LOC100248637	Vitis vinifera	-	-
Achn005481_TCONS_00197722	5712	0	Increased DNA methylation 1	Arabidopsis thaliana	UniRef90_A0A068UCJ0	1701	0	1258	29.7794	44.5946	Coffea canephora DH200 94 genomic scaffold scaffold_19	Coffea canephora	-	-
Achn005481_TCONS_00197723	5805	0	Increased DNA methylation 1	Arabidopsis thaliana	UniRef90_UPI000198584C	4449	0	1444	76.6408	100	PREDICTED uncharacterized protein LOC100248637	Vitis vinifera	-	-
Achn005481_TCONS_00197724	7606	0	Increased DNA methylation 1	Arabidopsis thaliana	UniRef90_UPI000198584C	4440	0	1444	58.375	100	PREDICTED uncharacterized protein LOC100248637	Vitis vinifera	-	-
Achn005481_TCONS_00197725	5790	0	Increased DNA methylation 1	Arabidopsis thaliana	UniRef90_A0A068UCJ0	1725	0	1258	29.7927	43.4022	Coffea canephora DH200 94 genomic scaffold scaffold_19	Coffea canephora	-	-
Achn005481_TCONS_00197726	11808	0	Increased DNA methylation 1	Arabidopsis thaliana	UniRef90_UPI000198584C	4440	0	1444	37.6016	100	PREDICTED uncharacterized protein LOC100248637	Vitis vinifera	-	-
Achn005481_TCONS_00197727	7536	0	Increased DNA methylation 1	Arabidopsis thaliana	UniRef90_A0A068UCJ0	1710	0	1258	22.6911	44.5946	Coffea canephora DH200 94 genomic scaffold scaffold_19	Coffea canephora	-	-
Achn005481-TA	1341	1e-113	Increased DNA methylation 1	Arabidopsis thaliana	UniRef90_A0A068UCJ0	1050	3e-146	1258	78.2998	27.186	Coffea canephora DH200 94 genomic scaffold scaffold_19	Coffea canephora	-	-
Achn005491_TCONS_00197717	2924	3e-128	Transcription factor GTE4	Arabidopsis thaliana	UniRef90_UPI00052ED73E	1590	0	613	54.3776	87.4388	PREDICTED transcription factor GTE4	Nelumbo nucifera	-	-
Achn005491-TA	1950	6e-132	Transcription factor GTE4	Arabidopsis thaliana	UniRef90_UPI00052ED73E	1590	0	613	81.5385	87.4388	PREDICTED transcription factor GTE4	Nelumbo nucifera	-	-
Achn005501-TA	261	2e-19	Malate dehydrogenase 1 mitochondrial	Arabidopsis thaliana	UniRef90_O81279	138	2e-19	260	52.8736	17.6923	Malate dehydrogenase (Fragment)	Glycine max	K00026	MDH2
Achn005511-TA	420	-	-	-	UniRef90_A5AE16	192	2e-18	1539	45.7143	4.15854	Putative uncharacterized protein	Vitis vinifera	-	-
Achn005521-TA	189	4e-23	Protein DJ-1 homolog B	Arabidopsis thaliana	UniRef90_UPI0005811989	186	4e-27	438	98.4127	14.1553	PREDICTED protein DJ-1 homolog B	Sesamum indicum	K03152	thiJ
Achn005531_TCONS_00177838	1999	0	Protein DJ-1 homolog B	Arabidopsis thaliana	UniRef90_A0A067K8S7	1215	0	432	60.7804	94.9074	Uncharacterized protein	Jatropha curcas	K03152	thiJ
Achn005531-TA	912	1e-157	Protein DJ-1 homolog B	Arabidopsis thaliana	UniRef90_A0A067K8S7	909	0	432	99.6711	70.1389	Uncharacterized protein	Jatropha curcas	K03152	thiJ
Achn005541_TCONS_00197882	8142	0	Trifunctional UDP-glucose 4 6-dehydratase/UDP-4-keto-6-deoxy-D-glucose 3 5-epimerase/UDP-4-keto-L-rhamnose-reductase RHM1	Arabidopsis thaliana	UniRef90_F6H2K4	2022	0	675	24.8342	99.8519	Putative uncharacterized protein	rosids	K12450	RHM
Achn005541-TA	2028	0	Trifunctional UDP-glucose 4 6-dehydratase/UDP-4-keto-6-deoxy-D-glucose 3 5-epimerase/UDP-4-keto-L-rhamnose-reductase RHM1	Arabidopsis thaliana	UniRef90_F6H2K4	2022	0	675	99.7041	99.8519	Putative uncharacterized protein	rosids	K12450	RHM
Achn005551_TCONS_00037881	3598	1e-87	Probable glutamyl endopeptidase chloroplastic	Arabidopsis thaliana	UniRef90_D7U2I4	357	1e-103	913	9.92218	13.034	Putative uncharacterized protein	Vitis vinifera	-	-
Achn005551_TCONS_00037882	3813	4e-86	Probable glutamyl endopeptidase chloroplastic	Oryza sativa subsp. japonica	UniRef90_D7U2I4	357	6e-95	913	9.36271	13.034	Putative uncharacterized protein	Vitis vinifera	-	-
Achn005551_TCONS_00037884	3358	2e-90	Probable glutamyl endopeptidase chloroplastic	Oryza sativa subsp. japonica	UniRef90_D7U2I4	615	3e-98	913	18.3145	16.8675	Putative uncharacterized protein	Vitis vinifera	-	-
Achn005551_TCONS_00037885	3190	3e-89	Probable glutamyl endopeptidase chloroplastic	Oryza sativa subsp. japonica	UniRef90_D7U2I4	624	5e-97	913	19.5611	16.8675	Putative uncharacterized protein	Vitis vinifera	-	-
Achn005551_TCONS_00037886	2470	1e-90	Probable glutamyl endopeptidase chloroplastic	Oryza sativa subsp. japonica	UniRef90_D7U2I4	615	2e-98	913	24.8988	16.8675	Putative uncharacterized protein	Vitis vinifera	-	-
Achn005551_TCONS_00037888	2935	3e-86	Probable glutamyl endopeptidase chloroplastic	Oryza sativa subsp. japonica	UniRef90_D7U2I4	357	4e-95	913	12.1635	13.034	Putative uncharacterized protein	Vitis vinifera	-	-
Achn005551-TA	327	3e-35	Probable glutamyl endopeptidase chloroplastic	Oryza sativa subsp. japonica	UniRef90_D7U2I4	240	9e-38	913	73.3945	8.87185	Putative uncharacterized protein	Vitis vinifera	-	-
Achn005561-TA	165	-	-	-	-	-	-	-	-	-	-	-	-	-
Achn005571-TA	213	-	-	-	-	-	-	-	-	-	-	-	-	-
Achn005581-TA	393	-	-	-	UniRef90_A5BJW6	273	1e-26	448	69.4656	20.0893	Putative uncharacterized protein	Vitis vinifera	-	-
Achn005591_TCONS_00037910	1584	-	-	-	UniRef90_A0A067G9G6	747	2e-80	282	47.1591	87.5887	Uncharacterized protein	Citrus sinensis	-	-
Achn005591-TA	435	-	-	-	UniRef90_B9GKE2	288	4e-14	276	66.2069	34.7826	Uncharacterized protein	Populus trichocarpa	-	-
Achn005601-TA	2115	0	Heat shock protein 83	Ipomoea nil	UniRef90_P51819	2070	0	703	97.8723	98.0085	Heat shock protein 83	Mesangiospermae	K04079	htpG, HSP90A
Achn005611_TCONS_00037914	2336	0	Monodehydroascorbate reductase chloroplastic	Arabidopsis thaliana	UniRef90_D7TV61	1437	0	490	61.5154	98.3673	Putative uncharacterized protein	Vitis vinifera	K08232	E1.6.5.4
Achn005611_TCONS_00037915	4541	3e-112	Monodehydroascorbate reductase chloroplastic	Arabidopsis thaliana	UniRef90_V4VJ81	636	4e-120	497	14.0057	42.4547	Uncharacterized protein	Citrus	K08232	E1.6.5.4
Achn005611_TCONS_00037916	2359	0	Monodehydroascorbate reductase chloroplastic	Arabidopsis thaliana	UniRef90_D7TV61	891	0	490	37.7702	61.4286	Putative uncharacterized protein	Vitis vinifera	K08232	E1.6.5.4
Achn005611_TCONS_00037917	2904	0	Monodehydroascorbate reductase chloroplastic	Arabidopsis thaliana	UniRef90_UPI00052E88C4	780	0	499	26.8595	52.1042	PREDICTED monodehydroascorbate reductase chloroplastic	Nelumbo nucifera	K08232	E1.6.5.4
Achn005611_TCONS_00037918	4759	5e-89	Monodehydroascorbate reductase chloroplastic	Arabidopsis thaliana	UniRef90_UPI00052E88C4	594	1e-103	499	12.4816	39.6794	PREDICTED monodehydroascorbate reductase chloroplastic	Nelumbo nucifera	K08232	E1.6.5.4
Achn005611_TCONS_00037919	3789	9e-90	Monodehydroascorbate reductase chloroplastic	Arabidopsis thaliana	UniRef90_UPI00052E88C4	594	1e-104	499	15.677	39.6794	PREDICTED monodehydroascorbate reductase chloroplastic	Nelumbo nucifera	K08232	E1.6.5.4
Achn005611_TCONS_00037920	3175	2e-130	Monodehydroascorbate reductase chloroplastic	Arabidopsis thaliana	UniRef90_V4VJ81	825	4e-138	497	25.9843	48.8934	Uncharacterized protein	Citrus	K08232	E1.6.5.4
Achn005611-TA	1695	0	Monodehydroascorbate reductase chloroplastic	Arabidopsis thaliana	UniRef90_D7TV61	1293	0	490	76.2832	97.3469	Putative uncharacterized protein	Vitis vinifera	K08232	E1.6.5.4
Achn005621_TCONS_00037922	1558	2e-52	WRKY transcription factor 22	Arabidopsis thaliana	UniRef90_F6HUN4	783	1e-65	329	50.2567	93.0091	Putative uncharacterized protein	Vitis vinifera	-	-
Achn005621-TA	867	5e-55	WRKY transcription factor 22	Arabidopsis thaliana	UniRef90_F6HUN4	783	2e-68	329	90.3114	93.0091	Putative uncharacterized protein	Vitis vinifera	K13425	WRKY22
Achn005631-TA	453	4e-14	Probable WRKY transcription factor 56	Arabidopsis thaliana	UniRef90_A0A068UUY2	282	5e-22	189	62.2517	47.0899	Coffea canephora DH200 94 genomic scaffold scaffold_62	Coffea canephora	-	-
Achn005641_TCONS_00037925	3133	7e-148	Protein SGT1 homolog B	Arabidopsis thaliana	UniRef90_A0A067JN12	1128	9e-166	358	36.0038	100	Uncharacterized protein	Jatropha curcas	K12795	SUGT1, SGT1
Achn005641_TCONS_00037926	552	1e-28	Protein SGT1 homolog B	Arabidopsis thaliana	UniRef90_UPI0004E5B169	252	2e-32	369	45.6522	22.7642	PREDICTED protein SGT1 homolog isoform X1	Phoenix dactylifera	K12795	SUGT1, SGT1
Achn005641-TA	999	1e-86	Protein SGT1 homolog A	Arabidopsis thaliana	UniRef90_A0A067JN12	771	1e-101	358	77.1772	85.1955	Uncharacterized protein	Jatropha curcas	K12795	SUGT1, SGT1
Achn005651_TCONS_00037927	4271	2e-45	NAD(P)H-quinone oxidoreductase subunit 2 B chloroplastic	Daucus carota	UniRef90_UPI00053AE268	327	6e-47	173	7.65629	63.0058	PREDICTED NAD(P)H-quinone oxidoreductase subunit 2 B chloroplastic partial	Camelina sativa	K05573	ndhB
Achn005651_TCONS_00037928	3678	2e-45	NAD(P)H-quinone oxidoreductase subunit 2 B chloroplastic	Daucus carota	UniRef90_UPI00053AE268	327	5e-47	173	8.8907	63.0058	PREDICTED NAD(P)H-quinone oxidoreductase subunit 2 B chloroplastic partial	Camelina sativa	K05573	ndhB
Achn005651_TCONS_00037929	5981	5e-45	NAD(P)H-quinone oxidoreductase subunit 2 B chloroplastic	Daucus carota	UniRef90_UPI00053AE268	327	8e-47	173	5.46731	63.0058	PREDICTED NAD(P)H-quinone oxidoreductase subunit 2 B chloroplastic partial	Camelina sativa	K05573	ndhB
Achn005651_TCONS_00037930	2371	-	-	-	UniRef90_D7TV74	1920	5e-156	691	80.9785	96.0926	Putative uncharacterized protein	Vitis vinifera	-	-
Achn005651_TCONS_00037931	4221	2e-45	NAD(P)H-quinone oxidoreductase subunit 2 B chloroplastic	Daucus carota	UniRef90_UPI00053AE268	327	6e-47	173	7.74698	63.0058	PREDICTED NAD(P)H-quinone oxidoreductase subunit 2 B chloroplastic partial	Camelina sativa	K05573	ndhB
Achn005651_TCONS_00037932	2093	-	-	-	UniRef90_D7TV74	1563	4e-139	691	74.6775	75.2533	Putative uncharacterized protein	Vitis vinifera	-	-
Achn005651-TA	1698	-	-	-	UniRef90_D7TV74	1689	3e-118	691	99.47	90.8828	Putative uncharacterized protein	Vitis vinifera	-	-
Achn005661-TA	507	-	-	-	-	-	-	-	-	-	-	-	-	-
Achn005671_TCONS_00040964	2771	4e-163	Serine/threonine-protein phosphatase PP1	Medicago sativa subsp. varia	UniRef90_D7TV73	768	5e-167	319	27.7156	80.2508	Serine/threonine-protein phosphatase	rosids	K06269	PPP1C
Achn005671_TCONS_00040965	3304	4e-161	Serine/threonine-protein phosphatase PP1	Medicago sativa subsp. varia	UniRef90_D7TV73	768	5e-165	319	23.2446	80.2508	Serine/threonine-protein phosphatase	rosids	K06269	PPP1C
Achn005671_TCONS_00040966	5582	8e-157	Serine/threonine-protein phosphatase PP1	Medicago sativa subsp. varia	UniRef90_D7TV73	783	4e-160	319	14.0272	81.8182	Serine/threonine-protein phosphatase	rosids	K06269	PPP1C
Achn005671_TCONS_00040967	5049	1e-157	Serine/threonine-protein phosphatase PP1	Medicago sativa subsp. varia	UniRef90_D7TV73	783	5e-161	319	15.508	81.8182	Serine/threonine-protein phosphatase	rosids	K06269	PPP1C
Achn005671-TA	963	0	Serine/threonine-protein phosphatase PP1	Medicago sativa subsp. varia	UniRef90_D7TV73	951	0	319	98.7539	99.373	Serine/threonine-protein phosphatase	rosids	K06269	PPP1C
Achn005681_TCONS_00040941	7229	1e-25	Probable WRKY transcription factor 24	Arabidopsis thaliana	UniRef90_M5WZ68	2085	0	1506	28.8422	44.3559	Uncharacterized protein	Prunus	-	-
Achn005681_TCONS_00040942	7678	1e-25	Probable WRKY transcription factor 24	Arabidopsis thaliana	UniRef90_M5WZ68	1629	0	1506	21.2165	35.8566	Uncharacterized protein	Prunus	-	-
Achn005681_TCONS_00040943	8445	1e-25	Probable WRKY transcription factor 24	Arabidopsis thaliana	UniRef90_M5WZ68	1629	0	1506	19.2895	35.8566	Uncharacterized protein	Prunus	-	-
Achn005681_TCONS_00040944	7421	1e-25	Probable WRKY transcription factor 24	Arabidopsis thaliana	UniRef90_M5WZ68	1629	0	1506	21.9512	35.8566	Uncharacterized protein	Prunus	-	-
Achn005681_TCONS_00040945	7499	1e-25	Probable WRKY transcription factor 24	Arabidopsis thaliana	UniRef90_M5WZ68	2085	0	1506	27.8037	44.3559	Uncharacterized protein	Prunus	-	-
Achn005681_TCONS_00040946	5704	7e-26	Probable WRKY transcription factor 24	Arabidopsis thaliana	UniRef90_A0A067JNC3	1635	0	1519	28.6641	35.418	Uncharacterized protein	Jatropha curcas	-	-
Achn005681_TCONS_00040947	6670	9e-26	Probable WRKY transcription factor 24	Arabidopsis thaliana	UniRef90_M5WZ68	1629	0	1506	24.4228	35.8566	Uncharacterized protein	Prunus	-	-
Achn005681_TCONS_00040948	5621	7e-26	Probable WRKY transcription factor 24	Arabidopsis thaliana	UniRef90_M5WZ68	2085	0	1506	37.093	44.3559	Uncharacterized protein	Prunus	-	-
Achn005681_TCONS_00040949	5611	7e-26	Probable WRKY transcription factor 24	Arabidopsis thaliana	UniRef90_M5WZ68	2085	0	1506	37.1592	44.3559	Uncharacterized protein	Prunus	-	-
Achn005681_TCONS_00040950	9138	1e-25	Probable WRKY transcription factor 24	Arabidopsis thaliana	UniRef90_F6HUN5	1452	0	1456	15.8897	33.3791	Putative uncharacterized protein	Vitis vinifera	-	-
Achn005681_TCONS_00040951	6438	9e-26	Probable WRKY transcription factor 24	Arabidopsis thaliana	UniRef90_A0A067JNC3	1635	0	1519	25.3961	35.418	Uncharacterized protein	Jatropha curcas	-	-
Achn005681_TCONS_00040952	7994	1e-25	Probable WRKY transcription factor 24	Arabidopsis thaliana	UniRef90_F6HUN5	1452	0	1456	18.1636	33.3791	Putative uncharacterized protein	Vitis vinifera	-	-
Achn005681_TCONS_00040953	8750	1e-25	Probable WRKY transcription factor 24	Arabidopsis thaliana	UniRef90_F6HUN5	1452	0	1456	16.5943	33.3791	Putative uncharacterized protein	Vitis vinifera	-	-
Achn005681_TCONS_00040954	6856	9e-26	Probable WRKY transcription factor 24	Arabidopsis thaliana	UniRef90_M5WZ68	1629	0	1506	23.7602	35.8566	Uncharacterized protein	Prunus	-	-
Achn005681_TCONS_00040955	6970	1e-25	Probable WRKY transcription factor 24	Arabidopsis thaliana	UniRef90_M5WZ68	1629	0	1506	23.3716	35.8566	Uncharacterized protein	Prunus	-	-
Achn005681_TCONS_00040956	5857	8e-26	Probable WRKY transcription factor 24	Arabidopsis thaliana	UniRef90_M5WZ68	2085	0	1506	35.5984	44.3559	Uncharacterized protein	Prunus	-	-
Achn005681_TCONS_00040957	6114	8e-26	Probable WRKY transcription factor 24	Arabidopsis thaliana	UniRef90_M5WZ68	1629	0	1506	26.6438	35.8566	Uncharacterized protein	Prunus	-	-
Achn005681_TCONS_00040958	6981	1e-25	Probable WRKY transcription factor 24	Arabidopsis thaliana	UniRef90_M5WZ68	1629	0	1506	23.3348	35.8566	Uncharacterized protein	Prunus	-	-
Achn005681_TCONS_00040959	7812	1e-25	Probable WRKY transcription factor 24	Arabidopsis thaliana	UniRef90_F6HUN5	1452	0	1456	18.5868	33.3791	Putative uncharacterized protein	Vitis vinifera	-	-
Achn005681_TCONS_00040960	5433	7e-09	WD repeat-containing protein 7	Rattus norvegicus	UniRef90_M5WZ68	2085	0	1506	38.3766	44.3559	Uncharacterized protein	Prunus	-	-
Achn005681_TCONS_00040961	5545	7e-09	WD repeat-containing protein 7	Rattus norvegicus	UniRef90_M5WZ68	1629	0	1506	29.3778	35.8566	Uncharacterized protein	Prunus	-	-
Achn005681-TA	207	-	-	-	UniRef90_UPI0004990A50	204	3e-22	1501	98.5507	3.93071	PREDICTED WD repeat-containing protein 7	Maleae	-	-
Achn005691-TA	327	-	-	-	UniRef90_A0A0B0PXN3	324	6e-43	1495	99.0826	7.22408	WD repeat-containing 7	Gossypium	-	-
Achn005701-TA	1524	0	Endoglucanase	Phaseolus vulgaris	UniRef90_D7TV69	1449	0	503	95.0787	96.0239	Endoglucanase	Vitis vinifera	-	-
Achn005711_TCONS_00040938	1193	4e-56	Transcription factor MYB86	Arabidopsis thaliana	UniRef90_D7TV59	930	1e-141	304	77.9547	98.6842	Putative uncharacterized protein	Vitis vinifera	K09422	MYBP
Achn005711-TA	828	2e-30	Transcription factor MYB46	Arabidopsis thaliana	UniRef90_D7TV59	801	3e-108	304	96.7391	84.5395	Putative uncharacterized protein	Vitis vinifera	K09422	MYBP
Achn005721_TCONS_00040936	2610	1e-134	Mitogen-activated protein kinase homolog MMK2	Medicago sativa	UniRef90_D7TV55	666	2e-138	375	25.5172	59.2	Mitogen-activated protein kinase	eudicotyledons	K04371	MAPK1_3
Achn005721-TA	1125	0	Mitogen-activated protein kinase 4	Arabidopsis thaliana	UniRef90_D7TV55	1122	0	375	99.7333	99.4667	Mitogen-activated protein kinase	eudicotyledons	K04371	MAPK1_3
Achn005731-TA	501	8e-20	E3 ubiquitin-protein ligase RHA1B	Arabidopsis thaliana	UniRef90_M1AW79	498	2e-64	165	99.4012	100	Uncharacterized protein	Solanaceae	K16281	RHA1
Achn005741-TA	528	3e-07	Protein FAR-RED ELONGATED HYPOCOTYL 3	Arabidopsis thaliana	UniRef90_UPI0003D73C75	483	1e-34	870	91.4773	18.2759	PREDICTED uncharacterized protein LOC102608459	Citrus sinensis	K11423	SETD2, SET2
Achn005751-TA	801	-	-	-	UniRef90_A0A067D0J4	795	1e-29	380	99.2509	69.4737	Uncharacterized protein (Fragment)	Citrus sinensis	-	-
Achn005761_TCONS_00040928	1273	4e-09	Zinc finger protein CONSTANS-LIKE 4	Arabidopsis thaliana	UniRef90_B9GWU0	876	5e-110	344	68.8138	87.5	Uncharacterized protein	Populus	-	-
Achn005761-TA	1089	3e-09	Zinc finger protein CONSTANS-LIKE 4	Arabidopsis thaliana	UniRef90_B9GWU0	879	2e-112	344	80.7163	87.5	Uncharacterized protein	Populus	-	-
Achn005771_TCONS_00040924	4791	0	Beta-adaptin-like protein C	Arabidopsis thaliana	UniRef90_K4CPC9	2679	0	896	55.9173	95.5357	Beta-adaptin-like protein	Pentapetalae	K12392	AP1B1
Achn005771_TCONS_00040925	3510	0	Beta-adaptin-like protein C	Arabidopsis thaliana	UniRef90_K4CPC9	2664	0	896	75.8974	98.6607	Beta-adaptin-like protein	Pentapetalae	K12392	AP1B1
Achn005771_TCONS_00040926	3814	0	Beta-adaptin-like protein C	Arabidopsis thaliana	UniRef90_K4CPC9	1608	0	896	42.1605	59.8214	Beta-adaptin-like protein	Pentapetalae	K12392	AP1B1
Achn005771-TA	2667	0	Beta-adaptin-like protein C	Arabidopsis thaliana	UniRef90_K4CPC9	2655	0	896	99.5501	99.7768	Beta-adaptin-like protein	Pentapetalae	K12392	AP1B1
Achn005781_TCONS_00040902	2711	6e-18	E3 ubiquitin-protein ligase At3g02290	Arabidopsis thaliana	UniRef90_D7TV35	645	6e-63	227	23.792	92.0705	Putative uncharacterized protein	Vitis vinifera	-	-
Achn005781_TCONS_00040906	2200	8e-18	E3 ubiquitin-protein ligase At3g02290	Arabidopsis thaliana	UniRef90_B9RCE8	609	2e-65	212	27.6818	93.8679	Protein binding protein putative	Ricinus communis	-	-
Achn005781_TCONS_00040907	4508	3e-17	E3 ubiquitin-protein ligase At3g02290	Arabidopsis thaliana	UniRef90_B9RCE8	609	3e-63	212	13.5093	93.8679	Protein binding protein putative	Ricinus communis	-	-
Achn005781_TCONS_00040910	4413	3e-17	E3 ubiquitin-protein ligase At3g02290	Arabidopsis thaliana	UniRef90_B9RCE8	594	7e-60	212	13.4602	91.5094	Protein binding protein putative	Ricinus communis	-	-
Achn005781_TCONS_00040911	5213	3e-17	E3 ubiquitin-protein ligase At3g02290	Arabidopsis thaliana	UniRef90_D7TV35	690	1e-61	227	13.2361	96.0352	Putative uncharacterized protein	Vitis vinifera	-	-
Achn005781_TCONS_00040912	6283	4e-17	E3 ubiquitin-protein ligase At3g02290	Arabidopsis thaliana	UniRef90_D7TV35	564	1e-57	227	8.9766	81.0573	Putative uncharacterized protein	Vitis vinifera	-	-
Achn005781_TCONS_00040913	4743	1e-11	E3 ubiquitin-protein ligase At3g02290	Arabidopsis thaliana	UniRef90_D7TV35	441	2e-30	227	9.29791	62.9956	Putative uncharacterized protein	Vitis vinifera	-	-
Achn005781_TCONS_00040914	2705	6e-18	E3 ubiquitin-protein ligase At3g02290	Arabidopsis thaliana	UniRef90_B9RCE8	609	1e-64	212	22.5139	93.8679	Protein binding protein putative	Ricinus communis	-	-
Achn005781_TCONS_00040915	6953	4e-17	E3 ubiquitin-protein ligase At3g02290	Arabidopsis thaliana	UniRef90_D7TV35	567	3e-60	227	8.15475	81.4978	Putative uncharacterized protein	Vitis vinifera	-	-
Achn005781_TCONS_00040916	4684	2e-17	E3 ubiquitin-protein ligase At3g02290	Arabidopsis thaliana	UniRef90_D7TV35	567	1e-60	227	12.105	81.4978	Putative uncharacterized protein	Vitis vinifera	-	-
Achn005781_TCONS_00040917	4710	2e-17	E3 ubiquitin-protein ligase At3g02290	Arabidopsis thaliana	UniRef90_D7TV35	567	1e-60	227	12.0382	81.4978	Putative uncharacterized protein	Vitis vinifera	-	-
Achn005781_TCONS_00040918	5018	3e-17	E3 ubiquitin-protein ligase At3g02290	Arabidopsis thaliana	UniRef90_B9RCE8	609	5e-63	212	12.1363	93.8679	Protein binding protein putative	Ricinus communis	-	-
Achn005781_TCONS_00040919	3159	8e-18	E3 ubiquitin-protein ligase At3g02290	Arabidopsis thaliana	UniRef90_D7TV35	642	6e-60	227	20.3229	91.63	Putative uncharacterized protein	Vitis vinifera	-	-
Achn005781_TCONS_00040920	2718	6e-18	E3 ubiquitin-protein ligase At3g02290	Arabidopsis thaliana	UniRef90_D7TV35	645	6e-63	227	23.7307	92.0705	Putative uncharacterized protein	Vitis vinifera	-	-
Achn005781_TCONS_00040921	2844	1e-17	E3 ubiquitin-protein ligase At3g02290	Arabidopsis thaliana	UniRef90_B9RCE8	609	2e-64	212	21.4135	93.8679	Protein binding protein putative	Ricinus communis	-	-
Achn005781_TCONS_00040923	2739	-	-	-	UniRef90_A0A022RDA4	147	1e-29	227	5.36692	21.5859	Uncharacterized protein	Erythranthe guttata	-	-
Achn005781-TA	1134	7e-19	E3 ubiquitin-protein ligase At3g02290	Arabidopsis thaliana	UniRef90_D7TV35	567	9e-66	227	50	81.4978	Putative uncharacterized protein	Vitis vinifera	-	-
Achn005791_TCONS_00040896	2430	1e-33	Uncharacterized protein At1g76660	Arabidopsis thaliana	UniRef90_UPI000581271F	1284	1e-165	455	52.8395	94.0659	PREDICTED uncharacterized protein LOC105157994	Sesamum indicum	-	-
Achn005791-TA	1425	1e-34	Uncharacterized protein At1g76660	Arabidopsis thaliana	UniRef90_UPI000581271F	1266	7e-169	455	88.8421	92.7473	PREDICTED uncharacterized protein LOC105157994	Sesamum indicum	-	-
Achn005801_TCONS_00040893	3622	8e-83	Kinesin KP1	Arabidopsis thaliana	UniRef90_M1AWA8	1251	0	866	34.5389	47.6905	Kinesin-like protein	Solanum tuberosum	K10406	KIFC2_3
Achn005801_TCONS_00040894	3546	7e-83	Kinesin KP1	Arabidopsis thaliana	UniRef90_UPI000510FA6E	2280	0	932	64.2978	74.7854	PREDICTED LOW QUALITY PROTEIN kinesin-4	Pyrus x bretschneideri	K10406	KIFC2_3
Achn005801-TA	2559	2e-176	Kinesin KP1	Arabidopsis thaliana	UniRef90_F6HUC5	2244	0	1067	87.6905	66.3543	Kinesin-like protein	Vitis vinifera	K10406	KIFC2_3
Achn005811_TCONS_00146758	4211	2e-110	Kinesin-related protein 11	Dictyostelium discoideum	UniRef90_F6I199	3201	0	1101	76.0152	98.9101	Kinesin-like protein	Vitis vinifera	K11498	CENPE
Achn005811_TCONS_00146759	4668	4e-65	Kinesin-related protein 11	Dictyostelium discoideum	UniRef90_F6I199	2163	0	1101	46.3368	67.3933	Kinesin-like protein	Vitis vinifera	K11498	CENPE
Achn005811-TA	3339	1e-94	Kinesin-related protein 11	Dictyostelium discoideum	UniRef90_F6I199	3153	0	1101	94.4295	95.5495	Kinesin-like protein	Vitis vinifera	K11498	CENPE
Achn005821_TCONS_00146762	1938	-	-	-	UniRef90_A0A067L014	810	3e-157	338	41.7957	79.8817	Uncharacterized protein	Jatropha curcas	-	-
Achn005821_TCONS_00146763	1931	-	-	-	UniRef90_A0A067L014	444	7e-122	338	22.9933	43.787	Uncharacterized protein	Jatropha curcas	-	-
Achn005821_TCONS_00146764	2050	-	-	-	UniRef90_A0A067L014	993	2e-168	338	48.439	99.7041	Uncharacterized protein	Jatropha curcas	-	-
Achn005821_TCONS_00146765	1206	-	-	-	UniRef90_B9H0W2	225	7e-31	286	18.6567	26.2238	Uncharacterized protein	Populus trichocarpa	-	-
Achn005821-TA	1032	-	-	-	UniRef90_W9S383	837	1e-99	409	81.1047	76.2836	Uncharacterized protein	Morus notabilis	-	-
Achn005831-TA	450	-	-	-	-	-	-	-	-	-	-	-	-	-
Achn005841_TCONS_00146767	5739	0	Coatomer subunit alpha-1	Arabidopsis thaliana	UniRef90_B9RHB0	2967	0	1217	51.6989	81.1832	Coatomer subunit alpha	fabids	K05236	COPA
Achn005841_TCONS_00146769	5977	0	Coatomer subunit alpha-1	Arabidopsis thaliana	UniRef90_B9RHB0	3450	0	1217	57.7213	94.4125	Coatomer subunit alpha	fabids	K05236	COPA
Achn005841-TA	3657	0	Coatomer subunit alpha-1	Arabidopsis thaliana	UniRef90_B9RHB0	3654	0	1217	99.918	100	Coatomer subunit alpha	fabids	K05236	COPA
Achn005851-TA	492	-	-	-	UniRef90_M5VP96	156	3e-09	198	31.7073	25.7576	Uncharacterized protein	Prunus	-	-
Achn005861_TCONS_00146772	3323	0	DNA replication licensing factor MCM4	Oryza sativa subsp. japonica	UniRef90_UPI0005811D80	2160	0	833	65.0015	86.4346	PREDICTED DNA replication licensing factor MCM4	Sesamum indicum	K02212	MCM4, CDC54
Achn005861_TCONS_00146774	2985	0	V-type proton ATPase subunit a3	Arabidopsis thaliana	UniRef90_D7U5K0	2439	0	822	81.7085	98.6618	V-type proton ATPase subunit a	Vitis vinifera	K02154	ATPeV0A, ATP6N
Achn005861_TCONS_00146775	2598	0	V-type proton ATPase subunit a3	Arabidopsis thaliana	UniRef90_D7U5K0	2439	0	822	93.8799	98.6618	V-type proton ATPase subunit a	Vitis vinifera	K02154	ATPeV0A, ATP6N
Achn005861_TCONS_00146776	2598	0	V-type proton ATPase subunit a3	Arabidopsis thaliana	UniRef90_D7U5K0	2439	0	822	93.8799	98.6618	V-type proton ATPase subunit a	Vitis vinifera	K02154	ATPeV0A, ATP6N
Achn005861-TA	4686	0	DNA replication licensing factor MCM4	Oryza sativa subsp. japonica	UniRef90_D7U5J9	2631	0	834	56.146	97.3621	Putative uncharacterized protein	eudicotyledons	K02212	MCM4, CDC54
Achn005871_TCONS_00146777	2616	4e-138	Purple acid phosphatase	Glycine max	UniRef90_M5VLZ4	672	5e-142	469	25.6881	47.7612	Purple acid phosphatase	Prunus	-	-
Achn005871_TCONS_00146778	2387	8e-153	Purple acid phosphatase	Glycine max	UniRef90_UPI00052EBB5E	798	9e-162	471	33.4311	56.4756	PREDICTED purple acid phosphatase	Nelumbo nucifera	-	-
Achn005871-TA	1395	0	Purple acid phosphatase	Glycine max	UniRef90_D7U5K3	1329	0	472	95.2688	93.8559	Purple acid phosphatase	Vitis vinifera	-	-
Achn005881-TA	348	-	-	-	-	-	-	-	-	-	-	-	-	-
Achn005891-TA	615	5e-10	Ribonuclease 1	Arabidopsis thaliana	-	-	-	-	-	-	-	-	-	-
Achn005901_TCONS_00146785	1211	1e-23	SUMO-activating enzyme subunit 2	Arabidopsis thaliana	UniRef90_A0A0D2PN36	213	5e-24	651	17.5888	10.9063	Uncharacterized protein	Gossypium	K10685	UBLE1B, SAE2, UBA2
Achn005901-TA	1329	-	-	-	-	-	-	-	-	-	-	-	K10685	UBLE1B, SAE2, UBA2
Achn005911_TCONS_00146786	2667	0	26S protease regulatory subunit 10B homolog A	Arabidopsis thaliana	UniRef90_M0TIE9	1104	0	410	41.3948	92.439	Uncharacterized protein	Mesangiospermae	K03064	PSMC6, RPT4
Achn005911-TA	1200	0	26S protease regulatory subunit 10B homolog A	Arabidopsis thaliana	UniRef90_M0TIE9	1197	0	410	99.75	100	Uncharacterized protein	Mesangiospermae	K03064	PSMC6, RPT4
Achn005921_TCONS_00146789	2878	0	Phosphatidylinositol/phosphatidylcholine transfer protein SFH8	Arabidopsis thaliana	UniRef90_B9RH84	1881	0	624	65.3579	100	Phosphatidylinositol transporter putative	Euphorbiaceae	-	-
Achn005921_TCONS_00146790	2786	0	Phosphatidylinositol/phosphatidylcholine transfer protein SFH8	Arabidopsis thaliana	UniRef90_B9RH84	1872	0	624	67.1931	100	Phosphatidylinositol transporter putative	Euphorbiaceae	-	-
Achn005921-TA	1875	0	Phosphatidylinositol/phosphatidylcholine transfer protein SFH8	Arabidopsis thaliana	UniRef90_A0A0B0NHT8	1671	0	589	89.12	97.2835	Sec14 cytosolic factor	Gossypium arboreum	-	-
Achn005931_TCONS_00146791	2261	-	-	-	-	-	-	-	-	-	-	-	-	-
Achn005931-TA	537	6e-14	Phragmoplast orienting kinesin 2	Arabidopsis thaliana	UniRef90_A9S1F1	150	1e-12	169	27.933	29.5858	Kinesin-like protein	Physcomitrella patens subsp. patens	K10400	KIF15
Achn005941-TA	156	-	-	-	-	-	-	-	-	-	-	-	-	-
Achn005951_TCONS_00146812	3453	6e-97	Probable receptor-like serine/threonine-protein kinase At4g34500	Arabidopsis thaliana	UniRef90_K4B3H2	627	1e-104	487	18.1581	42.9158	Uncharacterized protein	Solanum	-	-
Achn005951_TCONS_00146813	2533	0	Probable receptor-like serine/threonine-protein kinase At4g34500	Arabidopsis thaliana	UniRef90_V4UB36	1413	0	476	55.7837	96.0084	Uncharacterized protein	Citrus clementina	-	-
Achn005951-TA	1260	8e-105	Probable receptor-like serine/threonine-protein kinase At4g34500	Arabidopsis thaliana	UniRef90_V4UB36	1185	9e-121	476	94.0476	96.0084	Uncharacterized protein	Citrus clementina	-	-
Achn005961_TCONS_00146815	3243	0	Cyclase-associated protein 1	Arabidopsis thaliana	UniRef90_D7TQ10	1422	0	472	43.8483	100	Adenylyl cyclase-associated protein	Vitis vinifera	K17261	CAP1_2, SRV2
Achn005961_TCONS_00146816	5180	0	Cyclase-associated protein 1	Arabidopsis thaliana	UniRef90_D7TQ10	1422	0	472	27.4517	100	Adenylyl cyclase-associated protein	Vitis vinifera	K17261	CAP1_2, SRV2
Achn005961_TCONS_00146817	5259	1e-137	Cyclase-associated protein 1	Arabidopsis thaliana	UniRef90_D7TQ10	1257	2e-162	472	23.9019	76.0593	Adenylyl cyclase-associated protein	Vitis vinifera	K17261	CAP1_2, SRV2
Achn005961_TCONS_00146818	4005	0	Cyclase-associated protein 1	Arabidopsis thaliana	UniRef90_D7TQ10	1431	0	472	35.7303	94.0678	Adenylyl cyclase-associated protein	Vitis vinifera	K17261	CAP1_2, SRV2
Achn005961_TCONS_00146820	2474	0	Glucan endo-1 3-beta-D-glucosidase	Olea europaea	UniRef90_K4B3H0	1380	0	473	55.7801	98.3087	Uncharacterized protein	Solanaceae	-	-
Achn005961_TCONS_00146821	3834	0	Glucan endo-1 3-beta-D-glucosidase	Olea europaea	UniRef90_UPI00052E8FDA	1470	0	512	38.3412	94.1406	PREDICTED glucan endo-1 3-beta-D-glucosidase	Nelumbo nucifera	-	-
Achn005961-TA	2640	0	Glucan endo-1 3-beta-D-glucosidase	Olea europaea	UniRef90_UPI00052E8FDA	1362	0	512	51.5909	89.0625	PREDICTED glucan endo-1 3-beta-D-glucosidase	Nelumbo nucifera	-	-
Achn005971_TCONS_00146822	3085	0	Guanine nucleotide-binding protein subunit beta-2	Nicotiana tabacum	UniRef90_D7TQ08	1131	0	377	36.6613	100	Putative uncharacterized protein	rosids	K04536	GNB1
Achn005971_TCONS_00146823	2869	0	Guanine nucleotide-binding protein subunit beta-2	Nicotiana tabacum	UniRef90_D7TQ08	1131	0	377	39.4214	100	Putative uncharacterized protein	rosids	K04536	GNB1
Achn005971_TCONS_00146824	4423	1e-180	Guanine nucleotide-binding protein subunit beta-2	Nicotiana tabacum	UniRef90_A0A061E6Y1	921	0	377	20.823	81.4324	GTP binding protein beta 1 isoform 1	Pentapetalae	K04536	GNB1
Achn005971_TCONS_00146825	3082	0	Guanine nucleotide-binding protein subunit beta-2	Nicotiana tabacum	UniRef90_A0A061E6Y1	942	0	377	30.5646	83.2891	GTP binding protein beta 1 isoform 1	Pentapetalae	K04536	GNB1
Achn005971_TCONS_00146826	1500	0	Guanine nucleotide-binding protein subunit beta-2	Nicotiana tabacum	UniRef90_D7TQ08	1131	0	377	75.4	100	Putative uncharacterized protein	rosids	K04536	GNB1
Achn005971_TCONS_00146827	3472	2e-109	Guanine nucleotide-binding protein subunit beta-1	Nicotiana tabacum	UniRef90_W9RY27	624	1e-108	377	17.9724	55.1724	Guanine nucleotide-binding protein subunit beta-2	Morus notabilis	K04536	GNB1
Achn005971_TCONS_00146828	6081	2e-153	Guanine nucleotide-binding protein subunit beta-2	Nicotiana tabacum	UniRef90_A0A061E6Y1	819	4e-156	377	13.4682	72.4138	GTP binding protein beta 1 isoform 1	Pentapetalae	K04536	GNB1
Achn005971_TCONS_00146830	3841	2e-80	Guanine nucleotide-binding protein subunit beta-2	Nicotiana tabacum	UniRef90_C6TGN7	465	3e-84	235	12.1062	65.9574	Putative uncharacterized protein	Glycine max	K04536	GNB1
Achn005971-TA	966	3e-138	Guanine nucleotide-binding protein subunit beta-2	Nicotiana tabacum	UniRef90_V7AE47	675	1e-141	377	69.8758	59.6817	Uncharacterized protein	Phaseolus vulgaris	K04536	GNB1
Achn005981_TCONS_00146832	2727	1e-107	Ras-related protein Rab7	Pisum sativum	UniRef90_I1LJE6	537	3e-114	179	19.692	100	Uncharacterized protein	Glycine max	K07897	RAB7A
Achn005981_TCONS_00146833	2808	2e-133	Ras-related protein Rab7	Pisum sativum	UniRef90_A0A0D2RKZ8	618	1e-130	207	22.0085	100	Uncharacterized protein	eudicotyledons	K07897	RAB7A
Achn005981-TA	897	6e-106	Ras-related protein RABG3f	Arabidopsis thaliana	UniRef90_I1LJE6	570	4e-107	179	63.5452	100	Uncharacterized protein	Glycine max	K07897	RAB7A
Achn005991-TA	813	6e-49	BURP domain-containing protein 17	Oryza sativa subsp. japonica	UniRef90_UPI000498A4FA	762	5e-107	289	93.7269	85.8131	PREDICTED BURP domain-containing protein 5-like	Malus domestica	-	-
Achn006001_TCONS_00146836	1524	4e-118	ATP-dependent Clp protease proteolytic subunit 6 chloroplastic	Arabidopsis thaliana	UniRef90_A0A067LN55	819	5e-135	273	53.7402	99.6337	ATP-dependent Clp protease proteolytic subunit	Jatropha curcas	K01358	clpP, CLPP
Achn006001_TCONS_00146837	2412	1e-101	ATP-dependent Clp protease proteolytic subunit 6 chloroplastic	Arabidopsis thaliana	UniRef90_UPI0004E5AE81	765	7e-107	267	31.7164	97.3783	PREDICTED ATP-dependent Clp protease proteolytic subunit 6 chloroplastic	Arecaceae	K01358	clpP, CLPP
Achn006001-TA	651	2e-109	ATP-dependent Clp protease proteolytic subunit 6 chloroplastic	Arabidopsis thaliana	UniRef90_UPI00052E7E48	618	4e-114	267	94.9309	77.1536	PREDICTED ATP-dependent Clp protease proteolytic subunit 6 chloroplastic	Nelumbo nucifera	K01358	clpP, CLPP
Achn006011-TA	573	1e-94	Probable NAD(P)H dehydrogenase (quinone) FQR1-like 2	Arabidopsis thaliana	UniRef90_M1CD13	570	3e-102	253	99.4764	75.0988	Uncharacterized protein	Solanum	K03809	wrbA
Achn006021-TA	900	2e-126	UPF0496 protein At4g34320	Arabidopsis thaliana	UniRef90_A0A061E8F5	861	7e-139	373	95.6667	76.9437	UPF0496 protein	Theobroma cacao	-	-
Achn006031_TCONS_00146849	2172	5e-119	Cytochrome c biogenesis protein CCS1 chloroplastic	Arabidopsis thaliana	UniRef90_A0A061E2I1	693	8e-126	544	31.9061	42.4632	Cytochrome c biogenesis protein family isoform 1	Theobroma cacao	K07399	resB, ccs1
Achn006031-TA	1581	0	Cytochrome c biogenesis protein CCS1 chloroplastic	Arabidopsis thaliana	UniRef90_D7TPX3	1509	0	557	95.4459	97.4865	Putative uncharacterized protein	Vitis vinifera	K07399	resB, ccs1
Achn006041_TCONS_00146848	4786	2e-110	Cytochrome c biogenesis protein CCS1 chloroplastic	Arabidopsis thaliana	UniRef90_UPI0005FAE1A0	999	1e-119	432	20.8734	79.3981	PREDICTED cytochrome c biogenesis protein CCS1 chloroplastic isoform X2	Jatropha curcas	K07399	resB, ccs1
Achn006041_TCONS_00146851	5279	3e-107	Cytochrome c biogenesis protein CCS1 chloroplastic	Arabidopsis thaliana	UniRef90_A0A067E8L9	624	2e-118	311	11.8204	66.881	Uncharacterized protein (Fragment)	Citrus sinensis	K07399	resB, ccs1
Achn006041_TCONS_00146853	837	-	-	-	UniRef90_UPI000510C7ED	423	3e-60	763	50.5376	18.4797	PREDICTED uncharacterized protein LOC103964170	Pyrus x bretschneideri	-	-
Achn006041-TA	1329	-	-	-	UniRef90_F6HQJ4	1323	2e-111	581	99.5485	98.7952	Putative uncharacterized protein	Vitis vinifera	-	-
Achn006051_TCONS_00146854	2885	1e-80	Hemoglobin-2	Casuarina glauca	UniRef90_D7TPW5	675	1e-97	233	23.3969	97.4249	Putative uncharacterized protein	Vitis vinifera	-	-
Achn006051-TA	1566	7e-86	Hemoglobin-2	Casuarina glauca	UniRef90_B9RZD8	1395	1e-173	537	89.0805	80.0745	Non-symbiotic hemoglobin putative	Ricinus communis	-	-
Achn006061_TCONS_00146857	1699	0	Polyol transporter 5	Arabidopsis thaliana	UniRef90_I1W6X3	1587	0	532	93.4079	99.0602	Polyol transporter	Camellia sinensis	-	-
Achn006061-TA	1485	0	Polyol transporter 5	Arabidopsis thaliana	UniRef90_I1W6X3	1467	0	532	98.7879	91.1654	Polyol transporter	Camellia sinensis	-	-
Achn006071-TA	1683	0	Polyol transporter 5	Arabidopsis thaliana	UniRef90_I1W6X3	1665	0	532	98.9305	99.0602	Polyol transporter	Camellia sinensis	-	-
Achn006081_TCONS_00146861	3259	1e-135	Pollen-specific leucine-rich repeat extensin-like protein 3	Arabidopsis thaliana	UniRef90_A0A061E1J2	1413	0	525	43.3569	89.5238	BAT2 domain-containing protein 1	Theobroma cacao	-	-
Achn006081_TCONS_00146862	2535	-	-	-	UniRef90_A0A061E1J2	1413	0	525	55.7396	89.5238	BAT2 domain-containing protein 1	Theobroma cacao	-	-
Achn006081_TCONS_00146863	3212	-	-	-	UniRef90_A0A061E1J2	1209	0	525	37.6401	76.5714	BAT2 domain-containing protein 1	Theobroma cacao	-	-
Achn006081-TA	2409	8e-139	Pollen-specific leucine-rich repeat extensin-like protein 3	Arabidopsis thaliana	UniRef90_U5GIY8	1086	6e-148	552	45.0809	66.1232	Uncharacterized protein (Fragment)	Populus trichocarpa	-	-
Achn006091_TCONS_00146864	9008	0	Phragmoplast orienting kinesin 2	Arabidopsis thaliana	UniRef90_A0A067KPZ0	8718	0	3014	96.7806	97.9098	Kinesin-like protein	Jatropha curcas	K10400	KIF15
Achn006091_TCONS_00146865	9555	0	Phragmoplast orienting kinesin 2	Arabidopsis thaliana	UniRef90_A0A067KPZ0	8949	0	3014	93.6578	100	Kinesin-like protein	Jatropha curcas	K10400	KIF15
Achn006091-TA	3489	0	Phragmoplast orienting kinesin 2	Arabidopsis thaliana	UniRef90_UPI00053F7F79	3039	0	3116	87.1023	35.7189	PREDICTED phragmoplast orienting kinesin 2 isoform X1	Vitis vinifera	K10400	KIF15
Achn006101-TA	1527	9e-70	Phragmoplast orienting kinesin 2	Arabidopsis thaliana	UniRef90_B9S764	1383	4e-153	2970	90.5697	15.2525	Kinesin-like protein	Ricinus communis	K10400	KIF15
Achn006111-TA	2025	7e-131	Phragmoplast orienting kinesin 2	Arabidopsis thaliana	UniRef90_UPI00053F7F79	2019	0	3116	99.7037	21.8549	PREDICTED phragmoplast orienting kinesin 2 isoform X1	Vitis vinifera	K10400	KIF15
Achn006121_TCONS_00146869	2541	1e-156	Probable N-acetyl-gamma-glutamyl-phosphate reductase chloroplastic	Oryza sativa subsp. japonica	UniRef90_UPI00058169C6	879	8e-169	401	34.5927	73.0673	PREDICTED probable N-acetyl-gamma-glutamyl-phosphate reductase chloroplastic	Sesamum indicum	K00145	argC
Achn006121_TCONS_00146870	1976	0	Probable N-acetyl-gamma-glutamyl-phosphate reductase chloroplastic	Oryza sativa subsp. japonica	UniRef90_UPI00058169C6	1197	0	401	60.5769	100	PREDICTED probable N-acetyl-gamma-glutamyl-phosphate reductase chloroplastic	Sesamum indicum	K00145	argC
Achn006121-TA	1041	3e-156	Probable N-acetyl-gamma-glutamyl-phosphate reductase chloroplastic	Oryza sativa subsp. japonica	UniRef90_UPI00058169C6	1038	2e-174	401	99.7118	100	PREDICTED probable N-acetyl-gamma-glutamyl-phosphate reductase chloroplastic	Sesamum indicum	K00145	argC
Achn006131_TCONS_00146873	3262	-	-	-	UniRef90_D7TPP2	771	2e-81	401	23.6358	70.0748	Putative uncharacterized protein	Vitis vinifera	-	-
Achn006131_TCONS_00146874	2367	4e-08	Protein PHR1-LIKE 1	Arabidopsis thaliana	UniRef90_D7TPP2	846	2e-101	401	35.7414	76.3092	Putative uncharacterized protein	Vitis vinifera	-	-
Achn006131_TCONS_00146875	1923	6e-11	Protein PHR1-LIKE 1	Arabidopsis thaliana	UniRef90_UPI0005C8FB20	1128	1e-120	395	58.6583	98.9873	PREDICTED uncharacterized protein LOC101303079	Fragaria vesca subsp. vesca	-	-
Achn006131_TCONS_00146876	2917	-	-	-	UniRef90_D7TPP2	870	7e-82	401	29.8252	70.0748	Putative uncharacterized protein	Vitis vinifera	-	-
Achn006131-TA	1011	2e-11	Protein PHR1-LIKE 1	Arabidopsis thaliana	UniRef90_U5GI34	765	2e-73	277	75.6677	84.8375	Uncharacterized protein	Populus trichocarpa	-	-
Achn006141_TCONS_00146877	1675	2e-115	Peroxidase 10	Arabidopsis thaliana	UniRef90_A0A061E0R3	786	1e-132	334	46.9254	78.4431	Peroxidase	Theobroma cacao	K00430	E1.11.1.7
Achn006141_TCONS_00146878	2210	6e-77	Peroxidase 10	Arabidopsis thaliana	UniRef90_A0A061E0R3	573	1e-90	334	25.9276	57.1856	Peroxidase	Theobroma cacao	K00430	E1.11.1.7
Achn006141-TA	864	2e-140	Peroxidase 10	Arabidopsis thaliana	UniRef90_A0A068TMH3	861	1e-159	315	99.6528	91.1111	Peroxidase	Coffea	K00430	E1.11.1.7
Achn006151-TA	408	-	-	-	UniRef90_G7JMH7	237	9e-33	131	58.0882	61.0687	Transmembrane protein putative	Medicago truncatula	-	-
Achn006161_TCONS_00146881	1109	-	-	-	UniRef90_B9HRX0	507	3e-73	170	45.7169	97.0588	Glycine-rich family protein	Populus	-	-
Achn006161_TCONS_00146882	717	-	-	-	UniRef90_B9HRX0	507	2e-75	170	70.7113	97.0588	Glycine-rich family protein	Populus	-	-
Achn006161-TA	447	-	-	-	UniRef90_B9HRX0	423	3e-51	170	94.6309	97.0588	Glycine-rich family protein	Populus	-	-
Achn006171_TCONS_00146884	1104	-	-	-	UniRef90_B9HRX0	507	2e-73	170	45.9239	97.0588	Glycine-rich family protein	Populus	-	-
Achn006171-TA	477	-	-	-	UniRef90_B9HRX0	423	3e-51	170	88.6792	97.0588	Glycine-rich family protein	Populus	-	-
Achn006181-TA	507	2e-33	Pentatricopeptide repeat-containing protein At5g39710	Arabidopsis thaliana	UniRef90_UPI000579CC02	495	1e-43	649	97.6331	36.98	PREDICTED pentatricopeptide repeat-containing protein At5g39710	Populus euphratica	-	-
Achn006191-TA	1563	0	Polyol transporter 5	Arabidopsis thaliana	UniRef90_I1W6X3	1545	0	532	98.8484	99.0602	Polyol transporter	Camellia sinensis	-	-
Achn006201-TA	423	-	-	-	-	-	-	-	-	-	-	-	-	-
Achn006211-TA	903	1e-75	Probable carboxylesterase 2	Arabidopsis thaliana	UniRef90_UPI0005814436	897	2e-114	303	99.3355	99.67	PREDICTED 2-hydroxyisoflavanone dehydratase-like	Sesamum indicum	-	-
Achn006221-TA	642	1e-47	2-hydroxyisoflavanone dehydratase	Glycyrrhiza echinata	UniRef90_Q0ZPV3	546	1e-117	315	85.0467	57.7778	CXE carboxylesterase	Actinidia deliciosa	-	-
Achn006231-TA	921	3e-85	2-hydroxyisoflavanone dehydratase	Glycyrrhiza echinata	UniRef90_Q0ZPV3	906	2e-152	315	98.3713	94.2857	CXE carboxylesterase	Actinidia deliciosa	-	-
Achn006241_TCONS_00146896	2126	-	-	-	UniRef90_D7TPK8	1179	4e-167	407	55.4563	99.0172	Putative uncharacterized protein	Vitis vinifera	-	-
Achn006241-TA	1536	-	-	-	UniRef90_D7TPK8	1014	1e-131	407	66.0156	90.9091	Putative uncharacterized protein	Vitis vinifera	K15891	FLDH
Achn006251-TA	1128	5e-89	B3 domain-containing protein Os01g0234100	Oryza sativa subsp. japonica	UniRef90_UPI0005202AF5	1125	6e-155	448	99.734	84.1518	PREDICTED B3 domain-containing protein Os01g0234100-like	Nicotiana	-	-
Achn006261_TCONS_00146898	1862	1e-33	B3 domain-containing protein At5g42700	Arabidopsis thaliana	UniRef90_UPI0005811909	786	3e-76	313	42.2127	84.345	PREDICTED B3 domain-containing protein At3g19184-like isoform X1	Sesamum indicum	-	-
Achn006261_TCONS_00146899	1865	2e-32	B3 domain-containing protein At5g42700	Arabidopsis thaliana	UniRef90_UPI0005811909	789	5e-75	313	42.3056	84.345	PREDICTED B3 domain-containing protein At3g19184-like isoform X1	Sesamum indicum	-	-
Achn006261_TCONS_00146900	4305	6e-26	B3 domain-containing protein At5g42700	Arabidopsis thaliana	UniRef90_UPI0005811909	411	3e-51	313	9.54704	43.4505	PREDICTED B3 domain-containing protein At3g19184-like isoform X1	Sesamum indicum	-	-
Achn006261_TCONS_00146901	3194	3e-29	B3 domain-containing protein At5g42700	Arabidopsis thaliana	UniRef90_UPI0005811909	711	4e-66	313	22.2605	76.0383	PREDICTED B3 domain-containing protein At3g19184-like isoform X1	Sesamum indicum	-	-
Achn006261_TCONS_00146902	1629	5e-34	B3 domain-containing protein At5g42700	Arabidopsis thaliana	UniRef90_UPI0005811909	744	1e-78	313	45.6722	79.8722	PREDICTED B3 domain-containing protein At3g19184-like isoform X1	Sesamum indicum	-	-
Achn006261_TCONS_00146903	1700	1e-24	B3 domain-containing protein At5g42700	Arabidopsis thaliana	UniRef90_UPI0005811909	468	3e-62	313	27.5294	50.4792	PREDICTED B3 domain-containing protein At3g19184-like isoform X1	Sesamum indicum	-	-
Achn006261_TCONS_00146904	3155	1e-30	B3 domain-containing protein At5g42700	Arabidopsis thaliana	UniRef90_UPI0005811909	708	3e-67	313	22.4406	76.0383	PREDICTED B3 domain-containing protein At3g19184-like isoform X1	Sesamum indicum	-	-
Achn006261_TCONS_00146905	4169	2e-27	B3 domain-containing protein At5g42700	Arabidopsis thaliana	UniRef90_UPI0005811909	408	2e-52	313	9.78652	43.4505	PREDICTED B3 domain-containing protein At3g19184-like isoform X1	Sesamum indicum	-	-
Achn006261-TA	576	-	-	-	UniRef90_UPI00051BF1C2	153	3e-18	339	26.5625	15.0442	PREDICTED B3 domain-containing protein At5g42700-like isoform X1	Nicotiana	-	-
Achn006271-TA	246	-	-	-	-	-	-	-	-	-	-	-	-	-
Achn006281-TA	387	3e-45	Thioredoxin M3 chloroplastic	Arabidopsis thaliana	UniRef90_UPI00051C0DB4	291	1e-50	179	75.1938	54.1899	PREDICTED thioredoxin M3 chloroplastic	Nicotiana	K03671	trxA
Achn006291-TA	1509	-	-	-	UniRef90_A0A061E1S3	1494	0	528	99.006	93.75	Endonuclease or glycosyl hydrolase	Theobroma cacao	-	-
Achn006301-TA	1365	-	-	-	UniRef90_UPI000498E886	1038	5e-140	420	76.044	82.8571	PREDICTED putative nuclease HARBI1	Malus domestica	-	-
Achn006311_TCONS_00146924	1055	4e-172	Caffeoyl-CoA O-methyltransferase	Populus tremuloides	UniRef90_O65922	741	3e-167	247	70.237	100	Caffeoyl-CoA O-methyltransferase 2	eudicotyledons	K00588	E2.1.1.104
Achn006311_TCONS_00146926	1072	4e-63	Probable E3 ubiquitin ligase SUD1	Arabidopsis thaliana	UniRef90_D7TPF9	534	2e-78	1110	49.8134	18.6486	Putative uncharacterized protein	Vitis vinifera	K10661	MARCH6, DOA10
Achn006311-TA	1509	2e-169	Caffeoyl-CoA O-methyltransferase	Populus tremuloides	UniRef90_O65922	741	3e-164	247	49.1054	100	Caffeoyl-CoA O-methyltransferase 2	eudicotyledons	K00588	E2.1.1.104
Achn006321-TA	723	3e-95	CBS domain-containing protein CBSX1 chloroplastic	Arabidopsis thaliana	UniRef90_B9H6I7	705	6e-103	239	97.5104	97.9079	Uncharacterized protein	Populus trichocarpa	-	-
Achn006331_TCONS_00146929	1775	5e-165	Cysteine proteinase RD21a	Arabidopsis thaliana	UniRef90_A5HIJ4	1002	0	463	56.4507	71.0583	Cysteine protease Cp4	Actinidia deliciosa	-	-
Achn006331-TA	1140	3e-154	Cysteine proteinase RD21a	Arabidopsis thaliana	UniRef90_A5HIJ4	963	7e-175	463	84.4737	71.0583	Cysteine protease Cp4	Actinidia deliciosa	-	-
Achn006341_TCONS_00146932	5616	2e-43	DNA-directed RNA polymerases II IV and V subunit 3	Arabidopsis thaliana	UniRef90_D7UC14	498	5e-74	247	8.86752	67.2065	Putative uncharacterized protein	Vitis vinifera	-	-
Achn006341-TA	900	-	-	-	UniRef90_D7UC14	456	2e-73	247	50.6667	61.5385	Putative uncharacterized protein	Vitis vinifera	-	-
Achn006351_TCONS_00146934	1545	-	-	-	UniRef90_UPI00052EC17C	1311	0	583	84.8544	85.2487	PREDICTED uncharacterized protein LOC104607163	Nelumbo nucifera	-	-
Achn006351_TCONS_00146935	1765	7e-18	Na( )/H( ) antiporter NhaD	Vibrio cholerae serotype O1 (strain ATCC 39541 / Classical Ogawa 395 / O395)	UniRef90_UPI00052EC17C	717	0	583	40.6232	40.9949	PREDICTED uncharacterized protein LOC104607163	Nelumbo nucifera	-	-
Achn006351-TA	1584	5e-18	Na( )/H( ) antiporter NhaD	Vibrio cholerae serotype O1 (strain ATCC 39541 / Classical Ogawa 395 / O395)	UniRef90_UPI00052EC17C	1449	0	583	91.4773	82.8473	PREDICTED uncharacterized protein LOC104607163	Nelumbo nucifera	-	-
Achn006361-TA	507	-	-	-	UniRef90_UPI00052F02B1	225	1e-15	330	44.3787	23.0303	PREDICTED transcription factor MYB44	Nelumbo nucifera	K09422	MYBP
Achn006371-TA	150	-	-	-	-	-	-	-	-	-	-	-	-	-
Achn006381_TCONS_00149666	2060	5e-32	Reticulon-like protein B10	Arabidopsis thaliana	UniRef90_K4B2X8	339	9e-44	219	16.4563	51.5982	Reticulon-like protein	Solanaceae	-	-
Achn006381_TCONS_00149667	1785	2e-32	Reticulon-like protein B10	Arabidopsis thaliana	UniRef90_K4B2X8	339	5e-44	219	18.9916	51.5982	Reticulon-like protein	Solanaceae	-	-
Achn006381_TCONS_00149668	3425	4e-43	Reticulon-like protein B10	Arabidopsis thaliana	UniRef90_A0A061E058	621	2e-59	253	18.1314	83.004	Reticulon-like protein	Theobroma cacao	-	-
Achn006381_TCONS_00149669	1515	7e-45	Reticulon-like protein B10	Arabidopsis thaliana	UniRef90_A0A061E058	621	2e-62	253	40.9901	83.004	Reticulon-like protein	Theobroma cacao	-	-
Achn006381_TCONS_00149671	1695	-	-	-	UniRef90_M1CF79	357	1e-39	174	21.0619	66.092	Uncharacterized protein	Solanaceae	-	-
Achn006381-TA	963	5e-23	Reticulon-like protein B10	Arabidopsis thaliana	UniRef90_M1CF79	357	1e-40	174	37.0717	66.092	Uncharacterized protein	Solanaceae	-	-
Achn006391_TCONS_00149664	2567	4e-171	D-3-phosphoglycerate dehydrogenase 3 chloroplastic	Arabidopsis thaliana	UniRef90_A0A067LIC5	1029	0	594	40.0857	57.5758	Uncharacterized protein	Jatropha curcas	K00058	serA, PHGDH
Achn006391-TA	1785	0	D-3-phosphoglycerate dehydrogenase 1 chloroplastic	Arabidopsis thaliana	UniRef90_A0A068TM02	1671	0	602	93.6134	92.5249	Coffea canephora DH200 94 genomic scaffold scaffold_1	Coffea canephora	K00058	serA, PHGDH
Achn006401-TA	159	-	-	-	-	-	-	-	-	-	-	-	-	-
Achn006411_TCONS_00149647	4290	3e-47	E3 ubiquitin-protein ligase MBR2	Arabidopsis thaliana	UniRef90_F6HQ93	1809	5e-121	734	42.1678	83.515	Putative uncharacterized protein	Vitis vinifera	-	-
Achn006411_TCONS_00149648	5449	1e-56	E3 ubiquitin-protein ligase MBR2	Arabidopsis thaliana	UniRef90_F6HQ93	1761	3e-110	734	32.3179	81.3351	Putative uncharacterized protein	Vitis vinifera	-	-
Achn006411_TCONS_00149649	3892	6e-90	E3 ubiquitin-protein ligase MBR1	Arabidopsis thaliana	UniRef90_F6HQ93	2178	0	734	55.9609	100	Putative uncharacterized protein	Vitis vinifera	-	-
Achn006411_TCONS_00149650	3872	7e-90	E3 ubiquitin-protein ligase MBR1	Arabidopsis thaliana	UniRef90_F6HQ93	2178	0	734	56.25	100	Putative uncharacterized protein	Vitis vinifera	K10635	RNF111
Achn006411_TCONS_00149651	4181	9e-90	E3 ubiquitin-protein ligase MBR1	Arabidopsis thaliana	UniRef90_F6HQ93	2178	0	734	52.0928	100	Putative uncharacterized protein	Vitis vinifera	-	-
Achn006411_TCONS_00149652	3932	5e-90	E3 ubiquitin-protein ligase MBR1	Arabidopsis thaliana	UniRef90_F6HQ93	2178	0	734	55.3917	100	Putative uncharacterized protein	Vitis vinifera	-	-
Achn006411_TCONS_00149653	3936	2e-86	E3 ubiquitin-protein ligase MBR1	Arabidopsis thaliana	UniRef90_F6HQ93	2169	0	734	55.1067	100	Putative uncharacterized protein	Vitis vinifera	K10635	RNF111
Achn006411_TCONS_00149654	3818	9e-87	E3 ubiquitin-protein ligase MBR1	Arabidopsis thaliana	UniRef90_F6HQ93	2169	0	734	56.8098	100	Putative uncharacterized protein	Vitis vinifera	K10635	RNF111
Achn006411_TCONS_00149655	3889	4e-90	E3 ubiquitin-protein ligase MBR1	Arabidopsis thaliana	UniRef90_F6HQ93	2178	0	734	56.0041	100	Putative uncharacterized protein	Vitis vinifera	-	-
Achn006411_TCONS_00149656	4023	7e-90	E3 ubiquitin-protein ligase MBR1	Arabidopsis thaliana	UniRef90_F6HQ93	2178	0	734	54.1387	100	Putative uncharacterized protein	Vitis vinifera	K10635	RNF111
Achn006411-TA	2133	4e-51	E3 ubiquitin-protein ligase MBR1	Arabidopsis thaliana	UniRef90_F6HQ93	1989	1e-151	734	93.2489	94.1417	Putative uncharacterized protein	Vitis vinifera	-	-
Achn006421-TA	327	-	-	-	-	-	-	-	-	-	-	-	-	-
Achn006431_TCONS_00149641	1130	7e-34	Glycoprotein 3-alpha-L-fucosyltransferase A	Arabidopsis thaliana	UniRef90_Q9ST51	465	7e-47	510	41.1504	30.1961	Fuct c3 protein	Phaseoleae	K00753	E2.4.1.214
Achn006431_TCONS_00149642	1126	2e-33	Glycoprotein 3-alpha-L-fucosyltransferase A	Arabidopsis thaliana	UniRef90_Q9ST51	405	2e-45	510	35.968	26.6667	Fuct c3 protein	Phaseoleae	K00753	E2.4.1.214
Achn006431_TCONS_00149644	841	1e-07	Putative fucosyltransferase-like protein	Arabidopsis thaliana	UniRef90_Q9ST51	243	8e-18	510	28.8942	16.0784	Fuct c3 protein	Phaseoleae	K00753	E2.4.1.214
Achn006431-TA	561	4e-35	Glycoprotein 3-alpha-L-fucosyltransferase A	Arabidopsis thaliana	UniRef90_Q9ST51	402	5e-47	510	71.6578	26.4706	Fuct c3 protein	Phaseoleae	K00753	E2.4.1.214
Achn006441_TCONS_00149629	1319	2e-83	Glycoprotein 3-alpha-L-fucosyltransferase A	Arabidopsis thaliana	UniRef90_D7TPI2	468	9e-96	504	35.4814	30.9524	Putative uncharacterized protein	Vitis vinifera	K00753	E2.4.1.214
Achn006441_TCONS_00149630	2485	1e-154	Glycoprotein 3-alpha-L-fucosyltransferase A	Arabidopsis thaliana	UniRef90_D7TPI2	519	9e-165	504	20.8853	34.3254	Putative uncharacterized protein	Vitis vinifera	K00753	E2.4.1.214
Achn006441_TCONS_00149631	2949	2e-154	Glycoprotein 3-alpha-L-fucosyltransferase A	Arabidopsis thaliana	UniRef90_D7TPI2	519	1e-164	504	17.5992	34.3254	Putative uncharacterized protein	Vitis vinifera	K00753	E2.4.1.214
Achn006441_TCONS_00149632	2945	5e-160	Glycoprotein 3-alpha-L-fucosyltransferase A	Arabidopsis thaliana	UniRef90_D7TPI2	681	3e-170	504	23.1239	45.0397	Putative uncharacterized protein	Vitis vinifera	K00753	E2.4.1.214
Achn006441_TCONS_00149633	1917	1e-154	Glycoprotein 3-alpha-L-fucosyltransferase A	Arabidopsis thaliana	UniRef90_D7TPI2	519	5e-165	504	27.0736	34.3254	Putative uncharacterized protein	Vitis vinifera	K00753	E2.4.1.214
Achn006441_TCONS_00149634	2818	6e-160	Glycoprotein 3-alpha-L-fucosyltransferase A	Arabidopsis thaliana	UniRef90_D7TPI2	681	4e-170	504	24.1661	45.0397	Putative uncharacterized protein	Vitis vinifera	K00753	E2.4.1.214
Achn006441_TCONS_00149635	2319	4e-170	Glycoprotein 3-alpha-L-fucosyltransferase A	Arabidopsis thaliana	UniRef90_D7TPI2	519	0	504	22.3803	34.3254	Putative uncharacterized protein	Vitis vinifera	K00753	E2.4.1.214
Achn006441_TCONS_00149636	2012	2e-170	Glycoprotein 3-alpha-L-fucosyltransferase A	Arabidopsis thaliana	UniRef90_Q9ST51	1026	0	510	50.994	60.3922	Fuct c3 protein	Phaseoleae	K00753	E2.4.1.214
Achn006441_TCONS_00149637	1924	2e-175	Glycoprotein 3-alpha-L-fucosyltransferase A	Arabidopsis thaliana	UniRef90_Q9ST51	921	0	510	47.869	60.3922	Fuct c3 protein	Phaseoleae	K00753	E2.4.1.214
Achn006441_TCONS_00149638	2689	4e-170	Glycoprotein 3-alpha-L-fucosyltransferase A	Arabidopsis thaliana	UniRef90_D7TPI2	519	0	504	19.3009	34.3254	Putative uncharacterized protein	Vitis vinifera	K00753	E2.4.1.214
Achn006441_TCONS_00149639	2688	2e-175	Glycoprotein 3-alpha-L-fucosyltransferase A	Arabidopsis thaliana	UniRef90_Q9ST51	921	0	510	34.2634	60.3922	Fuct c3 protein	Phaseoleae	K00753	E2.4.1.214
Achn006441-TA	813	3e-143	Glycoprotein 3-alpha-L-fucosyltransferase A	Arabidopsis thaliana	UniRef90_D7TPI2	810	4e-158	504	99.631	63.8889	Putative uncharacterized protein	Vitis vinifera	K00753	E2.4.1.214
Achn006451_TCONS_00149627	666	3e-57	LAG1 longevity assurance homolog 2	Arabidopsis thaliana	UniRef90_H6WCP6	360	3e-64	289	54.0541	41.5225	Longevity assurance protein 1-like protein	Gossypium	-	-
Achn006451-TA	867	3e-134	LAG1 longevity assurance homolog 2	Arabidopsis thaliana	UniRef90_UPI00052E768F	843	1e-155	288	97.2318	97.5694	PREDICTED LAG1 longevity assurance homolog 2-like	Nelumbo nucifera	K04710	CERS
Achn006461-TA	558	6e-67	Calmodulin-like protein 1	Arabidopsis thaliana	UniRef90_UPI0005812779	555	2e-90	186	99.4624	99.4624	PREDICTED calmodulin-like protein 1	Sesamum indicum	K13448	CML
[truncated: 63,535 more rows]
