# Supplementary material for: Whole transcriptome sequencing of Pseudomonas syringae pv. actinidiae-infected kiwifruit plants reveals species-specific interaction between long non-coding RNA and coding genes
Source: Sci Rep. 2017 Jul 7;7:4910. doi: 10.1038/s41598-017-05377-y (PMC5501815; doi:10.1038/s41598-017-05377-y)
Supplement: Supplementary file 3 — Supplementary Data S2 [file 41598_2017_5377_MOESM3_ESM.xls]

## Sheet: Supplementary Data S2
Table S4. Details of significantly varied AS events identified.
Gene id	Sample	AS type	Stage	Annotation
Achn060421	AH	MXE	0-2 DPI	Glutamine amidotransferase subunit pdxT, putative; contains IPR002161 (Glutamine amidotransferase subunit PdxT)
Achn260931	AH	SE	0-2 DPI	Elongation factor 1 gamma-like protein; contains IPR001662 (Translation elongation factor EF1B, gamma chain, conserved), IPR010987 (Glutathione S-transferase, C-terminal-like), IPR012336 (Thioredoxin-like fold)
Achn060421	AH	SE	0-2 DPI	Glutamine amidotransferase subunit pdxT, putative; contains IPR002161 (Glutamine amidotransferase subunit PdxT)
Achn319321	AH	SE	0-2 DPI	Putative U6 snRNA phosphodiesterase; contains IPR001305 (Heat shock protein DnaJ, cysteine-rich domain), IPR027521 (Putative U6 snRNA phosphodiesterase)
Achn365371	AH	SE	0-2 DPI	L-aminoadipate-semialdehyde dehydrogenase-phosphopantetheinyl transferase; contains IPR008278 (4'-phosphopantetheinyl transferase superfamily)
Achn044131	AH	SE	0-2 DPI	Magnesium-protoporphyrin IX monomethyl ester [oxidative] cyclase; contains IPR003251 (Rubrerythrin), IPR008434 (Magnesium-protoporphyrin IX monomethyl ester aerobic oxidative cyclase)
Achn060421	AH	MXE	2-14 DPI	Glutamine amidotransferase subunit pdxT, putative; contains IPR002161 (Glutamine amidotransferase subunit PdxT)
Achn060421	AH	SE	2-14 DPI	Glutamine amidotransferase subunit pdxT, putative; contains IPR002161 (Glutamine amidotransferase subunit PdxT)
Achn060421	AJ	MXE	0-2 DPI	Glutamine amidotransferase subunit pdxT, putative; contains IPR002161 (Glutamine amidotransferase subunit PdxT)
Achn279481	AJ	MXE	0-2 DPI	Pheophorbide A oxygenase, putative; contains IPR017941 (Rieske [2Fe-2S] iron-sulphur domain)
Achn048451	AJ	MXE	0-2 DPI	Cyclin dependent kinase C; contains IPR011009 (Protein kinase-like domain)
Achn049461	AJ	MXE	0-2 DPI	Thylakoid membrane phosphoprotein 14 kDa, chloroplastic; contains IPR025564 (Domain of unknown function DUF4308)
Achn007751	AJ	SE	0-2 DPI	Universal stress protein 1; contains IPR006015 (Universal stress protein A)
Achn184351	AJ	SE	0-2 DPI	Cellulose synthase-like protein; contains IPR005150 (Cellulose synthase)
Achn060421	AJ	SE	0-2 DPI	Glutamine amidotransferase subunit pdxT, putative; contains IPR002161 (Glutamine amidotransferase subunit PdxT)
Achn012121	AJ	SE	0-2 DPI	Ribosome maturation protein SBDS; contains IPR002140 (Ribosome maturation protein SBDS)
Achn035521	AJ	SE	0-2 DPI	Kinase-like protein; contains IPR011009 (Protein kinase-like domain)
Achn263811	AJ	SE	0-2 DPI	Unknown protein
Achn026751	AJ	SE	0-2 DPI	Protein phosphatase 2c, putative; contains IPR001932 (Protein phosphatase 2C (PP2C)-like), IPR015655 (Protein phosphatase 2C)
Achn044131	AJ	SE	0-2 DPI	Magnesium-protoporphyrin IX monomethyl ester [oxidative] cyclase; contains IPR003251 (Rubrerythrin), IPR008434 (Magnesium-protoporphyrin IX monomethyl ester aerobic oxidative cyclase)
Achn221411	AJ	SE	0-2 DPI	Calcium ion binding protein, putative; contains IPR004837 (Sodium/calcium exchanger membrane region), IPR011992 (EF-hand-like domain)
Achn260931	AJ	SE	0-2 DPI	Elongation factor 1 gamma-like protein; contains IPR001662 (Translation elongation factor EF1B, gamma chain, conserved), IPR010987 (Glutathione S-transferase, C-terminal-like), IPR012336 (Thioredoxin-like fold)
Achn210051	AJ	SE	0-2 DPI	Putative DUF1296 domain containing family protein; contains IPR009060 (UBA-like), IPR009719 (Protein of unknown function DUF1296)
Achn311521	AJ	SE	0-2 DPI	Aquaporin-like protein; contains IPR000425 (Major intrinsic protein), IPR023271 (Aquaporin-like)
Achn167091	AJ	SE	0-2 DPI	Nicotinate phosphoribosyltransferase, putative; contains IPR002638 (Quinolinate phosphoribosyl transferase, C-terminal), IPR015977 (Nicotinate phosphoribosyltransferase-like)
Achn356861	AJ	MXE	2-14 DPI	Oxygen-evolving enhancer protein 3-2; contains IPR008797 (Photosystem II PsbQ, oxygen evolving complex), IPR023222 (PsbQ-like domain)
Achn225041	AJ	MXE	2-14 DPI	Glutamyl-tRNA(Gln) amidotransferase subunit A; contains IPR000120 (Amidase), IPR023631 (Amidase signature domain)
Achn044131	AJ	MXE	2-14 DPI	Magnesium-protoporphyrin IX monomethyl ester [oxidative] cyclase; contains IPR003251 (Rubrerythrin), IPR008434 (Magnesium-protoporphyrin IX monomethyl ester aerobic oxidative cyclase)
Achn279481	AJ	MXE	2-14 DPI	Pheophorbide A oxygenase, putative; contains IPR017941 (Rieske [2Fe-2S] iron-sulphur domain)
Achn238121	AJ	MXE	2-14 DPI	Isoleucine-tRNA ligase-like protein; contains IPR009080 (Aminoacyl-tRNA synthetase, class 1a, anticodon-binding), IPR014729 (Rossmann-like alpha/beta/alpha sandwich fold)
Achn077551	AJ	MXE	2-14 DPI	Ribulose-phosphate 3-epimerase; contains IPR000056 (Ribulose-phosphate 3-epimerase-like), IPR013785 (Aldolase-type TIM barrel)
Achn260931	AJ	SE	2-14 DPI	Elongation factor 1 gamma-like protein; contains IPR001662 (Translation elongation factor EF1B, gamma chain, conserved), IPR010987 (Glutathione S-transferase, C-terminal-like), IPR012336 (Thioredoxin-like fold)
Achn152571	AJ	SE	2-14 DPI	Vacuolar cation/proton exchanger 1a, putative; contains IPR004713 (Calcium/proton exchanger)
Achn384471	AJ	SE	2-14 DPI	Nitrate reductase; contains IPR001834 (NADH:cytochrome b5 reductase (CBR)), IPR008335 (Eukaryotic molybdopterin oxidoreductase), IPR014756 (Immunoglobulin E-set), IPR017938 (Riboflavin synthase-like beta-barrel)
Achn044131	AJ	SE	2-14 DPI	Magnesium-protoporphyrin IX monomethyl ester [oxidative] cyclase; contains IPR003251 (Rubrerythrin), IPR008434 (Magnesium-protoporphyrin IX monomethyl ester aerobic oxidative cyclase)
Achn044131	AJ	SE	2-14 DPI	Magnesium-protoporphyrin IX monomethyl ester [oxidative] cyclase; contains IPR003251 (Rubrerythrin), IPR008434 (Magnesium-protoporphyrin IX monomethyl ester aerobic oxidative cyclase)
Achn357201	AJ	SE	2-14 DPI	Cytochrome b6-f complex iron-sulfur subunit; contains IPR014349 (Rieske iron-sulphur protein), IPR014909 (Cytochrome b6-f complex Fe-S subunit), IPR023960 (Cytochrome b6-f complex iron-sulfur subunit)
Achn013171	AJ	SE	2-14 DPI	Zeaxanthin epoxidase, chloroplastic; contains IPR008984 (SMAD/FHA domain), IPR017079 (Zeaxanthin epoxidase)
Achn279481	AJ	SE	2-14 DPI	Pheophorbide A oxygenase, putative; contains IPR017941 (Rieske [2Fe-2S] iron-sulphur domain)
Achn314761	AJ	SE	2-14 DPI	ATP-dependent DNA helicase; contains IPR004589 (DNA helicase, ATP-dependent, RecQ type), IPR011991 (Winged helix-turn-helix DNA-binding domain), IPR027417 (P-loop containing nucleoside triphosphate hydrolase)
Achn042681	AJ	SE	2-14 DPI	Methyltransferase type 11; contains IPR006943 (Domain of unknown function DUF641, plant), IPR013216 (Methyltransferase type 11)
Achn096681	AJ	SE	2-14 DPI	Lysine-specific demethylase 5B; contains IPR003347 (JmjC domain), IPR003349 (Transcription factor jumonji, JmjN)
Achn273821	Ae	MXE	0-2 DPI	Cellulose synthase-like protein; contains IPR005150 (Cellulose synthase)
Achn273821	Ae	MXE	0-2 DPI	Cellulose synthase-like protein; contains IPR005150 (Cellulose synthase)
Achn014941	Ae	MXE	0-2 DPI	COP9 signalosome complex subunit 4, putative, expressed; contains IPR000717 (Proteasome component (PCI) domain)
Achn355231	Ae	SE	0-2 DPI	Methylthioribose-1-phosphate isomerase; contains IPR000649 (Initiation factor 2B-related), IPR027363 (Methylthioribose-1-phosphate isomerase-like, N-terminal domain)
Achn355231	Ae	SE	2-14 DPI	Methylthioribose-1-phosphate isomerase; contains IPR000649 (Initiation factor 2B-related), IPR027363 (Methylthioribose-1-phosphate isomerase-like, N-terminal domain)
Achn307721	Ae	SE	2-14 DPI	Translation factor sui1, putative; contains IPR001950 (Translation initiation factor SUI1), IPR009057 (Homeodomain-like)
Achn357441	Ae	SE	2-14 DPI	Beta-glucosidase, putative; contains IPR001360 (Glycoside hydrolase, family 1), IPR012677 (Nucleotide-binding, alpha-beta plait), IPR017853 (Glycoside hydrolase, superfamily)
Achn260931	Aa	SE	2-14 DPI	Elongation factor 1 gamma-like protein; contains IPR001662 (Translation elongation factor EF1B, gamma chain, conserved), IPR010987 (Glutathione S-transferase, C-terminal-like), IPR012336 (Thioredoxin-like fold)
From the first column to the last column represent the gene id of the alternative splicing, the material name, alternative splicing type, sample point and description of the corresponding gene.
MXE: mutually exclusive exons alternative splicing event; SE: skipped exon alternative splicing event.
