# Supplementary material for: Whole transcriptome sequencing of Pseudomonas syringae pv. actinidiae-infected kiwifruit plants reveals species-specific interaction between long non-coding RNA and coding genes
Source: Sci Rep. 2017 Jul 7;7:4910. doi: 10.1038/s41598-017-05377-y (PMC5501815; doi:10.1038/s41598-017-05377-y)
Supplement: Supplementary file 4 — Supplementary Data S3 [file 41598_2017_5377_MOESM4_ESM.xls]

## Sheet: Supplementary Data S3
Table S7. Enriched conserved domains for differential expressed transcripts of four Actinidia materials examined.
Domain/family	p-value	p-adjust	q-value	Transcript number
smart00220	2.97965e-17	1.02222e-13	8.25207e-14	520
pfam00069	4.31751e-16	1.11089e-12	8.96792e-13	501
cd00180	4.48663e-11	1.09944e-08	8.87543e-09	382
cd14014	5.89198e-11	1.35208e-08	1.0915e-08	343
cd13999	4.58438e-08	3.93187e-06	3.17408e-06	328
smart00221	2.19978e-09	2.76099e-07	2.22887e-07	303
smart00219	3.9591e-09	4.63034e-07	3.73794e-07	302
cd00192	5.46927e-08	4.46744e-06	3.60643e-06	291
pfam07714	5.23212e-07	2.80464e-05	2.2641e-05	284
cd06606	3.62535e-08	3.2944e-06	2.65947e-06	278
cd14066	5.52354e-06	0.000180439	0.000145663	275
cd05122	1.36351e-09	1.79913e-07	1.45239e-07	266
cd14664	3.89661e-06	0.000138768	0.000112023	262
cd14158	8.38054e-07	4.20744e-05	3.39654e-05	257
cd14159	6.05808e-07	3.14898e-05	2.54207e-05	253
cd13978	1.24098e-07	8.68853e-06	7.01398e-06	220
cd05117	9.81898e-10	1.38434e-07	1.11754e-07	157
COG0515	0.000258983	0.00360392	0.00290933	145
cd14160	0.000319115	0.00425984	0.00343884	135
cd14003	2.29901e-06	9.77744e-05	7.89303e-05	121
sd00033	0.0016651	0.0158238	0.0127741	121
cd14007	5.12166e-06	0.000171701	0.000138609	108
cd14061	0.00339196	0.0279504	0.0225635	101
pfam00067	5.45308e-11	1.30519e-08	1.05364e-08	92
cd05123	6.6929e-06	0.000210652	0.000170053	92
COG2124	3.75593e-12	1.9328e-09	1.56029e-09	91
cd14058	0.00133043	0.0137195	0.0110753	91
cd05039	1.31628e-05	0.000328816	0.000265443	90
PLN02966	4.61844e-12	2.26348e-09	1.82724e-09	86
PTZ00404	6.92131e-12	2.96809e-09	2.39605e-09	86
PLN02687	4.05102e-11	1.01691e-08	8.20918e-09	85
PLN02183	5.91176e-11	1.35208e-08	1.0915e-08	85
PLN02936	7.57146e-12	3.11702e-09	2.51628e-09	83
cd06174	5.5446e-06	0.000180439	0.000145663	82
PLN02738	3.80588e-11	9.79252e-09	7.90521e-09	81
cd08215	0.00146913	0.0148093	0.0119551	81
PLN02302	5.48451e-10	8.6002e-08	6.94268e-08	80
cd06627	0.000105765	0.00173242	0.00139853	80
PLN03234	2.99695e-10	5.05649e-08	4.08195e-08	78
PLN02290	2.53619e-10	4.42415e-08	3.57148e-08	76
PLN02655	2.79466e-10	4.79377e-08	3.86986e-08	76
pfam03106	5.60194e-21	5.76551e-17	4.65432e-17	75
smart00774	1.28022e-20	6.58803e-17	5.31832e-17	75
smart00332	1.288e-06	5.91791e-05	4.77735e-05	74
cd00143	2.60565e-06	0.000109014	8.80034e-05	74
PLN03112	9.98631e-09	1.08189e-06	8.73374e-07	72
sd00031	0.00536417	0.0403567	0.0325788	72
COG2274	1.255e-09	1.69953e-07	1.37198e-07	71
COG4886	0.00359458	0.0295255	0.0238351	69
PLN00168	2.73776e-08	2.61962e-06	2.11474e-06	68
pfam00481	1.5214e-06	6.86765e-05	5.54404e-05	68
pfam07690	0.000125565	0.00195214	0.00157591	67
PLN03145	5.48402e-07	2.89455e-05	2.33668e-05	66
COG0631	8.18451e-06	0.000240898	0.000194469	65
TIGR01494	1.26239e-08	1.35339e-06	1.09255e-06	63
COG0474	2.43416e-08	2.38594e-06	1.9261e-06	63
PLN02394	5.99493e-08	4.85825e-06	3.92192e-06	63
cd07829	0.00167515	0.0159046	0.0128393	63
COG1131	8.80548e-08	6.55633e-06	5.29273e-06	62
COG1132	6.23293e-07	3.22359e-05	2.6023e-05	61
cd14008	0.00245846	0.021888	0.0176695	61
cd14157	0.00360885	0.029619	0.0239106	61
COG4988	4.96977e-08	4.12491e-06	3.32992e-06	60
PLN00110	3.11125e-05	0.000652159	0.000526468	60
cd07834	0.0001091	0.00175482	0.00141661	59
cd03254	1.76428e-08	1.76291e-06	1.42314e-06	58
cd14099	6.10035e-06	0.00019438	0.000156917	58
cd03225	1.60513e-07	1.06581e-05	8.60393e-06	57
TIGR01557	2.92946e-05	0.000617828	0.000498754	56
TIGR01517	1.05405e-07	7.53353e-06	6.08159e-06	55
cd03251	2.02914e-07	1.26569e-05	1.02176e-05	55
COG0477	3.60213e-05	0.000726924	0.000586824	55
cd03263	1.17677e-07	8.29545e-06	6.69666e-06	54
PTZ00224	1.41166e-05	0.000349249	0.000281939	54
cd00018	1.32406e-07	9.20757e-06	7.43299e-06	52
smart00380	2.15255e-07	1.33458e-05	1.07737e-05	52
cd00020	4.55391e-07	2.51983e-05	2.03418e-05	52
smart00504	5.14683e-12	2.34681e-09	1.89451e-09	51
cd03253	3.20278e-07	1.8836e-05	1.52057e-05	51
TIGR01116	4.2492e-07	2.36393e-05	1.90833e-05	51
TIGR01657	3.44275e-10	5.71496e-08	4.61352e-08	50
TIGR01522	3.93844e-07	2.22716e-05	1.79792e-05	50
PLN02971	3.06717e-06	0.000118216	9.54323e-05	50
smart00239	3.93043e-06	0.00013949	0.000112606	50
PLN03232	2.9147e-13	2.14272e-10	1.72975e-10	49
PLN03130	5.1444e-13	3.44105e-10	2.77785e-10	49
pfam00083	5.68609e-05	0.00103761	0.000837631	49
PTZ00243	1.35051e-13	1.06919e-10	8.63126e-11	48
TIGR00957	1.35051e-13	1.06919e-10	8.63126e-11	48
cd14083	8.99806e-06	0.000257961	0.000208244	48
PLN03178	1.14019e-05	0.000306962	0.000247801	48
PLN02393	1.43871e-05	0.00035424	0.000285968	48
PLN02947	1.94913e-05	0.000451813	0.000364735	48
PLN02758	2.10048e-05	0.000480403	0.000387815	48
PLN02639	2.26256e-05	0.000511787	0.00041315	48
pfam13855	0.00164934	0.0157176	0.0126883	48
pfam00847	1.63482e-10	3.5799e-08	2.88994e-08	47
COG1121	2.11249e-08	2.09055e-06	1.68764e-06	47
PLN02196	2.67764e-08	2.59983e-06	2.09877e-06	47
pfam00122	4.05659e-07	2.28144e-05	1.84174e-05	47
COG2217	2.23442e-06	9.54217e-05	7.70311e-05	47
PLN02216	5.79105e-06	0.000185098	0.000149424	47
PLN02173	7.42618e-06	0.000227471	0.00018363	47
PLN02912	8.05986e-06	0.000238368	0.000192427	47
PLN02254	3.24003e-05	0.00067336	0.000543583	47
TIGR01271	1.44994e-14	1.86534e-11	1.50584e-11	46
pfam04564	3.13393e-11	8.488e-09	6.8521e-09	46
cd03264	7.13028e-10	1.0953e-07	8.842e-08	46
TIGR01523	1.01638e-07	7.41888e-06	5.98903e-06	46
cd06421	2.98001e-07	1.78315e-05	1.43949e-05	46
COG1215	4.97293e-07	2.69376e-05	2.17459e-05	46
PLN03211	3.01559e-06	0.000118216	9.54323e-05	46
TIGR00956	3.29611e-06	0.000121156	9.78053e-05	46
cd00051	3.6007e-06	0.000131413	0.000106086	46
TIGR00955	4.6784e-06	0.000159437	0.000128709	46
cd03234	5.09945e-06	0.000171515	0.000138459	46
PLN03018	1.1725e-05	0.000307059	0.000247879	46
PLN02555	1.27069e-05	0.000323299	0.000260989	46
COG3491	2.37532e-05	0.000520144	0.000419897	46
cd00156	7.07966e-05	0.00123289	0.000995275	46
pfam01061	7.82991e-08	5.96929e-06	4.81883e-06	45
cd14085	4.97032e-07	2.69376e-05	2.17459e-05	45
TIGR01647	1.23297e-05	0.000320448	0.000258688	45
PLN02704	3.41859e-05	0.000693967	0.000560219	45
PLN02750	3.68485e-05	0.000742162	0.000599125	45
PLN02276	3.96995e-05	0.000787986	0.000636118	45
pfam02365	0.000957725	0.0104749	0.0084561	45
PRK15122	6.65089e-08	5.22526e-06	4.2182e-06	44
PLN03195	5.48422e-07	2.89455e-05	2.33668e-05	44
TIGR02203	1.29376e-05	0.00032556	0.000262815	44
pfam00072	2.46855e-05	0.000533746	0.000430877	44
cd07840	0.00625602	0.0452155	0.0365011	44
pfam02358	5.34947e-13	3.44105e-10	2.77785e-10	43
cd03232	4.73405e-06	0.000160802	0.00012981	43
TIGR01525	1.04966e-05	0.000291977	0.000235704	43
cd03213	1.24477e-05	0.00032189	0.000259852	43
PLN02152	2.60766e-05	0.000556806	0.000449493	43
COG0784	4.85252e-05	0.000924855	0.000746607	43
pfam00168	5.23219e-05	0.000970265	0.000783266	43
cd00030	0.000108188	0.00175073	0.00141331	43
COG0451	0.00021353	0.00303804	0.00245252	43
TIGR00685	4.99607e-14	5.71329e-11	4.61216e-11	42
PRK14501	8.09919e-14	8.33568e-11	6.72914e-11	42
COG1877	1.30074e-13	1.06919e-10	8.63126e-11	42
cd03244	2.01933e-11	6.43207e-09	5.19242e-09	42
cd14092	4.79432e-07	2.63867e-05	2.13012e-05	42
PLN02500	4.85903e-06	0.000164504	0.000132799	42
PLN03140	2.53496e-05	0.000543537	0.000438781	42
TIGR03030	1.44065e-08	1.52858e-06	1.23398e-06	41
cd03233	3.73032e-06	0.000134239	0.000108367	41
cd14091	1.4726e-05	0.000361718	0.000292004	41
PLN02904	3.13831e-05	0.000656493	0.000529967	41
PLN02554	8.63545e-05	0.00146777	0.00118489	41
PLN03004	0.000107697	0.00174634	0.00140977	41
PLN00164	0.00014356	0.00218123	0.00176084	41
PLN02410	0.00014356	0.00218123	0.00176084	41
PLN02863	0.000217726	0.0030908	0.00249511	41
pfam01490	0.000232987	0.00329383	0.00265901	41
PLN02448	0.000324663	0.00432828	0.00349409	41
cd07841	0.0025947	0.0229422	0.0185205	41
cd03288	5.43053e-15	1.11782e-11	9.02382e-12	40
cd03369	9.50165e-15	1.39701e-11	1.12777e-11	40
pfam07887	1.38137e-12	8.36295e-10	6.75116e-10	40
cd03250	1.72664e-12	9.87256e-10	7.96982e-10	40
PLN00417	6.72942e-06	0.000211156	0.00017046	40
pfam06203	1.2798e-05	0.000323299	0.000260989	40
TIGR01511	4.94974e-05	0.000940951	0.000759601	40
PLN02992	0.000190494	0.00278039	0.00224453	40
PLN02167	0.000218985	0.0031044	0.00250609	40
PLN02670	0.000268919	0.0037322	0.00301289	40
PLN02534	0.00100873	0.0109505	0.00884003	40
PLN03007	0.00106917	0.0114267	0.0092244	40
TIGR01652	3.78322e-09	4.47551e-07	3.61294e-07	39
cd03235	5.13223e-08	4.22568e-06	3.41126e-06	39
pfam13499	4.87161e-07	2.66695e-05	2.15295e-05	39
TIGR01524	8.29694e-06	0.000243282	0.000196395	39
PLN02299	1.0011e-05	0.000282701	0.000228216	39
cd14006	1.89035e-05	0.000441168	0.000356141	39
TIGR00880	4.81337e-05	0.000919094	0.000741957	39
PLN02562	5.65958e-05	0.00103461	0.000835207	39
PLN02987	7.18411e-05	0.00124897	0.00100825	39
PLN02207	0.000190521	0.00278039	0.00224453	39
PLN02210	0.000252591	0.00353696	0.00285528	39
PLN03015	0.000289957	0.00396088	0.0031975	39
cd14079	0.00043347	0.00547395	0.00441896	39
PLN02403	2.52313e-07	1.53657e-05	1.24043e-05	38
TIGR01106	3.22911e-07	1.8883e-05	1.52437e-05	38
COG1120	1.95513e-05	0.000452184	0.000365034	38
PLN02195	2.1387e-05	0.000486979	0.000393123	38
PLN02400	2.1387e-05	0.000486979	0.000393123	38
PLN02436	2.33791e-05	0.000516226	0.000416734	38
PLN02638	2.33791e-05	0.000516226	0.000416734	38
PLN02915	2.55395e-05	0.00054647	0.000441149	38
PLN02189	2.78809e-05	0.000591482	0.000477486	38
TIGR01512	5.49414e-05	0.00101155	0.000816594	38
pfam01370	0.000141201	0.00215614	0.00174059	38
cd06257	0.002937	0.0251994	0.0203427	38
cd05034	0.00649418	0.0464154	0.0374697	38
PLN02205	6.96951e-15	1.1955e-11	9.65093e-12	37
cd00322	2.70155e-12	1.46339e-09	1.18135e-09	37
PRK10517	7.74947e-06	0.000233209	0.000188263	37
pfam03552	4.10577e-05	0.000803357	0.000648526	37
PLN02893	5.30254e-05	0.00097978	0.000790947	37
PLN02515	0.000139305	0.00213352	0.00172233	37
cd14663	0.00259977	0.0229672	0.0185408	37
pfam02373	5.92517e-07	3.09552e-05	2.49892e-05	36
COG0745	2.06683e-05	0.00047376	0.000382452	36
cd07852	3.5779e-05	0.000723453	0.000584021	36
PLN02190	7.76823e-05	0.00133921	0.0010811	36
cd06632	9.16063e-05	0.00154306	0.00124567	36
PLN02248	9.16063e-05	0.00154306	0.00124567	36
COG2204	0.000107747	0.00174634	0.00140977	36
PLN03162	0.000715313	0.00832806	0.00672299	36
cd03291	2.31787e-11	6.62653e-09	5.3494e-09	35
cd14169	8.62774e-06	0.000248215	0.000200377	35
PLN02774	2.32176e-05	0.000516226	0.000416734	35
pfam00005	0.000249359	0.00349876	0.00282444	35
pfam00854	5.57518e-06	0.000180439	0.000145663	34
cd06626	0.000386693	0.00495622	0.00400101	34
PLN02997	0.000837981	0.00954038	0.00770166	34
COG5126	0.00089595	0.00999037	0.00806493	34
PLN02169	0.00132327	0.01366	0.0110273	34
cd14080	0.00257782	0.0228125	0.0184158	34
TIGR04538	5.24453e-12	2.34681e-09	1.89451e-09	33
COG2216	8.46185e-06	0.00024725	0.000199597	33
cd07849	1.29697e-05	0.00032557	0.000262823	33
COG0438	5.15648e-05	0.000957952	0.000773326	33
COG0814	0.00236106	0.0213909	0.0172682	33
cd03249	0.00493586	0.0378257	0.0305355	33
TIGR01484	2.7949e-09	3.46568e-07	2.79774e-07	32
PRK11498	1.7598e-08	1.76291e-06	1.42314e-06	32
cd14167	1.42897e-05	0.000352684	0.000284711	32
cd03801	6.99627e-05	0.00122467	0.000988643	32
cd08946	0.000378913	0.00490862	0.00396258	32
cd14086	0.000513252	0.00636364	0.00513717	32
cd00116	0.0011998	0.0126261	0.0101927	32
cd14093	0.00137058	0.014008	0.0113082	32
cd13996	0.003671	0.0300812	0.0242836	32
cd03290	5.24663e-10	8.43723e-08	6.81112e-08	31
COG3104	2.70713e-06	0.000112664	9.09499e-05	31
cd14168	8.01142e-06	0.000238368	0.000192427	31
COG2197	7.88805e-05	0.00135306	0.00109229	31
COG3706	0.00019274	0.00279786	0.00225862	31
PLN03001	0.000269435	0.0037322	0.00301289	31
COG0714	0.000637171	0.00761312	0.00614584	31
pfam00155	2.49435e-06	0.000105049	8.48032e-05	30
cd05256	8.63399e-06	0.000248215	0.000200377	30
TIGR01818	2.65177e-05	0.000565053	0.00045615	30
cd07851	4.03028e-05	0.00079463	0.000641481	30
cd07855	6.64993e-05	0.0011877	0.000958792	30
cd02961	0.000334696	0.00445626	0.0035974	30
pfam00085	0.00183931	0.0172406	0.0139178	30
TIGR03375	0.0030705	0.026182	0.0211359	30
cd03289	1.85493e-11	6.43207e-09	5.19242e-09	29
TIGR00926	8.1922e-06	0.000240898	0.000194469	29
COG1122	1.32164e-05	0.000329354	0.000265877	29
PRK09581	7.43462e-05	0.00129034	0.00104165	29
cd14166	0.000109791	0.00175482	0.00141661	29
COG3437	0.00012074	0.00188853	0.00152455	29
PLN03141	0.000132655	0.00204384	0.00164993	29
PTZ00184	0.000297166	0.00398753	0.00321901	29
cd05476	0.00067255	0.00791073	0.00638609	29
TIGR00797	0.000983173	0.0107191	0.00865319	29
cd05471	0.00113868	0.0120818	0.00975327	29
COG0534	0.00213177	0.0195425	0.0157761	29
cd14095	0.00356402	0.0292978	0.0236512	29
cd00275	3.32067e-11	8.76317e-09	7.07424e-09	28
PLN02292	8.15496e-10	1.22925e-07	9.92339e-08	28
cd07858	2.02282e-05	0.000465746	0.000375983	28
pfam01501	2.27062e-05	0.000512483	0.000413712	28
cd00609	3.97362e-05	0.000787986	0.000636118	28
pfam00534	0.000338662	0.00450324	0.00363533	28
cd13138	0.00051716	0.00638969	0.0051582	28
cd15519	0.000660062	0.0078144	0.00630833	28
cd13137	0.000836393	0.00953285	0.00769558	28
pfam00009	0.00113453	0.0120501	0.00972768	28
pfam13417	0.00188037	0.0175615	0.0141768	28
cd00570	0.00264203	0.0230408	0.0186002	28
PLN03063	1.73561e-11	6.37961e-09	5.15007e-09	27
PLN03064	1.73561e-11	6.37961e-09	5.15007e-09	27
PLN02631	3.06956e-09	3.76094e-07	3.03609e-07	27
PLN02905	3.2991e-08	3.03163e-06	2.44735e-06	27
PLN02705	4.89103e-08	4.12491e-06	3.32992e-06	27
cd13143	3.88793e-05	0.000775476	0.000626019	27
TIGR01262	7.48035e-05	0.00129609	0.00104629	27
cd05257	0.000269103	0.0037322	0.00301289	27
cd12082	0.000592018	0.00717481	0.00579201	27
cd13131	0.000592018	0.00717481	0.00579201	27
cd00881	0.000889459	0.00992875	0.00801518	27
pfam13409	0.000962495	0.0105159	0.00848919	27
cd14071	0.00189007	0.0176201	0.0142242	27
cd15532	0.00189007	0.0176201	0.0142242	27
pfam03171	0.00217778	0.0198176	0.0159982	27
COG0625	0.00233515	0.0211747	0.0170937	27
COG0380	2.18735e-11	6.43207e-09	5.19242e-09	26
pfam00982	2.18735e-11	6.43207e-09	5.19242e-09	26
PRK10117	2.18735e-11	6.43207e-09	5.19242e-09	26
TIGR02398	2.18735e-11	6.43207e-09	5.19242e-09	26
TIGR02400	2.18735e-11	6.43207e-09	5.19242e-09	26
cd03788	3.03306e-11	8.43684e-09	6.81081e-09	26
pfam13460	1.917e-07	1.21042e-05	9.77134e-06	26
PLN02151	1.917e-07	1.21042e-05	9.77134e-06	26
cd04194	1.24809e-06	5.83877e-05	4.71346e-05	26
cd07859	1.7062e-06	7.50437e-05	6.05805e-05	26
cd03058	1.60264e-05	0.000386316	0.000311861	26
cd03185	3.759e-05	0.000752678	0.000607614	26
COG0436	3.759e-05	0.000752678	0.000607614	26
cd13142	4.22223e-05	0.000823014	0.000664395	26
CHL00148	0.000113421	0.00179528	0.00144928	26
PLN03029	0.000113421	0.00179528	0.00144928	26
cd03798	0.00020775	0.00296966	0.00239732	26
cd13133	0.000366003	0.00482318	0.0038936	26
COG0531	0.00119829	0.0126231	0.0101903	26
cd14103	0.00139963	0.0141921	0.0114569	26
cd06625	0.00270644	0.0234073	0.018896	26
cd09293	0.00632121	0.0455588	0.0367782	26
PLN03017	4.22687e-07	2.36393e-05	1.90833e-05	25
cd00505	4.16527e-06	0.000146811	0.000118516	25
cd07857	8.55512e-06	0.000247723	0.000199979	25
TIGR01497	4.55741e-05	0.000874373	0.000705855	25
cd15545	9.06049e-05	0.00153373	0.00123813	25
cd05243	0.000210645	0.00300271	0.00242399	25
pfam02798	0.000343455	0.00456109	0.00368203	25
cd14084	0.000650843	0.00775287	0.00625866	25
cd14078	0.000843126	0.00957777	0.00773184	25
smart00225	0.000843126	0.00957777	0.00773184	25
PLN02764	0.00117496	0.0124028	0.0100124	25
PLN02844	3.0706e-08	2.89932e-06	2.34053e-06	24
pfam01373	1.39377e-07	9.56311e-06	7.72001e-06	24
PLN00197	1.70703e-07	1.09122e-05	8.80913e-06	24
PLN02801	1.70703e-07	1.09122e-05	8.80913e-06	24
PLN02803	1.70703e-07	1.09122e-05	8.80913e-06	24
PLN02161	3.07901e-07	1.83174e-05	1.47871e-05	24
cd07853	1.3121e-06	5.99192e-05	4.8371e-05	24
pfam01699	3.50581e-06	0.000128405	0.000103657	24
pfam00689	5.5618e-06	0.000180439	0.000145663	24
PLN02663	6.45984e-06	0.000203941	0.000164635	24
PLN03157	6.45984e-06	0.000203941	0.000164635	24
PLN02481	7.48782e-06	0.000228678	0.000184605	24
PLN02426	1.00015e-05	0.000282701	0.000228216	24
pfam02458	2.95799e-05	0.000622569	0.000502581	24
cd03042	5.51517e-05	0.00101361	0.000818256	24
cd03800	0.000190726	0.00278039	0.00224453	24
PRK14292	0.000425902	0.00539162	0.00435249	24
TIGR01982	0.000468404	0.0058865	0.004752	24
COG0661	0.000564662	0.00690201	0.00557179	24
cd05121	0.00124259	0.0130364	0.0105239	24
pfam13347	0.0014645	0.0147771	0.0119291	24
smart00336	2.20095e-10	4.38349e-08	3.53866e-08	23
pfam08246	4.50861e-08	3.89938e-06	3.14785e-06	23
smart00848	4.50861e-08	3.89938e-06	3.14785e-06	23
cd06186	7.13227e-08	5.5192e-06	4.45548e-06	23
pfam08030	7.13227e-08	5.5192e-06	4.45548e-06	23
PTZ00200	8.91845e-08	6.55633e-06	5.29273e-06	23
smart00645	8.91845e-08	6.55633e-06	5.29273e-06	23
cd02248	1.37901e-07	9.52532e-06	7.6895e-06	23
pfam00112	1.70554e-07	1.09122e-05	8.80913e-06	23
PTZ00203	1.70554e-07	1.09122e-05	8.80913e-06	23
PTZ00021	3.16114e-07	1.8698e-05	1.50943e-05	23
PRK05764	1.19541e-06	5.69591e-05	4.59814e-05	23
cd07856	2.40292e-06	0.000101773	8.21583e-05	23
PLN02313	7.41507e-06	0.000227471	0.00018363	23
PLN00140	1.00258e-05	0.000282701	0.000228216	23
PLN02484	1.00258e-05	0.000282701	0.000228216	23
PLN02468	1.55184e-05	0.000375802	0.000303373	23
PLN02745	2.05594e-05	0.000472314	0.000381285	23
cd00038	4.01972e-05	0.000794068	0.000641027	23
PLN02506	4.01972e-05	0.000794068	0.000641027	23
cd00385	0.00010751	0.00174634	0.00140977	23
PLN02314	0.000135347	0.0020822	0.0016809	23
PRK04750	0.000434558	0.00548097	0.00442462	23
cd15543	0.000479423	0.0060027	0.0048458	23
cd13970	0.00100868	0.0109505	0.00884003	23
cd13972	0.00100868	0.0109505	0.00884003	23
cd14072	0.00110142	0.0117348	0.00947311	23
cd13969	0.0012014	0.01263	0.0101958	23
cd13134	0.0016832	0.0159516	0.0128773	23
TIGR01126	0.00292451	0.0251244	0.0202822	23
PHA02878	0.00486129	0.0373098	0.030119	23
pfam14543	0.00520968	0.0393671	0.0317799	23
cd00021	1.93463e-09	2.45817e-07	1.98441e-07	22
cd06198	3.54204e-09	4.23891e-07	3.42195e-07	22
PTZ00049	3.54204e-09	4.23891e-07	3.42195e-07	22
pfam01794	6.32599e-09	6.92628e-07	5.59138e-07	22
cd02698	3.15336e-08	2.9504e-06	2.38177e-06	22
cd02619	4.04912e-08	3.56184e-06	2.87537e-06	22
cd02620	4.04912e-08	3.56184e-06	2.87537e-06	22
cd02621	4.04912e-08	3.56184e-06	2.87537e-06	22
COG4555	1.0521e-07	7.53353e-06	6.08159e-06	22
pfam08022	1.65339e-07	1.09081e-05	8.80581e-06	22
cd07877	7.14508e-07	3.62252e-05	2.92435e-05	22
cd05226	4.40006e-06	0.000154558	0.00012477	22
smart00100	2.40973e-05	0.000523226	0.000422385	22
pfam07724	0.000115942	0.00182738	0.00147519	22
PRK10365	0.000146998	0.00222159	0.00179343	22
cd05264	0.000396561	0.00506393	0.00408796	22
cd15544	0.000538201	0.00662579	0.0053488	22
cd03808	0.000872625	0.00976202	0.00788058	22
cd05470	0.00228008	0.0206937	0.0167054	22
pfam00702	0.00228008	0.0206937	0.0167054	22
cd03230	0.00289751	0.0249133	0.0201117	22
cd05574	0.00289751	0.0249133	0.0201117	22
pfam00026	0.00526366	0.0396585	0.0320151	22
COG4870	1.28604e-09	1.71894e-07	1.38765e-07	21
smart00719	1.51907e-08	1.59029e-06	1.28379e-06	21
PLN02217	1.11705e-05	0.000306962	0.000247801	21
cd01635	4.95526e-05	0.000940951	0.000759601	21
PRK11361	0.000123994	0.00193062	0.00155854	21
cd03811	0.00020114	0.00290749	0.00234713	21
PRK01122	0.000395517	0.00506301	0.00408722	21
PTZ00102	0.00143233	0.0145094	0.011713	21
cd14076	0.0026241	0.0230241	0.0185867	21
COG2214	0.00362009	0.0296876	0.0239659	21
PLN03160	1.5299e-10	3.423e-08	2.76328e-08	20
PTZ00462	4.34789e-09	5.02792e-07	4.05889e-07	20
PLN00170	1.52972e-08	1.59029e-06	1.28379e-06	20
PLN00097	2.74892e-08	2.61962e-06	2.11474e-06	20
PLN00099	3.64907e-08	3.2944e-06	2.65947e-06	20
PLN00100	4.81392e-08	4.09462e-06	3.30546e-06	20
pfam00504	6.31261e-08	4.99765e-06	4.03445e-06	20
pfam03126	6.31261e-08	4.99765e-06	4.03445e-06	20
PLN00048	6.31261e-08	4.99765e-06	4.03445e-06	20
PLN00101	8.23003e-08	6.18273e-06	4.99113e-06	20
PLN00147	8.23003e-08	6.18273e-06	4.99113e-06	20
PLN00025	1.06699e-07	7.57343e-06	6.1138e-06	20
PLN00098	2.25234e-07	1.37982e-05	1.11389e-05	20
PLN00171	2.86044e-07	1.73174e-05	1.39799e-05	20
cd07878	8.82418e-07	4.34538e-05	3.50789e-05	20
cd07850	5.2254e-06	0.000174045	0.000140501	20
pfam14569	5.2254e-06	0.000174045	0.000140501	20
COG0664	1.05583e-05	0.000292899	0.000236449	20
cd01494	3.24265e-05	0.00067336	0.000543583	20
PLN02301	7.70277e-05	0.00133015	0.00107379	20
PLN02201	0.000115248	0.00181921	0.0014686	20
cd03820	0.000131275	0.00202561	0.00163521	20
PLN02416	0.000131275	0.00202561	0.00163521	20
cd14069	0.000275445	0.00380011	0.00306771	20
pfam13520	0.000603944	0.0073041	0.00589638	20
PRK11033	0.00074508	0.00860647	0.00694774	20
COG0668	0.00100972	0.0109505	0.00884003	20
pfam00651	0.00122779	0.0128943	0.0104092	20
pfam00924	0.00148484	0.014953	0.0120711	20
cd13971	0.00195549	0.018197	0.0146899	20
pfam03000	0.00328071	0.0275865	0.0222698	20
pfam13632	0.00528345	0.0397786	0.032112	20
cd06629	0.00710898	0.0499765	0.0403445	20
smart00979	3.62622e-10	5.92397e-08	4.78224e-08	19
PTZ00364	5.51509e-10	8.6002e-08	6.94268e-08	19
pfam06200	1.22928e-09	1.6869e-07	1.36178e-07	19
cd00831	4.96393e-08	4.12491e-06	3.32992e-06	19
PLN00187	1.50952e-07	1.02887e-05	8.30576e-06	19
TIGR01265	1.96259e-07	1.23164e-05	9.9427e-06	19
cd05244	3.26109e-07	1.89622e-05	1.53076e-05	19
PLN00026	1.32158e-06	5.99192e-05	4.8371e-05	19
PLN00167	1.32158e-06	5.99192e-05	4.8371e-05	19
PLN00183	1.64159e-06	7.28242e-05	5.87887e-05	19
PLN00182	2.03033e-06	8.77991e-05	7.08776e-05	19
PRK05420	2.03033e-06	8.77991e-05	7.08776e-05	19
PRK10187	2.03033e-06	8.77991e-05	7.08776e-05	19
PLN00184	2.50069e-06	0.000105049	8.48032e-05	19
pfam08370	3.06757e-06	0.000118216	9.54323e-05	19
PLN00166	3.06757e-06	0.000118216	9.54323e-05	19
PLN02698	3.74819e-06	0.000134412	0.000108507	19
COG0580	4.56237e-06	0.000158083	0.000127616	19
PLN00027	4.56237e-06	0.000158083	0.000127616	19
PRK07568	8.05024e-06	0.000238368	0.000192427	19
TIGR00861	8.05024e-06	0.000238368	0.000192427	19
cd00333	1.15542e-05	0.000306962	0.000247801	19
pfam00230	1.15542e-05	0.000306962	0.000247801	19
PLN02995	1.63702e-05	0.000392946	0.000317213	19
cd05247	1.93952e-05	0.000450598	0.000363755	19
cd04722	2.29106e-05	0.000515964	0.000416522	19
PLN02990	5.05093e-05	0.000943582	0.000761726	19
PLN02279	7.86513e-05	0.00135306	0.00109229	19
pfam07728	0.000119851	0.00188297	0.00152006	19
PLN03190	0.000119851	0.00188297	0.00152006	19
PLN02580	0.000137291	0.00210581	0.00169995	19
smart00545	0.000137291	0.00210581	0.00169995	19
cd00183	0.000178977	0.00262398	0.00211826	19
smart00509	0.000178977	0.00262398	0.00211826	19
pfam08711	0.000296693	0.00398637	0.00321808	19
pfam13246	0.000424681	0.0053898	0.00435102	19
PLN02713	0.000534477	0.00658782	0.00531815	19
cd05253	0.000744864	0.00860647	0.00694774	19
pfam09770	0.00168253	0.0159516	0.0128773	19
cd15627	0.00318429	0.0269291	0.0217391	19
cd00827	1.59503e-07	1.06581e-05	8.60393e-06	18
COG1167	1.2468e-06	5.83877e-05	4.71346e-05	18
PRK06108	1.97149e-06	8.63429e-05	6.9702e-05	18
PRK07682	8.4803e-06	0.00024725	0.000199597	18
TIGR00691	1.24007e-05	0.000321482	0.000259523	18
COG0317	1.49128e-05	0.000364566	0.000294303	18
COG1442	1.49128e-05	0.000364566	0.000294303	18
cd00868	7.87684e-05	0.00135306	0.00109229	18
PLN02170	9.15371e-05	0.00154306	0.00124567	18
cd14447	0.000106094	0.00173242	0.00139853	18
pfam03105	0.000106094	0.00173242	0.00139853	18
PLN02933	0.000162681	0.00244069	0.0019703	18
pfam03936	0.000213714	0.00303804	0.00245252	18
cd00684	0.000582978	0.00709221	0.00572533	18
cd15605	0.000582978	0.00709221	0.00572533	18
pfam01095	0.00126684	0.0132234	0.0106749	18
pfam12799	0.0025369	0.0224891	0.0181547	18
PRK01766	0.00398587	0.032322	0.0260926	18
cd05246	0.00558561	0.0416272	0.0336043	18
PLN02607	1.80456e-10	3.86928e-08	3.12355e-08	17
pfam00305	4.73988e-09	5.24547e-07	4.23451e-07	17
PLN02264	4.73988e-09	5.24547e-07	4.23451e-07	17
PLN02305	4.73988e-09	5.24547e-07	4.23451e-07	17
PLN02337	4.73988e-09	5.24547e-07	4.23451e-07	17
COG3424	2.89609e-07	1.74308e-05	1.40713e-05	17
cd00352	3.84564e-07	2.19885e-05	1.77507e-05	17
COG4097	8.62936e-07	4.26987e-05	3.44694e-05	17
PTZ00377	8.62936e-07	4.26987e-05	3.44694e-05	17
cd08592	2.92663e-06	0.000115406	9.31634e-05	17
cd08593	2.92663e-06	0.000115406	9.31634e-05	17
cd08598	2.92663e-06	0.000115406	9.31634e-05	17
pfam04607	2.92663e-06	0.000115406	9.31634e-05	17
smart00954	2.92663e-06	0.000115406	9.31634e-05	17
cd08558	3.67404e-06	0.000133145	0.000107484	17
cd08599	3.67404e-06	0.000133145	0.000107484	17
pfam00388	4.58869e-06	0.000158083	0.000127616	17
PLN02223	4.58869e-06	0.000158083	0.000127616	17
smart00148	4.58869e-06	0.000158083	0.000127616	17
cd14475	5.70265e-06	0.00018284	0.000147601	17
PTZ00016	5.70265e-06	0.00018284	0.000147601	17
PLN02222	7.05313e-06	0.000217788	0.000175814	17
PLN02228	7.05313e-06	0.000217788	0.000175814	17
PLN02230	7.05313e-06	0.000217788	0.000175814	17
PLN02952	7.05313e-06	0.000217788	0.000175814	17
PRK10357	7.05313e-06	0.000217788	0.000175814	17
cd14476	1.9098e-05	0.000444698	0.000358991	17
PRK10872	2.30221e-05	0.000516226	0.000416734	17
PRK11092	3.94318e-05	0.000784975	0.000633687	17
cd05269	4.68436e-05	0.000896122	0.000723413	17
COG1011	5.54598e-05	0.00101745	0.000821361	17
PRK15462	7.69797e-05	0.00133015	0.00107379	17
pfam11961	0.000105524	0.00173242	0.00139853	17
PLN02916	0.000105524	0.00173242	0.00139853	17
cd03265	0.000122999	0.00191803	0.00154837	17
TIGR02154	0.000122999	0.00191803	0.00154837	17
pfam14599	0.000165684	0.00247491	0.00199792	17
cd05271	0.000253825	0.0035398	0.00285757	17
pfam00027	0.000291108	0.00396088	0.0031975	17
PLN03043	0.000491675	0.00614862	0.0049636	17
COG0702	0.000557307	0.00682021	0.00550575	17
pfam02375	0.00063032	0.00758743	0.00612511	17
cd04051	0.000711378	0.00829162	0.00669358	17
cd03809	0.000801186	0.00922349	0.00744585	17
pfam13419	0.000801186	0.00922349	0.00744585	17
cd03004	0.00126356	0.0132026	0.0106581	17
cd14162	0.00214185	0.0195425	0.0157761	17
PLN03200	0.00214185	0.0195425	0.0157761	17
cd15515	0.00316891	0.0268887	0.0217065	17
PLN03059	0.00499479	0.0381636	0.0308083	17
PLN02792	0.00544704	0.0407567	0.0329017	17
cd08530	0.00593206	0.0441452	0.0356371	17
cd01751	1.70523e-08	1.73765e-06	1.40275e-06	16
smart00308	1.70523e-08	1.73765e-06	1.40275e-06	16
pfam01477	7.65804e-08	5.88183e-06	4.74823e-06	16
cd00830	3.89672e-07	2.21575e-05	1.78871e-05	16
cd07033	1.21964e-06	5.76921e-05	4.65731e-05	16
cd07879	5.45658e-06	0.000178851	0.000144381	16
cd08597	8.56873e-06	0.000247723	0.000199979	16
COG1874	8.56873e-06	0.000247723	0.000199979	16
pfam13621	1.98622e-05	0.000458344	0.000370008	16
COG0387	4.27828e-05	0.000830793	0.000670674	16
TIGR00378	4.27828e-05	0.000830793	0.000670674	16
TIGR00846	6.12654e-05	0.00111207	0.00089774	16
pfam05003	8.64234e-05	0.00146777	0.00118489	16
pfam13328	0.000102097	0.00168936	0.00136377	16
cd00640	0.000120201	0.00188297	0.00152006	16
pfam14288	0.000120201	0.00188297	0.00152006	16
cd05478	0.000141045	0.00215614	0.00174059	16
TIGR01509	0.000192346	0.00279608	0.00225719	16
cd03059	0.000259123	0.00360392	0.00290933	16
cd13135	0.000299448	0.00401291	0.0032395	16
PLN02592	0.000396573	0.00506393	0.00408796	16
cd03226	0.000519638	0.0064126	0.0051767	16
pfam01301	0.000592557	0.00717481	0.00579201	16
cd15731	0.000764905	0.00882556	0.00712461	16
cd05488	0.00139134	0.014122	0.0114002	16
pfam01363	0.00139134	0.014122	0.0114002	16
smart00064	0.00139134	0.014122	0.0114002	16
PTZ00044	0.00155815	0.0153891	0.0124232	16
cd00065	0.00174142	0.0164278	0.0132617	16
pfam01397	0.00174142	0.0164278	0.0132617	16
pfam01823	0.00194241	0.0180916	0.0146048	16
cd05571	0.0021624	0.0196951	0.0158992	16
pfam11976	0.00295033	0.0252619	0.0203932	16
cd03814	0.00326054	0.0275513	0.0222413	16
PRK12307	0.00524115	0.0395759	0.0319484	16
PLN02219	8.59951e-10	1.22925e-07	9.92339e-08	15
PLN02355	8.59951e-10	1.22925e-07	9.92339e-08	15
PLN02684	8.59951e-10	1.22925e-07	9.92339e-08	15
PLN02711	8.59951e-10	1.22925e-07	9.92339e-08	15
pfam05691	1.50861e-09	1.94083e-07	1.56677e-07	15
PLN02982	1.50861e-09	1.94083e-07	1.56677e-07	15
PLN00415	3.68814e-07	2.12058e-05	1.71188e-05	15
pfam13242	5.10218e-07	2.7493e-05	2.21943e-05	15
pfam08541	6.98661e-07	3.55971e-05	2.87365e-05	15
PLN02854	6.98661e-07	3.55971e-05	2.87365e-05	15
PLN02932	6.98661e-07	3.55971e-05	2.87365e-05	15
cd08023	9.47476e-07	4.64354e-05	3.74859e-05	15
PLN02192	1.27313e-06	5.90226e-05	4.76472e-05	15
PLN02377	1.27313e-06	5.90226e-05	4.76472e-05	15
COG2273	3.81765e-06	0.000136428	0.000110134	15
cd14483	4.92913e-06	0.00016633	0.000134273	15
cd07987	6.32019e-06	0.000200764	0.00016207	15
cd02175	8.05015e-06	0.000238368	0.000192427	15
pfam06955	8.05015e-06	0.000238368	0.000192427	15
cd00413	1.01885e-05	0.000285519	0.000230491	15
TIGR02472	1.01885e-05	0.000285519	0.000230491	15
cd05399	1.28164e-05	0.000323299	0.000260989	15
PRK05899	1.28164e-05	0.000323299	0.000260989	15
TIGR02468	1.28164e-05	0.000323299	0.000260989	15
cd02183	1.60277e-05	0.000386316	0.000311861	15
pfam00722	2.46509e-05	0.000533746	0.000430877	15
COG0543	3.03299e-05	0.000637052	0.000514273	15
pfam02364	4.52359e-05	0.00087185	0.000703818	15
PLN03161	4.52359e-05	0.00087185	0.000703818	15
cd02176	5.48543e-05	0.00101155	0.000816594	15
cd07880	7.95909e-05	0.00136298	0.00110029	15
PLN00142	0.000113557	0.00179528	0.00144928	15
TIGR02470	0.000113557	0.00179528	0.00144928	15
pfam01434	0.000468999	0.0058865	0.004752	15
pfam01565	0.000468999	0.0058865	0.004752	15
COG0530	0.000540256	0.00663522	0.00535641	15
COG1088	0.000540256	0.00663522	0.00535641	15
COG4566	0.000620543	0.00747848	0.00603715	15
PLN02488	0.000620543	0.00747848	0.00603715	15
PRK08363	0.000811873	0.00932567	0.00752833	15
PRK15113	0.000924909	0.0101903	0.00822632	15
cd06097	0.00105096	0.0113596	0.00917028	15
cd01427	0.00119118	0.0125611	0.0101402	15
cd05584	0.00134681	0.0138476	0.0111787	15
pfam05495	0.00134681	0.0138476	0.0111787	15
cd05068	0.00170954	0.0161863	0.0130667	15
smart00558	0.00298522	0.0254759	0.0205659	15
cd12275	0.00331663	0.0275865	0.0222698	15
cd05052	0.00367762	0.0301115	0.0243081	15
cd04873	0.00407012	0.0323223	0.0260928	15
cd05575	0.00495761	0.0379077	0.0306017	15
cd12531	0.00495761	0.0379077	0.0306017	15
pfam04059	0.00495761	0.0379077	0.0306017	15
cd15629	0.00599569	0.0445543	0.0359673	15
TIGR01130	0.00599569	0.0445543	0.0359673	15
cd05234	0.00657664	0.0464858	0.0375266	15
cd12527	0.00657664	0.0464858	0.0375266	15
cd12529	0.00657664	0.0464858	0.0375266	15
PRK11517	2.17929e-07	1.34307e-05	1.08422e-05	14
pfam08392	1.70436e-06	7.50437e-05	6.05805e-05	14
COG3958	3.09382e-06	0.000118216	9.54323e-05	14
cd14478	4.10994e-06	0.000145359	0.000117344	14
cd14484	5.41214e-06	0.000178108	0.000143781	14
cd14479	7.06774e-06	0.000217788	0.000175814	14
pfam00310	1.50303e-05	0.00036484	0.000294524	14
TIGR01264	1.50303e-05	0.00036484	0.000294524	14
TIGR02253	1.50303e-05	0.00036484	0.000294524	14
smart00861	3.73652e-05	0.0007511	0.00060634	14
pfam00175	8.46344e-05	0.00144215	0.0011642	14
pfam02779	8.46344e-05	0.00144215	0.0011642	14
smart00149	0.000102502	0.00169334	0.00136698	14
COG1171	0.000177086	0.00260367	0.00210187	14
cd05251	0.00021064	0.00300271	0.00242399	14
cd01562	0.000249523	0.00349876	0.00282444	14
cd15630	0.000249523	0.00349876	0.00282444	14
PRK08289	0.000249523	0.00349876	0.00282444	14
COG0057	0.00029441	0.00396088	0.0031975	14
pfam00044	0.00029441	0.00396088	0.0031975	14
PLN02237	0.00029441	0.00396088	0.0031975	14
PLN02272	0.00029441	0.00396088	0.0031975	14
PLN02358	0.00029441	0.00396088	0.0031975	14
PLN03096	0.00029441	0.00396088	0.0031975	14
PRK07403	0.00029441	0.00396088	0.0031975	14
PRK07729	0.00029441	0.00396088	0.0031975	14
PRK08955	0.00029441	0.00396088	0.0031975	14
PRK13535	0.00029441	0.00396088	0.0031975	14
PRK15425	0.00029441	0.00396088	0.0031975	14
PTZ00023	0.00029441	0.00396088	0.0031975	14
PTZ00434	0.00029441	0.00396088	0.0031975	14
TIGR01532	0.00029441	0.00396088	0.0031975	14
TIGR01534	0.00029441	0.00396088	0.0031975	14
PRK13537	0.000405219	0.00516792	0.00417191	14
pfam00291	0.000472815	0.00592718	0.00478483	14
COG0277	0.000637105	0.00761312	0.00614584	14
PRK11172	0.000637105	0.00761312	0.00614584	14
COG5253	0.000847344	0.00960447	0.0077534	14
TIGR01257	0.000847344	0.00960447	0.0077534	14
pfam07223	0.00111321	0.0118481	0.00956465	14
pfam01504	0.00127038	0.013247	0.0106939	14
cd05230	0.00144569	0.0146016	0.0117874	14
pfam02928	0.00144569	0.0146016	0.0117874	14
PRK05092	0.00144569	0.0146016	0.0117874	14
cd00139	0.0016407	0.0156498	0.0126336	14
PRK09481	0.0016407	0.0156498	0.0126336	14
smart00330	0.0016407	0.0156498	0.0126336	14
TIGR01188	0.00265255	0.0230408	0.0186002	14
PLN02703	0.00297287	0.0253915	0.0204978	14
PLN03005	0.00297287	0.0253915	0.0204978	14
TIGR00924	0.00297287	0.0253915	0.0204978	14
pfam12899	0.00332419	0.0275865	0.0222698	14
PLN02973	0.00332419	0.0275865	0.0222698	14
PRK11565	0.00370868	0.0303416	0.0244938	14
cd07042	0.00458625	0.0353042	0.0285	14
pfam01740	0.00458625	0.0353042	0.0285	14
PRK11660	0.00458625	0.0353042	0.0285	14
pfam00781	0.00508405	0.0386448	0.0311968	14
cd12530	0.00562447	0.0418865	0.0338137	14
cd12277	0.00684336	0.0483072	0.038997	14
PLN00089	1.00567e-11	3.98091e-09	3.21366e-09	13
cd08594	1.53458e-07	1.03228e-05	8.33328e-06	13
PLN00176	1.53458e-07	1.03228e-05	8.33328e-06	13
PLN02368	3.56709e-07	2.0625e-05	1.66499e-05	13
cd02537	5.29384e-07	2.82301e-05	2.27893e-05	13
cd14477	1.11173e-06	5.32183e-05	4.29615e-05	13
PLN02784	1.11173e-06	5.32183e-05	4.29615e-05	13
COG5036	5.63009e-06	0.000181646	0.000146637	13
COG0332	9.97284e-06	0.000282701	0.000228216	13
cd14480	1.30869e-05	0.000327713	0.000264553	13
PLN03169	1.70235e-05	0.000403701	0.000325896	13
PRK05444	1.70235e-05	0.000403701	0.000325896	13
TIGR01136	2.19611e-05	0.000497849	0.000401899	13
TIGR01139	2.19611e-05	0.000497849	0.000401899	13
cd02012	2.81078e-05	0.000594016	0.000479531	13
cd15733	3.57057e-05	0.000723391	0.000583972	13
pfam03168	5.64119e-05	0.00103308	0.000833975	13
cd15725	7.02058e-05	0.00122467	0.000988643	13
COG0031	7.02058e-05	0.00122467	0.000988643	13
cd02808	8.68296e-05	0.00147224	0.0011885	13
cd15727	0.000106751	0.00173843	0.00140338	13
cd14481	0.000130496	0.00201965	0.00163041	13
cd01561	0.000158652	0.00238372	0.00192431	13
PTZ00165	0.000158652	0.00238372	0.00192431	13
cd03266	0.000191873	0.00279315	0.00225483	13
cd03268	0.000230883	0.00326856	0.00263861	13
cd05486	0.000543576	0.0066601	0.00537649	13
TIGR01288	0.000543576	0.0066601	0.00537649	13
COG2608	0.000743583	0.00860647	0.00694774	13
smart00846	0.000743583	0.00860647	0.00694774	13
PRK13536	0.000864768	0.00968465	0.00781812	13
cd05477	0.00115714	0.0122397	0.00988078	13
COG1453	0.00133169	0.0137195	0.0110753	13
COG1087	0.00174674	0.0164629	0.01329	13
cd02966	0.00226322	0.0205769	0.0166111	13
cd15513	0.00256497	0.0227183	0.0183398	13
cd06423	0.00411837	0.0325148	0.0262483	13
TIGR01179	0.00513984	0.03904	0.0315158	13
smart01086	0.00635476	0.0457685	0.0369476	13
cd04899	0.00704232	0.0496435	0.0400757	13
pfam10431	0.00704232	0.0496435	0.0400757	13
pfam09425	5.66307e-07	2.97369e-05	2.40057e-05	12
cd14474	1.28757e-06	5.91791e-05	4.77735e-05	12
pfam02449	2.72381e-06	0.000112664	9.09499e-05	12
cd08591	5.41661e-06	0.000178108	0.000143781	12
pfam09731	5.41661e-06	0.000178108	0.000143781	12
PRK10790	5.41661e-06	0.000178108	0.000143781	12
COG3959	1.0209e-05	0.000285519	0.000230491	12
cd15732	1.37658e-05	0.000341391	0.000275595	12
COG2357	1.37658e-05	0.000341391	0.000275595	12
cd06586	3.16714e-05	0.000661181	0.000533752	12
PLN02356	5.26579e-05	0.00097474	0.000786878	12
PLN00011	6.70474e-05	0.0011877	0.000958792	12
PLN02556	6.70474e-05	0.0011877	0.000958792	12
PLN02565	6.70474e-05	0.0011877	0.000958792	12
PLN03013	6.70474e-05	0.0011877	0.000958792	12
PRK10717	6.70474e-05	0.0011877	0.000958792	12
PRK11761	6.70474e-05	0.0011877	0.000958792	12
TIGR01137	6.70474e-05	0.0011877	0.000958792	12
TIGR01138	6.70474e-05	0.0011877	0.000958792	12
TIGR03945	6.70474e-05	0.0011877	0.000958792	12
cd06450	0.000106214	0.00173242	0.00139853	12
COG3239	0.000106214	0.00173242	0.00139853	12
pfam00487	0.000106214	0.00173242	0.00139853	12
PLN02894	0.000200991	0.00290749	0.00234713	12
CHL00194	0.000245477	0.00346089	0.00279388	12
PRK00742	0.000359882	0.00475469	0.00383832	12
TIGR02149	0.000432205	0.00546468	0.00441148	12
cd03467	0.000516403	0.006388	0.00515684	12
cd05473	0.000613971	0.00741665	0.00598724	12
cd01800	0.00072653	0.00843005	0.00680532	12
PTZ00353	0.00100375	0.0109318	0.00882494	12
COG2211	0.0011723	0.0123874	0.00999996	12
cd05485	0.00136363	0.0139786	0.0112845	12
cd05487	0.00136363	0.0139786	0.0112845	12
pfam02800	0.00136363	0.0139786	0.0112845	12
cd04015	0.00158002	0.0155168	0.0125262	12
cd05490	0.00209779	0.019432	0.0156869	12
pfam03129	0.00274655	0.0237342	0.0191599	12
pfam05368	0.00401617	0.032322	0.0260926	12
TIGR01302	1.03403e-07	7.49454e-06	6.05012e-06	11
COG5597	8.60268e-07	4.26987e-05	3.44694e-05	11
PRK08235	2.08443e-06	8.93873e-05	7.21597e-05	11
TIGR01993	2.08443e-06	8.93873e-05	7.21597e-05	11
pfam00387	3.13574e-06	0.000118216	9.54323e-05	11
PLN02287	3.13574e-06	0.000118216	9.54323e-05	11
PRK05656	3.13574e-06	0.000118216	9.54323e-05	11
PRK07661	3.13574e-06	0.000118216	9.54323e-05	11
PRK08947	3.13574e-06	0.000118216	9.54323e-05	11
PRK09051	3.13574e-06	0.000118216	9.54323e-05	11
PRK09052	3.13574e-06	0.000118216	9.54323e-05	11
cd00751	4.6233e-06	0.000158083	0.000127616	11
PRK05790	4.6233e-06	0.000158083	0.000127616	11
TIGR01930	4.6233e-06	0.000158083	0.000127616	11
PLN02598	9.52268e-06	0.000272243	0.000219774	11
PLN02505	1.84171e-05	0.000433749	0.000350153	11
PRK06241	1.84171e-05	0.000433749	0.000350153	11
PRK06464	1.84171e-05	0.000433749	0.000350153	11
cd03334	2.50851e-05	0.000538988	0.000435109	11
PLN02498	2.50851e-05	0.000538988	0.000435109	11
TIGR01418	2.50851e-05	0.000538988	0.000435109	11
COG0574	3.37392e-05	0.000686252	0.000553991	11
TIGR00204	3.37392e-05	0.000686252	0.000553991	11
cd03507	4.48476e-05	0.000867616	0.0007004	11
PRK13355	4.48476e-05	0.000867616	0.0007004	11
TIGR01127	5.89596e-05	0.00107211	0.000865479	11
cd06899	9.88493e-05	0.00164621	0.00132894	11
COG1154	9.88493e-05	0.00164621	0.00132894	11
pfam00139	9.88493e-05	0.00164621	0.00132894	11
PLN00145	0.000126209	0.00195625	0.00157922	11
PRK09265	0.000126209	0.00195625	0.00157922	11
pfam01326	0.000200571	0.00290744	0.00234709	11
cd01060	0.000379528	0.00490862	0.00396258	11
PLN02150	0.000379528	0.00490862	0.00396258	11
cd01808	0.000676543	0.00793954	0.00640935	11
TIGR04277	0.000676543	0.00793954	0.00640935	11
pfam00355	0.000810673	0.00932229	0.0075256	11
pfam02701	0.000966102	0.0105441	0.00851196	11
cd05325	0.00114533	0.0121273	0.00979003	11
pfam13243	0.00114533	0.0121273	0.00979003	11
cd06098	0.0015861	0.0155468	0.0125505	11
cd13145	0.0015861	0.0155468	0.0125505	11
cd00171	0.00185352	0.0173265	0.0139871	11
pfam01369	0.00185352	0.0173265	0.0139871	11
smart00222	0.00185352	0.0173265	0.0139871	11
COG5307	0.00215652	0.0196589	0.0158701	11
TIGR01507	0.00249848	0.022225	0.0179416	11
PLN02628	0.00288293	0.0248294	0.020044	11
PRK00187	0.00288293	0.0248294	0.020044	11
COG0158	0.00331357	0.0275865	0.0222698	11
PLN02262	0.00331357	0.0275865	0.0222698	11
PLN02542	0.00331357	0.0275865	0.0222698	11
TIGR03992	0.00331357	0.0275865	0.0222698	11
cd00354	0.00379427	0.0308945	0.0249402	11
cd03049	0.00379427	0.0308945	0.0249402	11
COG1657	0.00379427	0.0308945	0.0249402	11
pfam00316	0.00379427	0.0308945	0.0249402	11
PRK09293	0.00379427	0.0308945	0.0249402	11
TIGR01693	0.00379427	0.0308945	0.0249402	11
cd02889	0.00432901	0.0336512	0.0271656	11
pfam12783	0.00432901	0.0336512	0.0271656	11
TIGR01787	0.00432901	0.0336512	0.0271656	11
TIGR03463	0.00432901	0.0336512	0.0271656	11
cd02892	0.00492193	0.037747	0.030472	11
cd05611	0.00557728	0.0415952	0.0335785	11
cd07150	0.00557728	0.0415952	0.0335785	11
pfam03790	0.00557728	0.0415952	0.0335785	11
pfam00390	0.00629944	0.0454974	0.0367287	11
cd07043	0.00709287	0.0498974	0.0402806	11
PLN02993	0.00709287	0.0498974	0.0402806	11
PLN03012	0.00709287	0.0498974	0.0402806	11
cd00613	2.47029e-10	4.38349e-08	3.53866e-08	10
COG0403	2.47029e-10	4.38349e-08	3.53866e-08	10
COG1003	2.47029e-10	4.38349e-08	3.53866e-08	10
pfam02347	2.47029e-10	4.38349e-08	3.53866e-08	10
PRK00451	2.47029e-10	4.38349e-08	3.53866e-08	10
PRK04366	2.47029e-10	4.38349e-08	3.53866e-08	10
PRK05367	2.47029e-10	4.38349e-08	3.53866e-08	10
PRK12566	2.47029e-10	4.38349e-08	3.53866e-08	10
TIGR00461	2.47029e-10	4.38349e-08	3.53866e-08	10
PLN02414	9.99553e-10	1.39019e-07	1.12226e-07	10
pfam08031	1.222e-06	5.76921e-05	4.65731e-05	10
pfam00128	1.13475e-05	0.000306962	0.000247801	10
PLN02187	1.13475e-05	0.000306962	0.000247801	10
TIGR02430	1.13475e-05	0.000306962	0.000247801	10
cd11319	1.64936e-05	0.000392946	0.000317213	10
pfam15044	1.64936e-05	0.000392946	0.000317213	10
PLN02231	1.64936e-05	0.000392946	0.000317213	10
PLN02549	1.64936e-05	0.000392946	0.000317213	10
cd11314	2.35241e-05	0.000516226	0.000416734	10
cd11318	2.35241e-05	0.000516226	0.000416734	10
cd15466	2.35241e-05	0.000516226	0.000416734	10
pfam11960	2.35241e-05	0.000516226	0.000416734	10
pfam12807	2.35241e-05	0.000516226	0.000416734	10
PLN00196	2.35241e-05	0.000516226	0.000416734	10
PLN02361	2.35241e-05	0.000516226	0.000416734	10
PRK09441	2.35241e-05	0.000516226	0.000416734	10
cd00344	3.29745e-05	0.00067336	0.000543583	10
cd00948	3.29745e-05	0.00067336	0.000543583	10
COG3588	3.29745e-05	0.00067336	0.000543583	10
pfam00274	3.29745e-05	0.00067336	0.000543583	10
PLN02227	3.29745e-05	0.00067336	0.000543583	10
PLN02425	3.29745e-05	0.00067336	0.000543583	10
PLN02455	3.29745e-05	0.00067336	0.000543583	10
PRK09431	3.29745e-05	0.00067336	0.000543583	10
PTZ00019	3.29745e-05	0.00067336	0.000543583	10
TIGR02394	4.549e-05	0.000874373	0.000705855	10
PLN00141	6.18389e-05	0.00111462	0.000899795	10
PLN03116	6.18389e-05	0.00111462	0.000899795	10
PRK09210	6.18389e-05	0.00111462	0.000899795	10
TIGR02393	6.18389e-05	0.00111462	0.000899795	10
cd06183	0.000109804	0.00175482	0.00141661	10
COG0568	0.000109804	0.00175482	0.00141661	10
PRK07406	0.000109804	0.00175482	0.00141661	10
PRK07598	0.000109804	0.00175482	0.00141661	10
PRK07921	0.000109804	0.00175482	0.00141661	10
TIGR02997	0.000109804	0.00175482	0.00141661	10
PRK05901	0.000143691	0.00218123	0.00176084	10
TIGR03740	0.000143691	0.00218123	0.00176084	10
pfam02797	0.000185981	0.00272278	0.00219802	10
smart00642	0.000238252	0.00336364	0.00271536	10
cd06182	0.000302285	0.00404041	0.0032617	10
PLN02657	0.000302285	0.00404041	0.0032617	10
cd06208	0.000380068	0.00490862	0.00396258	10
cd08681	0.000380068	0.00490862	0.00396258	10
COG0369	0.000585936	0.00711978	0.00574759	10
pfam00183	0.000876253	0.00979196	0.00790476	10
cd06427	0.00106048	0.0113596	0.00917028	10
COG0326	0.00106048	0.0113596	0.00917028	10
pfam00609	0.00106048	0.0113596	0.00917028	10
PTZ00130	0.00106048	0.0113596	0.00917028	10
PRK05218	0.00127518	0.0132568	0.0107018	10
PTZ00013	0.00127518	0.0132568	0.0107018	10
PTZ00147	0.00127518	0.0132568	0.0107018	10
pfam04570	0.00152398	0.0153321	0.0123772	10
cd06435	0.00181072	0.0169881	0.0137139	10
cd08629	0.00213949	0.0195425	0.0157761	10
PTZ00272	0.00213949	0.0195425	0.0157761	10
cd05592	0.0025146	0.0223106	0.0180107	10
cd06437	0.0025146	0.0223106	0.0180107	10
cd14046	0.0025146	0.0223106	0.0180107	10
cd01798	0.00294058	0.0251994	0.0203427	10
cd08556	0.00294058	0.0251994	0.0203427	10
cd06426	0.00342217	0.0281542	0.022728	10
cd03825	0.00457199	0.0353003	0.0284969	10
pfam13641	0.00525061	0.0395892	0.0319592	10
PLN00020	0.00525061	0.0395892	0.0319592	10
PLN02679	0.00600551	0.0445629	0.0359743	10
smart00046	0.00600551	0.0445629	0.0359743	10
pfam05794	3.20752e-08	2.97404e-06	2.40085e-06	9
PRK06445	8.32049e-07	4.19777e-05	3.38873e-05	9
smart01002	2.76261e-06	0.000112664	9.09499e-05	9
pfam13374	7.68203e-06	0.000231858	0.000187172	9
PLN00125	7.68203e-06	0.000231858	0.000187172	9
PRK05678	7.68203e-06	0.000231858	0.000187172	9
TIGR01019	7.68203e-06	0.000231858	0.000187172	9
COG0074	1.21544e-05	0.00031669	0.000255655	9
PTZ00187	1.21544e-05	0.00031669	0.000255655	9
cd00325	1.86695e-05	0.000436697	0.000352532	9
pfam00182	1.86695e-05	0.000436697	0.000352532	9
TIGR01124	1.86695e-05	0.000436697	0.000352532	9
pfam00549	2.79305e-05	0.000591482	0.000477486	9
PRK06855	2.79305e-05	0.000591482	0.000477486	9
cd11315	4.08083e-05	0.000799998	0.000645815	9
PTZ00077	4.08083e-05	0.000799998	0.000645815	9
TIGR03224	4.08083e-05	0.000799998	0.000645815	9
pfam00108	5.83645e-05	0.00106316	0.000858259	9
COG0183	8.18729e-05	0.00139973	0.00112996	9
cd00381	0.000112842	0.00179501	0.00144906	9
cd14049	0.000153035	0.00230606	0.00186161	9
PRK11750	0.000153035	0.00230606	0.00186161	9
COG0021	0.00020449	0.00292713	0.00236299	9
PLN03209	0.00020449	0.00292713	0.00236299	9
PRK05657	0.00020449	0.00292713	0.00236299	9
TIGR00232	0.00020449	0.00292713	0.00236299	9
cd14048	0.000350807	0.00464076	0.00374634	9
COG0366	0.000350807	0.00464076	0.00374634	9
PRK05949	0.000350807	0.00464076	0.00374634	9
PRK07405	0.000451263	0.0056847	0.00458909	9
pfam01734	0.000574189	0.00700184	0.00565237	9
PRK12571	0.000574189	0.00700184	0.00565237	9
cd06199	0.000723207	0.00840095	0.00678184	9
cd06207	0.000723207	0.00840095	0.00678184	9
pfam00903	0.000902282	0.0100501	0.00811314	9
cd05933	0.00111572	0.0118626	0.00957632	9
pfam02780	0.00136817	0.0139972	0.0112995	9
pfam03140	0.00136817	0.0139972	0.0112995	9
PRK13962	0.0016646	0.0158238	0.0127741	9
TIGR02471	0.0016646	0.0158238	0.0127741	9
cd04642	0.00201031	0.0186565	0.0150609	9
pfam00862	0.00201031	0.0186565	0.0150609	9
TIGR03540	0.00201031	0.0186565	0.0150609	9
pfam12681	0.00241091	0.0214832	0.0173428	9
PRK14083	0.00241091	0.0214832	0.0173428	9
TIGR01393	0.00241091	0.0214832	0.0173428	9
cd06587	0.00287231	0.0247794	0.0200037	9
pfam13912	0.00287231	0.0247794	0.0200037	9
smart00045	0.00340068	0.0279998	0.0226034	9
pfam03321	0.00400244	0.032322	0.0260926	9
PLN02249	0.00400244	0.032322	0.0260926	9
PLN02522	0.00400244	0.032322	0.0260926	9
PRK10376	0.00400244	0.032322	0.0260926	9
cd12309	0.00468426	0.0359779	0.0290439	9
PLN02247	0.00468426	0.0359779	0.0290439	9
PLN02620	0.00468426	0.0359779	0.0290439	9
cd15861	0.00545298	0.0407567	0.0329017	9
COG0647	0.00545298	0.0407567	0.0329017	9
pfam03154	0.00545298	0.0407567	0.0329017	9
cd08563	0.00631562	0.0455503	0.0367714	9
PLN02462	0.00631562	0.0455503	0.0367714	9
cd12188	1.62112e-06	7.22277e-05	5.83072e-05	8
pfam05222	1.62112e-06	7.22277e-05	5.83072e-05	8
smart01003	1.62112e-06	7.22277e-05	5.83072e-05	8
cd05199	3.24972e-06	0.000119879	9.67744e-05	8
cd11339	3.24972e-06	0.000119879	9.67744e-05	8
cd12189	3.24972e-06	0.000119879	9.67744e-05	8
pfam01262	3.24972e-06	0.000119879	9.67744e-05	8
PRK07108	3.24972e-06	0.000119879	9.67744e-05	8
PRK07851	3.24972e-06	0.000119879	9.67744e-05	8
COG3425	1.07458e-05	0.000296504	0.000239359	8
PLN02819	1.07458e-05	0.000296504	0.000239359	8
cd15884	4.56217e-05	0.000874373	0.000705855	8
cd15885	6.89692e-05	0.00121964	0.000984579	8
cd00712	0.000101435	0.00168111	0.00135711	8
cd06914	0.000101435	0.00168111	0.00135711	8
smart00810	0.000101435	0.00168111	0.00135711	8
pfam07821	0.000145576	0.00220334	0.00177869	8
PLN02994	0.000145576	0.00220334	0.00177869	8
cd07245	0.000204399	0.00292713	0.00236299	8
pfam04674	0.000204399	0.00292713	0.00236299	8
PLN02376	0.000281383	0.00387165	0.00312547	8
PLN02450	0.000281383	0.00387165	0.00312547	8
COG0069	0.000380503	0.00490862	0.00396258	8
PLN02281	0.000380503	0.00490862	0.00396258	8
PRK05658	0.000380503	0.00490862	0.00396258	8
PRK06205	0.000380503	0.00490862	0.00396258	8
cd00713	0.000506241	0.00630016	0.00508593	8
COG0067	0.000506241	0.00630016	0.00508593	8
pfam04898	0.000506241	0.00630016	0.00508593	8
pfam12481	0.000506241	0.00630016	0.00508593	8
cd03479	0.000663601	0.0078144	0.00630833	8
cd03532	0.000663601	0.0078144	0.00630833	8
cd14047	0.000663601	0.0078144	0.00630833	8
pfam00456	0.000663601	0.0078144	0.00630833	8
pfam05577	0.000663601	0.0078144	0.00630833	8
cd00568	0.000858102	0.00962047	0.00776631	8
pfam06012	0.000858102	0.00962047	0.00776631	8
pfam06025	0.000858102	0.00962047	0.00776631	8
PLN02234	0.000858102	0.00962047	0.00776631	8
PLN02582	0.000858102	0.00962047	0.00776631	8
PLN02790	0.000858102	0.00962047	0.00776631	8
PRK12315	0.000858102	0.00962047	0.00776631	8
PRK12753	0.000858102	0.00962047	0.00776631	8
PRK12754	0.000858102	0.00962047	0.00776631	8
PTZ00089	0.000858102	0.00962047	0.00776631	8
pfam03435	0.00109578	0.0116868	0.0094344	8
pfam08417	0.00109578	0.0116868	0.0094344	8
cd00862	0.00138317	0.0140807	0.0113669	8
cd12555	0.00138317	0.0140807	0.0113669	8
cd15704	0.00138317	0.0140807	0.0113669	8
PRK06214	0.00138317	0.0140807	0.0113669	8
cd05265	0.00172729	0.0163244	0.0131782	8
pfam08534	0.00172729	0.0163244	0.0131782	8
cd00066	0.00213562	0.0195425	0.0157761	8
cd03506	0.00213562	0.0195425	0.0157761	8
cd15662	0.00213562	0.0195425	0.0157761	8
cd15671	0.00213562	0.0195425	0.0157761	8
COG5590	0.00213562	0.0195425	0.0157761	8
pfam08511	0.00213562	0.0195425	0.0157761	8
pfam13832	0.00213562	0.0195425	0.0157761	8
smart00275	0.00213562	0.0195425	0.0157761	8
TIGR02396	0.00213562	0.0195425	0.0157761	8
cd04337	0.00261606	0.0229731	0.0185455	8
COG5058	0.00261606	0.0229731	0.0185455	8
pfam00173	0.00261606	0.0229731	0.0185455	8
pfam00503	0.00261606	0.0229731	0.0185455	8
pfam08312	0.00261606	0.0229731	0.0185455	8
pfam09324	0.00261606	0.0229731	0.0185455	8
TIGR00792	0.00261606	0.0229731	0.0185455	8
cd01668	0.0031769	0.0268887	0.0217065	8
cd04338	0.0031769	0.0268887	0.0217065	8
cd06192	0.0031769	0.0268887	0.0217065	8
COG5141	0.0031769	0.0268887	0.0217065	8
cd06204	0.00382679	0.0311347	0.0251341	8
COG0346	0.00457468	0.0353003	0.0284969	8
COG1209	0.00457468	0.0353003	0.0284969	8
cd03089	0.00542975	0.0407013	0.032857	8
cd05800	0.00542975	0.0407013	0.032857	8
cd15492	0.00542975	0.0407013	0.032857	8
pfam00857	0.00542975	0.0407013	0.032857	8
TIGR01931	0.00542975	0.0407013	0.032857	8
TIGR02902	0.0064014	0.0460722	0.0371927	8
cd11320	1.0883e-06	5.2586e-05	4.24511e-05	7
pfam12159	1.0883e-06	5.2586e-05	4.24511e-05	7
PLN00120	1.0883e-06	5.2586e-05	4.24511e-05	7
cd05213	2.80236e-06	0.000112664	9.09499e-05	7
COG0373	2.80236e-06	0.000112664	9.09499e-05	7
pfam00745	2.80236e-06	0.000112664	9.09499e-05	7
pfam05201	2.80236e-06	0.000112664	9.09499e-05	7
PLN00203	2.80236e-06	0.000112664	9.09499e-05	7
PRK13940	2.80236e-06	0.000112664	9.09499e-05	7
TIGR01035	2.80236e-06	0.000112664	9.09499e-05	7
COG1915	1.27794e-05	0.000323299	0.000260989	7
pfam01536	1.27794e-05	0.000323299	0.000260989	7
pfam03807	1.27794e-05	0.000323299	0.000260989	7
PLN02524	1.27794e-05	0.000323299	0.000260989	7
TIGR00535	1.27794e-05	0.000323299	0.000260989	7
cd11316	2.39376e-05	0.000520858	0.000420473	7
cd11340	2.39376e-05	0.000520858	0.000420473	7
PRK08242	2.39376e-05	0.000520858	0.000420473	7
pfam09279	4.20395e-05	0.000821007	0.000662774	7
cd12144	7.00076e-05	0.00122467	0.000988643	7
COG3848	7.00076e-05	0.00122467	0.000988643	7
pfam04455	7.00076e-05	0.00122467	0.000988643	7
pfam04678	7.00076e-05	0.00122467	0.000988643	7
PRK11061	7.00076e-05	0.00122467	0.000988643	7
cd01065	0.000111491	0.00177626	0.00143392	7
COG0169	0.000111491	0.00177626	0.00143392	7
COG1080	0.000170923	0.00251664	0.00203161	7
COG3605	0.000170923	0.00251664	0.00203161	7
pfam00391	0.000170923	0.00251664	0.00203161	7
pfam02896	0.000170923	0.00251664	0.00203161	7
PRK05878	0.000170923	0.00251664	0.00203161	7
PRK08296	0.000170923	0.00251664	0.00203161	7
PRK09279	0.000170923	0.00251664	0.00203161	7
PRK11177	0.000170923	0.00251664	0.00203161	7
TIGR01417	0.000170923	0.00251664	0.00203161	7
TIGR01828	0.000170923	0.00251664	0.00203161	7
cd01810	0.000253564	0.0035398	0.00285757	7
PLN00095	0.000253564	0.0035398	0.00285757	7
pfam13537	0.000365533	0.00482316	0.00389359	7
cd01910	0.000513815	0.00636364	0.00513717	7
cd01951	0.000513815	0.00636364	0.00513717	7
TIGR03108	0.000513815	0.00636364	0.00513717	7
cd00257	0.000706259	0.00824129	0.00665295	7
COG2201	0.000706259	0.00824129	0.00665295	7
pfam13522	0.000706259	0.00824129	0.00665295	7
PLN02956	0.000706259	0.00824129	0.00665295	7
PRK07500	0.000706259	0.00824129	0.00665295	7
COG0367	0.000951558	0.0104185	0.00841058	7
COG2146	0.000951558	0.0104185	0.00841058	7
PRK09050	0.000951558	0.0104185	0.00841058	7
TIGR01208	0.000951558	0.0104185	0.00841058	7
TIGR01536	0.000951558	0.0104185	0.00841058	7
cd03511	0.00125921	0.0131705	0.0106322	7
pfam04578	0.00125921	0.0131705	0.0106322	7
pfam13968	0.00125921	0.0131705	0.0106322	7
cd00504	0.00163948	0.0156498	0.0126336	7
cd00982	0.00163948	0.0156498	0.0126336	7
cd02007	0.00163948	0.0156498	0.0126336	7
cd04651	0.00163948	0.0156498	0.0126336	7
cd07211	0.00163948	0.0156498	0.0126336	7
COG0070	0.00163948	0.0156498	0.0126336	7
COG0174	0.00163948	0.0156498	0.0126336	7
pfam00120	0.00163948	0.0156498	0.0126336	7
pfam01493	0.00163948	0.0156498	0.0126336	7
pfam01645	0.00163948	0.0156498	0.0126336	7
pfam04086	0.00163948	0.0156498	0.0126336	7
cd03702	0.00210331	0.019432	0.0156869	7
cd04927	0.00210331	0.019432	0.0156869	7
pfam00106	0.00210331	0.019432	0.0156869	7
PHA03247	0.00210331	0.019432	0.0156869	7
cd05191	0.00266228	0.0230448	0.0186034	7
TIGR01083	0.00266228	0.0230448	0.0186034	7
TIGR02980	0.00266228	0.0230448	0.0186034	7
cd08293	0.00332851	0.0275865	0.0222698	7
cd08294	0.00332851	0.0275865	0.0222698	7
cd14327	0.00332851	0.0275865	0.0222698	7
PLN03154	0.00332851	0.0275865	0.0222698	7
PRK09194	0.00332851	0.0275865	0.0222698	7
TIGR02825	0.00332851	0.0275865	0.0222698	7
cd08295	0.00411455	0.0325148	0.0262483	7
cd15799	0.00411455	0.0325148	0.0262483	7
COG1748	0.00411455	0.0325148	0.0262483	7
pfam05757	0.00411455	0.0325148	0.0262483	7
cd01659	0.00503331	0.0382874	0.0309082	7
cd05803	0.00503331	0.0382874	0.0309082	7
cd07213	0.00503331	0.0382874	0.0309082	7
pfam04640	0.00503331	0.0382874	0.0309082	7
pfam15413	0.00503331	0.0382874	0.0309082	7
PRK00054	0.00503331	0.0382874	0.0309082	7
cd13284	0.00609793	0.0446728	0.036063	7
COG5272	0.00609793	0.0446728	0.036063	7
TIGR03522	0.00609793	0.0446728	0.036063	7
cd05304	3.72665e-06	0.000134239	0.000108367	6
PRK00676	1.04825e-05	0.000291977	0.000235704	6
cd01047	5.06997e-05	0.000943582	0.000761726	6
CHL00185	5.06997e-05	0.000943582	0.000761726	6
pfam01716	5.06997e-05	0.000943582	0.000761726	6
pfam02915	5.06997e-05	0.000943582	0.000761726	6
pfam13915	5.06997e-05	0.000943582	0.000761726	6
PLN00037	5.06997e-05	0.000943582	0.000761726	6
PLN02508	5.06997e-05	0.000943582	0.000761726	6
PRK13654	5.06997e-05	0.000943582	0.000761726	6
TIGR02029	5.06997e-05	0.000943582	0.000761726	6
TIGR02445	5.06997e-05	0.000943582	0.000761726	6
PLN00016	9.51013e-05	0.00159671	0.00128897	6
TIGR00300	9.51013e-05	0.00159671	0.00128897	6
PRK14321	0.000165663	0.00247491	0.00199792	6
TIGR04555	0.000165663	0.00247491	0.00199792	6
PRK10887	0.000271957	0.00375702	0.00303293	6
TIGR02094	0.000271957	0.00375702	0.00303293	6
pfam00925	0.000425235	0.0053898	0.00435102	6
pfam04601	0.000425235	0.0053898	0.00435102	6
PRK08131	0.000425235	0.0053898	0.00435102	6
TIGR00505	0.000425235	0.0053898	0.00435102	6
cd00641	0.000638372	0.00761312	0.00614584	6
cd02113	0.000638372	0.00761312	0.00614584	6
COG0807	0.000638372	0.00761312	0.00614584	6
PRK00393	0.000638372	0.00761312	0.00614584	6
PRK08815	0.000638372	0.00761312	0.00614584	6
cd00904	0.000925761	0.0101903	0.00822632	6
cd00949	0.000925761	0.0101903	0.00822632	6
cd01055	0.000925761	0.0101903	0.00822632	6
cd02178	0.000925761	0.0101903	0.00822632	6
COG0058	0.000925761	0.0101903	0.00822632	6
COG1528	0.000925761	0.0101903	0.00822632	6
PRK05377	0.000925761	0.0101903	0.00822632	6
PRK14985	0.000925761	0.0101903	0.00822632	6
PRK14986	0.000925761	0.0101903	0.00822632	6
TIGR03104	0.000925761	0.0101903	0.00822632	6
cd00832	0.00130318	0.0134662	0.0108709	6
cd01991	0.00130318	0.0134662	0.0108709	6
cd15728	0.00130318	0.0134662	0.0108709	6
pfam00210	0.00130318	0.0134662	0.0108709	6
pfam00733	0.00130318	0.0134662	0.0108709	6
TIGR02479	0.00130318	0.0134662	0.0108709	6
cd01056	0.00178762	0.0167867	0.0135514	6
cd03537	0.00178762	0.0167867	0.0135514	6
PRK01759	0.00178762	0.0167867	0.0135514	6
PRK14324	0.00178762	0.0167867	0.0135514	6
cd00657	0.00239708	0.0214156	0.0172882	6
COG2041	0.00239708	0.0214156	0.0172882	6
PLN02284	0.00239708	0.0214156	0.0172882	6
PLN03036	0.00239708	0.0214156	0.0172882	6
PRK09318	0.00239708	0.0214156	0.0172882	6
PRK10955	0.00239708	0.0214156	0.0172882	6
PRK14565	0.00239708	0.0214156	0.0172882	6
PRK14566	0.00239708	0.0214156	0.0172882	6
PRK14567	0.00239708	0.0214156	0.0172882	6
PRK14905	0.00239708	0.0214156	0.0172882	6
PRK15492	0.00239708	0.0214156	0.0172882	6
PTZ00440	0.00239708	0.0214156	0.0172882	6
TIGR02092	0.00239708	0.0214156	0.0172882	6
cd08387	0.00315039	0.0267744	0.0216142	6
COG0149	0.00315039	0.0267744	0.0216142	6
PLN02429	0.00315039	0.0267744	0.0216142	6
PRK00042	0.00315039	0.0267744	0.0216142	6
cd00311	0.00406694	0.032322	0.0260926	6
cd03692	0.00406694	0.032322	0.0260926	6
cd05586	0.00406694	0.032322	0.0260926	6
cd14171	0.00406694	0.032322	0.0260926	6
cd15495	0.00406694	0.032322	0.0260926	6
COG0108	0.00406694	0.032322	0.0260926	6
pfam00121	0.00406694	0.032322	0.0260926	6
pfam00926	0.00406694	0.032322	0.0260926	6
pfam04724	0.00406694	0.032322	0.0260926	6
pfam07816	0.00406694	0.032322	0.0260926	6
PLN02561	0.00406694	0.032322	0.0260926	6
PLN02831	0.00406694	0.032322	0.0260926	6
PRK00014	0.00406694	0.032322	0.0260926	6
PRK00910	0.00406694	0.032322	0.0260926	6
PRK01792	0.00406694	0.032322	0.0260926	6
PRK03353	0.00406694	0.032322	0.0260926	6
PRK09311	0.00406694	0.032322	0.0260926	6
PRK09314	0.00406694	0.032322	0.0260926	6
PRK09319	0.00406694	0.032322	0.0260926	6
PRK12485	0.00406694	0.032322	0.0260926	6
PRK14019	0.00406694	0.032322	0.0260926	6
PTZ00333	0.00406694	0.032322	0.0260926	6
TIGR00419	0.00406694	0.032322	0.0260926	6
TIGR00506	0.00406694	0.032322	0.0260926	6
cd00035	0.00516649	0.0390694	0.0315396	6
cd03531	0.00516649	0.0390694	0.0315396	6
cd06921	0.00516649	0.0390694	0.0315396	6
pfam00187	0.00516649	0.0390694	0.0315396	6
PRK15414	0.00516649	0.0390694	0.0315396	6
smart00270	0.00516649	0.0390694	0.0315396	6
cd00714	0.00646891	0.0462669	0.0373499	6
cd02508	0.00646891	0.0462669	0.0373499	6
cd06217	0.00646891	0.0462669	0.0373499	6
cd14013	0.00646891	0.0462669	0.0373499	6
COG1191	0.00646891	0.0462669	0.0373499	6
PLN02241	0.00646891	0.0462669	0.0373499	6
PRK00725	0.00646891	0.0462669	0.0373499	6
PRK00844	0.00646891	0.0462669	0.0373499	6
PRK02862	0.00646891	0.0462669	0.0373499	6
cd10150	1.16915e-05	0.000306962	0.000247801	5
COG1429	1.16915e-05	0.000306962	0.000247801	5
pfam02514	1.16915e-05	0.000306962	0.000247801	5
PLN00084	1.16915e-05	0.000306962	0.000247801	5
PLN03069	1.16915e-05	0.000306962	0.000247801	5
PLN03241	1.16915e-05	0.000306962	0.000247801	5
PRK05989	1.16915e-05	0.000306962	0.000247801	5
PRK12321	1.16915e-05	0.000306962	0.000247801	5
PRK12493	1.16915e-05	0.000306962	0.000247801	5
PRK13405	1.16915e-05	0.000306962	0.000247801	5
TIGR02025	1.16915e-05	0.000306962	0.000247801	5
TIGR02257	1.16915e-05	0.000306962	0.000247801	5
COG1042	3.8436e-05	0.000768123	0.000620083	5
pfam02803	9.62849e-05	0.00161132	0.00130077	5
TIGR02717	9.62849e-05	0.00161132	0.00130077	5
pfam07994	0.000203538	0.00292713	0.00236299	5
cd07249	0.000382502	0.00490862	0.00396258	5
pfam02629	0.000382502	0.00490862	0.00396258	5
pfam04545	0.000382502	0.00490862	0.00396258	5
pfam07712	0.000382502	0.00490862	0.00396258	5
pfam07774	0.000382502	0.00490862	0.00396258	5
pfam13889	0.000382502	0.00490862	0.00396258	5
smart00881	0.000382502	0.00490862	0.00396258	5
cd03548	0.000659004	0.0078139	0.00630793	5
cd07253	0.000659004	0.0078139	0.00630793	5
PLN02438	0.000659004	0.0078139	0.00630793	5
TIGR00532	0.000659004	0.0078139	0.00630793	5
cd00644	0.00106179	0.0113596	0.00917028	5
cd03766	0.00106179	0.0113596	0.00917028	5
pfam00970	0.00106179	0.0113596	0.00917028	5
pfam02773	0.00106179	0.0113596	0.00917028	5
pfam14360	0.00106179	0.0113596	0.00917028	5
PRK05803	0.00106179	0.0113596	0.00917028	5
PRK12459	0.00106179	0.0113596	0.00917028	5
TIGR02846	0.00106179	0.0113596	0.00917028	5
cd00365	0.00162187	0.0156498	0.0126336	5
cd00442	0.00162187	0.0156498	0.0126336	5
cd00643	0.00162187	0.0156498	0.0126336	5
cd04299	0.00162187	0.0156498	0.0126336	5
cd13148	0.00162187	0.0156498	0.0126336	5
COG0192	0.00162187	0.0156498	0.0126336	5
COG1257	0.00162187	0.0156498	0.0126336	5
pfam00368	0.00162187	0.0156498	0.0126336	5
PLN02243	0.00162187	0.0156498	0.0126336	5
PLN02743	0.00162187	0.0156498	0.0126336	5
PRK05250	0.00162187	0.0156498	0.0126336	5
PTZ00104	0.00162187	0.0156498	0.0126336	5
TIGR00533	0.00162187	0.0156498	0.0126336	5
TIGR00920	0.00162187	0.0156498	0.0126336	5
TIGR01034	0.00162187	0.0156498	0.0126336	5
CHL00003	0.00237182	0.0214156	0.0172882	5
COG0628	0.00237182	0.0214156	0.0172882	5
pfam12076	0.00237182	0.0214156	0.0172882	5
cd03118	0.00334512	0.0275865	0.0222698	5
cd03123	0.00334512	0.0275865	0.0222698	5
cd03125	0.00334512	0.0275865	0.0222698	5
cd03126	0.00334512	0.0275865	0.0222698	5
cd03149	0.00334512	0.0275865	0.0222698	5
cd03150	0.00334512	0.0275865	0.0222698	5
cd07207	0.00334512	0.0275865	0.0222698	5
pfam00194	0.00334512	0.0275865	0.0222698	5
pfam07123	0.00334512	0.0275865	0.0222698	5
PLN00077	0.00334512	0.0275865	0.0222698	5
PLN00082	0.00334512	0.0275865	0.0222698	5
PLN00092	0.00334512	0.0275865	0.0222698	5
PLN02648	0.00334512	0.0275865	0.0222698	5
PLN03115	0.00334512	0.0275865	0.0222698	5
PRK12325	0.00334512	0.0275865	0.0222698	5
PTZ00319	0.00334512	0.0275865	0.0222698	5
cd03117	0.00457546	0.0353003	0.0284969	5
cd03121	0.00457546	0.0353003	0.0284969	5
cd03122	0.00457546	0.0353003	0.0284969	5
pfam13292	0.00457546	0.0353003	0.0284969	5
PLN02225	0.00457546	0.0353003	0.0284969	5
PRK14318	0.00457546	0.0353003	0.0284969	5
TIGR00409	0.00457546	0.0353003	0.0284969	5
cd00326	0.00609617	0.0446728	0.036063	5
cd03119	0.00609617	0.0446728	0.036063	5
cd03124	0.00609617	0.0446728	0.036063	5
cd05239	0.00609617	0.0446728	0.036063	5
cd07035	0.00609617	0.0446728	0.036063	5
cd15857	0.00609617	0.0446728	0.036063	5
COG3338	0.00609617	0.0446728	0.036063	5
pfam03242	0.00609617	0.0446728	0.036063	5
pfam13459	0.00609617	0.0446728	0.036063	5
PLN02179	0.00609617	0.0446728	0.036063	5
PLN02202	0.00609617	0.0446728	0.036063	5
PRK13288	0.00609617	0.0446728	0.036063	5
smart01057	0.00609617	0.0446728	0.036063	5
cd02855	0.000378066	0.00490862	0.00396258	4
cd08352	0.000378066	0.00490862	0.00396258	4
PLN02942	0.000378066	0.00490862	0.00396258	4
PRK04262	0.000378066	0.00490862	0.00396258	4
TIGR00748	0.000378066	0.00490862	0.00396258	4
cd07242	0.000830905	0.00948079	0.00765356	4
cd07244	0.000830905	0.00948079	0.00765356	4
CHL00004	0.000830905	0.00948079	0.00765356	4
PLN00074	0.000830905	0.00948079	0.00765356	4
PRK13599	0.000830905	0.00948079	0.00765356	4
PRK15219	0.000830905	0.00948079	0.00765356	4
cd03016	0.00156553	0.0153891	0.0124232	4
cd09288	0.00156553	0.0153891	0.0124232	4
COG0422	0.00156553	0.0153891	0.0124232	4
COG3016	0.00156553	0.0153891	0.0124232	4
COG3179	0.00156553	0.0153891	0.0124232	4
pfam01154	0.00156553	0.0153891	0.0124232	4
pfam01964	0.00156553	0.0153891	0.0124232	4
pfam06596	0.00156553	0.0153891	0.0124232	4
pfam07207	0.00156553	0.0153891	0.0124232	4
pfam08802	0.00156553	0.0153891	0.0124232	4
pfam13667	0.00156553	0.0153891	0.0124232	4
pfam13925	0.00156553	0.0153891	0.0124232	4
PLN02444	0.00156553	0.0153891	0.0124232	4
PRK09284	0.00156553	0.0153891	0.0124232	4
PRK13189	0.00156553	0.0153891	0.0124232	4
PRK13190	0.00156553	0.0153891	0.0124232	4
PRK13191	0.00156553	0.0153891	0.0124232	4
PRK13352	0.00156553	0.0153891	0.0124232	4
PRK15000	0.00156553	0.0153891	0.0124232	4
PTZ00253	0.00156553	0.0153891	0.0124232	4
TIGR00190	0.00156553	0.0153891	0.0124232	4
TIGR01152	0.00156553	0.0153891	0.0124232	4
TIGR04386	0.00156553	0.0153891	0.0124232	4
cd03120	0.00265512	0.0230408	0.0186002	4
cd14180	0.00265512	0.0230408	0.0186002	4
cd14273	0.00265512	0.0230408	0.0186002	4
CHL00181	0.00265512	0.0230408	0.0186002	4
pfam04187	0.00265512	0.0230408	0.0186002	4
PLN00088	0.00265512	0.0230408	0.0186002	4
PRK04761	0.00265512	0.0230408	0.0186002	4
PRK09236	0.00265512	0.0230408	0.0186002	4
TIGR01835	0.00265512	0.0230408	0.0186002	4
TIGR02622	0.00265512	0.0230408	0.0186002	4
TIGR02880	0.00265512	0.0230408	0.0186002	4
cd05467	0.00417019	0.0325148	0.0262483	4
cd05808	0.00417019	0.0325148	0.0262483	4
cd05811	0.00417019	0.0325148	0.0262483	4
cd06102	0.00417019	0.0325148	0.0262483	4
cd07092	0.00417019	0.0325148	0.0262483	4
cd08627	0.00417019	0.0325148	0.0262483	4
cd15572	0.00417019	0.0325148	0.0262483	4
cd15676	0.00417019	0.0325148	0.0262483	4
cd15678	0.00417019	0.0325148	0.0262483	4
cd15681	0.00417019	0.0325148	0.0262483	4
pfam00438	0.00417019	0.0325148	0.0262483	4
pfam10533	0.00417019	0.0325148	0.0262483	4
PRK06224	0.00417019	0.0325148	0.0262483	4
PRK07575	0.00417019	0.0325148	0.0262483	4
PRK09060	0.00417019	0.0325148	0.0262483	4
PRK10084	0.00417019	0.0325148	0.0262483	4
PRK10217	0.00417019	0.0325148	0.0262483	4
PRK12483	0.00417019	0.0325148	0.0262483	4
PRK13404	0.00417019	0.0325148	0.0262483	4
cd01302	0.00617658	0.0446728	0.036063	4
cd01317	0.00617658	0.0446728	0.036063	4
cd01318	0.00617658	0.0446728	0.036063	4
cd03015	0.00617658	0.0446728	0.036063	4
cd05252	0.00617658	0.0446728	0.036063	4
cd05816	0.00617658	0.0446728	0.036063	4
cd11618	0.00617658	0.0446728	0.036063	4
COG0044	0.00617658	0.0446728	0.036063	4
COG5236	0.00617658	0.0446728	0.036063	4
pfam03007	0.00617658	0.0446728	0.036063	4
pfam06911	0.00617658	0.0446728	0.036063	4
pfam11210	0.00617658	0.0446728	0.036063	4
pfam13360	0.00617658	0.0446728	0.036063	4
pfam13370	0.00617658	0.0446728	0.036063	4
PLN02950	0.00617658	0.0446728	0.036063	4
PRK02382	0.00617658	0.0446728	0.036063	4
PRK06382	0.00617658	0.0446728	0.036063	4
PRK09357	0.00617658	0.0446728	0.036063	4
TIGR00857	0.00617658	0.0446728	0.036063	4
TIGR02033	0.00617658	0.0446728	0.036063	4
cd03691	0.00658083	0.0464858	0.0375266	3
cd04621	0.00658083	0.0464858	0.0375266	3
cd05815	0.00658083	0.0464858	0.0375266	3
cd06431	0.00658083	0.0464858	0.0375266	3
cd07867	0.00658083	0.0464858	0.0375266	3
cd09818	0.00658083	0.0464858	0.0375266	3
COG1280	0.00658083	0.0464858	0.0375266	3
pfam00257	0.00658083	0.0464858	0.0375266	3
pfam03098	0.00658083	0.0464858	0.0375266	3
pfam03104	0.00658083	0.0464858	0.0375266	3
pfam03244	0.00658083	0.0464858	0.0375266	3
PRK05937	0.00658083	0.0464858	0.0375266	3
PRK08266	0.00658083	0.0464858	0.0375266	3
TIGR03457	0.00658083	0.0464858	0.0375266	3
The first column represents the enriched domain name in Conserved domains database; the last column represents the total numbers of transcripts which contain the corresponding conserved domain.
Each row represents one conserved domain based on differential expressed transcripts identified.
