# Supplementary material for: Whole transcriptome sequencing of Pseudomonas syringae pv. actinidiae-infected kiwifruit plants reveals species-specific interaction between long non-coding RNA and coding genes
Source: Sci Rep. 2017 Jul 7;7:4910. doi: 10.1038/s41598-017-05377-y (PMC5501815; doi:10.1038/s41598-017-05377-y)
Supplement: Supplementary file 5 — Supplementary Data S4 [file 41598_2017_5377_MOESM5_ESM.xls]

## Sheet: Supplementary Data S4
Table S9. Details of species-specific expressed transcripts within plant-pathogen pathway.
Species	Specific transcripts	Annotation	Description
Ac	Achn287861-TA	WRKY33	Probable WRKY transcription factor 33
	Achn287861_TCONS_00126202	WRKY33	Probable WRKY transcription factor 33
	Achn175001_TCONS_00066336	WRKY33	Probable WRKY transcription factor 33
	Achn287861_TCONS_00126200	WRKY33	Probable WRKY transcription factor 33
	Achn175001_TCONS_00066337	WRKY33	Probable WRKY transcription factor 33
	Achn314301_TCONS_00041230	WRKY33	Probable WRKY transcription factor 33
	Achn188761_TCONS_00037072	RBOH	Respiratory burst oxidase homolog protein A
	Achn146991-TA	PR1	Pathogenesis-related leaf protein 4
	Achn011721_TCONS_00056244	htpG, HSP90A	Heat shock protein 90-1
	Achn058261_TCONS_00022637	CPK	Calcium-dependent protein kinase 1
	Achn058261_TCONS_00022636	CPK	Calcium-dependent protein kinase 2
	Achn022761_TCONS_00009489	CPK	Calcium-dependent protein kinase 7
	Achn064201_TCONS_00160560	CPK	Calcium-dependent protein kinase 32
	Achn341081_TCONS_00149290	CPK	Calcium-dependent protein kinase 5
	Achn207461_TCONS_00136212	CPK	Calcium-dependent protein kinase 16
	Achn058261_TCONS_00022638	CPK	Calcium-dependent protein kinase 1
	Achn022761_TCONS_00009487	CPK	Calcium-dependent protein kinase 7
	Achn371121_TCONS_00197039	CNGF	Cyclic nucleotide-gated ion channel 1
	Achn235441-TA	CML	Putative calcium-binding protein CML19
	Achn287511-TA	CML	Calcium-binding protein CML42
	Achn136351_TCONS_00072905	CML	Probable calcium-binding protein CML49
	Achn136351_TCONS_00072906	CML	Probable calcium-binding protein CML50
	Achn020521-TA	CALM	Probable calcium-binding protein CML45
	Achn077461-TA	CALM	Probable calcium-binding protein CML30
	Achn293471-TA	CALM	Probable calcium-binding protein CML45
Ae	Achn248071_TCONS_00113285	CPK	Calcium-dependent protein kinase 7
	Achn375311_TCONS_00035290	CPK	Calcium-dependent protein kinase 5
	Achn253311-TA	PR1	Basic form of pathogenesis-related protein 1
	Achn043791_TCONS_00141297	HSP90B, TRA1	Endoplasmin homolog
	Achn186491-TA	HSP90B, TRA1	Endoplasmin homolog
	Achn170031_TCONS_00107492	HSP90B, TRA1	Heat shock protein 90-1
	Achn104271_TCONS_00159577	CPK	CDPK-related kinase 3
	Achn375311_TCONS_00035289	CPK	Calcium-dependent protein kinase 5
	Achn075741_TCONS_00009173	CPK	Calcium-dependent protein kinase 28
	Achn075741_TCONS_00009142	CPK	Calcium-dependent protein kinase 28
	Achn045431-TA	CNGF	Cyclic nucleotide-gated ion channel 1
	Achn162021-TA	CNGF	Cyclic nucleotide-gated ion channel 2
	Achn162021_TCONS_00108972	CNGF	Cyclic nucleotide-gated ion channel 2
Aa	Achn101291_TCONS_00169102	CPK	Calcium-dependent protein kinase 1
	Achn354651_TCONS_00127146	NOA1	NO-associated protein 1 chloroplastic/mitochondrial
	Achn375311_TCONS_00035307	CPK	Calcium-dependent protein kinase 4
	Achn071381_TCONS_00024012	HSP90B, TRA1	Heat shock protein 83
All those transcripts were differential expressed in only one material during the invasion of Psa.
The first column represents the species name which contains the species-specific transcripts; the next and last columns represents the annotation of transcripts. Each row represents one species-specific transcripts.
