# Supplementary material for: Whole transcriptome sequencing of Pseudomonas syringae pv. actinidiae-infected kiwifruit plants reveals species-specific interaction between long non-coding RNA and coding genes
Source: Sci Rep. 2017 Jul 7;7:4910. doi: 10.1038/s41598-017-05377-y (PMC5501815; doi:10.1038/s41598-017-05377-y)
Supplement: Supplementary file 6 — Supplementary Data S5 [file 41598_2017_5377_MOESM6_ESM.xls]

## Sheet: Supplementary Data S5
Table S10. Pairwise gene expression correlation analysis .
Correlation type	Gene pair class	Total number of gene pairs	Spearman correlation threshold: percent of pairs
			rho>0	rho>0.1	rho>0.2	rho>0.3	rho>0.4	rho>0.5	rho>0.6	rho>0.7	rho>0.8	rho>0.9
			rho<0	rho<-0.1	rho<-0.2	rho<-0.3	rho<-0.4	rho<-0.5	rho<-0.6	rho<-0.7	rho<-0.8	rho<-0.9
Trans
	protein coding-protein coding	455614682
			48.6177	38.9253	30.3483	22.8313	16.3825	11.0084	6.70672	3.4772	1.32603	0.228909
			51.3823	39.4389	26.7433	16.841	9.77716	5.04681	2.16977	0.674269	0.104752	0.002039
	protein coding-lncRNA	197676570
			45.5442	34.8142	25.9082	18.5428	12.5718	7.9172	4.4788	2.1485	0.7863	0.1943
			54.4558	37.4965	20.0667	9.8877	4.4876	1.7881	0.5635	0.1126	0.0086	0
	lncRNA-lncRNA	20837449
			50.8906	40.9803	32.1821	24.5308	17.8638	12.2388	7.6767	4.2522	1.9412	0.7033
			49.1094	23.3138	5.6858	1.417	0.294	0.0679	0.0189	0.0035	0.0001	0
	protein coding (random)- lncRNA	906336600
			45.2272	35.4954	27.303	20.2776	14.3239	9.495	5.82898	3.21703	1.4783	0.444679
			54.7728	40.0718	23.5611	12.7802	6.57079	3.10013	1.25824	0.375346	0.056345	0.001063
Cis
	protein coding-protein coding	122669
			50.9045	41.1489	32.5339	24.8685	18.1097	12.3805	7.84143	4.38986	1.86518	0.412492
			49.0955	37.4088	25.0878	15.572	9.00554	4.59774	1.89453	0.605695	0.094563	0.006522
	protein coding-lncRNA	40261
			47.8528	37.2221	28.2407	20.7148	14.5302	9.57005	5.94869	3.15442	1.41825	0.439631
			52.1472	34.8526	17.9305	8.75289	3.86975	1.47786	0.407342	0.064579	0.009935	0
	lncRNA-lncRNA	6605
			46.6011	37.835	30.0833	23.5276	16.8055	11.4762	7.41862	4.14837	1.72596	0.4994
			56.0636	43.9364	20.6813	4.46631	1.3626	0.166541	0.06056	0	0	0
	protein coding (random)- lncRNA	906336600
			45.2272	35.4954	27.303	20.2776	14.3239	9.495	5.82898	3.21703	1.4783	0.444679
			54.7728	40.0718	23.5611	12.7802	6.57079	3.10013	1.25824	0.375346	0.056345	0.001063
Trans: defined as pairs consisting of genes separated by a distance >2 Mb, or located in different chromosomes; Cis: defined as pairs consisting of genes located within a genomic window of 10kb.
