# Supplementary material for: Whole transcriptome sequencing of Pseudomonas syringae pv. actinidiae-infected kiwifruit plants reveals species-specific interaction between long non-coding RNA and coding genes
Source: Sci Rep. 2017 Jul 7;7:4910. doi: 10.1038/s41598-017-05377-y (PMC5501815; doi:10.1038/s41598-017-05377-y)
Supplement: Supplementary file 7 — Supplementary Data S6 [file 41598_2017_5377_MOESM7_ESM.xls]

## Sheet: Supplementary Data S6
Table S11. The input file of expression matrix for WGCNA analysis.
id	AH-1-1	AH-2-1	AH-1-2	AH-2-2	AH-1-3	AH-2-3	AJ-1-1	AJ-2-1	AJ-1-2	AJ-2-2	AJ-1-3	AJ-2-3	Ae-1-1	Ae-2-1	Ae-1-2	Ae-2-2	Ae-1-3	Ae-2-3	Aa-1-1	Aa-2-1	Aa-1-2	Aa-2-2	Aa-1-3	Aa-2-3
Achn000001-TA	0	0.477	2.698	3.303	33.024	39.945	0.836	4.174	2.456	8.375	7.234	8.648	2.358	2.647	0.588	0.641	0.778	0.713	0	0.313	0	0.533	3.225	2.311
Achn000031_TCONS_00151391	2.532	0.883	2.66	8.402	1.845	0.91	0.792	1.096	5.714	3.088	0	0.832	3.887	2.962	1.152	2.838	2.475	10.381	0	0	0	0	0	0
Achn000221-TA	0	0	0	0	2.216	3.669	1.249	6.513	3.804	0.888	2.675	0.887	0.605	0	0.185	1.037	0	0.609	0	0	0	0	0	0
Achn000231_TCONS_00151146	0	0	0	2.655	0	1.835	1.416	0	0	0	0	0	1.485	2.185	0	0	4.411	0	0	0	0	0	0	0
Achn000231_TCONS_00151148	9.571	10.379	8.335	9.023	6.594	6.436	5.164	6.083	9.133	10.604	0	4.666	10.738	10.872	15.014	7.526	5.746	16.244	4.323	0.769	0	3.494	14.099	7.932
Achn000341_TCONS_00148390	2.987	2.62	5.358	4.663	5.011	8.366	2.015	1.726	1.589	1.824	0	2.171	1.829	10.447	1.112	1.311	1.348	0.777	0.281	0.133	0	0.074	0.123	0
Achn000441_TCONS_00148444	26.089	0	0	1.651	0	0	0	0	32.752	0	0	0	0	0	0	0	0	0	0	0	48.769	86.176	0	0
Achn000441_TCONS_00148445	0	29.409	22.003	11.004	25.131	24.352	14.497	33.212	0	35.451	79.109	21.084	30.855	13.292	21.192	37.993	37.753	34.307	67.363	31.853	0	0	69.664	123.197
Achn000441_TCONS_00148448	5.402	11.211	24.929	6.685	2.238	1.783	4.478	2.366	6.854	6.282	0.949	2.282	1.765	2.581	3.746	2.204	2.224	3.348	1.92	1.765	1.166	0.248	0.415	0
Achn000441_TCONS_00148449	0	0	3.078	2.246	0	1.006	0.431	0.493	4.936	3.445	0	1.561	0.484	0.418	0	0.223	0.129	0.24	0	0	0	0	0	0
Achn000441_TCONS_00148455	6.662	4.285	12.693	7.49	2.173	1.132	3.105	3.982	11.019	9.717	0.567	3.178	0	0	0	0	0	0	0	0	0	0	0	0
Achn000441_TCONS_00148460	0	1.544	2.939	0.026	0	0	0.273	1.544	3.419	2.596	0	0	0.484	0.477	1.329	0.223	0.233	0.657	0	0	0	0	0.246	0
Achn000531-TA	23.128	11.821	24.676	23.211	12.708	4.675	3.475	20.689	11.155	9.591	32.018	8.657	2412.45	4109.64	92.954	197.107	1405.93	91.698	19.994	20.53	37.425	28.981	67.929	85.133
Achn000571_TCONS_00148520	0	0.904	1.292	0.423	0.404	0.562	0.44	0.959	0	0	0	0.194	1.236	0.667	1.023	0	0	0	3.153	0	0	0	0	0
Achn000671-TA	27.544	17.66	34.544	32.524	23.515	15.756	19.635	29.54	47.839	54.421	17.221	32.144	16.039	15.696	19.428	15.456	13.391	16.701	10.239	4.489	5.062	1.834	3.394	2.058
Achn000681_TCONS_00148566	14.285	24.281	14.897	17.98	30.557	19.906	53.187	61.199	36.499	23.052	35.589	28.245	51.687	70.38	43.352	32.656	13.544	16.092	24.676	5.638	10.628	12.539	10.444	12.852
Achn000681_TCONS_00148568	0.468	0	0.76	0.978	0	0.429	2.463	2.74	0	0	0.725	6.726	0	0.161	0.572	0.194	0.08	0	0.359	0.152	0	0	0.215	0
Achn000681_TCONS_00148576	1.766	1.706	2.369	1.506	2.489	1.909	3.862	12.322	2.48	1.718	4.809	4.306	3.384	5.491	4.881	2.96	0.809	1.033	0	0.123	0	0	0.138	0
Achn000681_TCONS_00148577	0	2.041	0	0	1.103	0.954	0	4.604	0.835	0.27	0	0	1.306	1.232	1.055	1.585	0.747	0.857	0	0	0.172	0.198	0.307	0
Achn000721_TCONS_00148609	0	0.995	0	0	0	0.318	0.211	1.525	0	0	0.804	1.136	1.619	0	1.619	1.988	0.949	0	6.711	0	5.42	2.243	6.957	0
Achn000721_TCONS_00148615	1.922	0	1.153	0.885	0.852	0.118	0.73	0.731	0.867	1.245	0	0	0.376	0.015	0.032	0.317	0.233	0.016	0	0	0	0	0	0
Achn000731_TCONS_00148618	550.744	224.489	242.199	297.765	121.344	18.212	105.643	43.369	98.094	100.977	71.954	89.844	42.294	32.353	156.62	96.505	43.242	162.587	487.415	148.01	275.147	324.383	228.514	111.448
Achn000731-TA	6351.11	2644.16	2463.32	3116.21	1555.92	199.187	1469.3	221.832	631.213	618.676	120.047	721.717	410.575	286.321	1481.31	858.819	380.373	1434.97	0	0	0	0	0	0
Achn000751-TA	10.701	4.874	10.147	16.817	0.491	0.126	8.384	2.347	20.384	20.649	0.804	0.148	10.119	6.921	12.695	6.122	29.018	41.46	102.84	59.815	19.123	21.2	48.44	24.526
Achn000801_TCONS_00148641	0.156	0	2.863	1.783	1.365	2.73	0	2.896	3.981	1.988	1.12	1.016	0	0	0	0	0	0	0	0	0	0	0	0
Achn000891_TCONS_00148674	0.312	0.518	1.723	1.387	0.12	0.133	0.22	0.237	0.626	0.328	0	0.129	0.057	0.205	0.25	0.194	0.41	0.601	0.172	0	0	0.136	0	0
Achn000891-TA	32.349	15.933	49.694	33.555	10.579	5.215	19.362	8.065	30.384	34.572	18.275	11.327	25.853	19.083	50.73	29.53	43.53	62.438	112.407	59.976	52.148	53.651	86.251	43.7
Achn000911_TCONS_00148684	0.779	0.152	1.14	1.532	0.764	0.37	0.422	0.311	1.685	2.113	0.87	0.832	0.892	0.953	2.996	2.449	0.974	4.726	0	0	0	0	0	0
Achn000911_TCONS_00148691	1.169	0	0	1.863	1.103	0	0	0.274	0	0	1.423	0.795	0	0	0	0	0	0	0	0	0	0	0	0
Achn000911_TCONS_00148694	0.844	0.67	0	0	0	0.473	0.202	0	2.199	1.689	0	0.674	0.121	0	0.258	0	0	0	0	0	0	0	0	0
Achn000911_TCONS_00148696	3.441	3.239	7.512	3.355	1.234	1.124	1.601	2.183	5.578	5.22	0.988	2.282	0.637	0.433	0.628	1.729	1.838	5.343	0	0	0	0	0	0
Achn000911_TCONS_00148701	1.636	1.158	4.776	1.281	0.055	0.718	0.757	0.886	0	1.399	2.016	1.682	0.108	0.147	0.717	0.612	0.545	2.659	3.215	0	0	0	6.589	7.857
Achn000911_TCONS_00148702	0	0	0	0.964	0.961	0	0	0	2.432	0.685	0	0	0	0	0	0	0	0	0	3.749	2.757	4.337	0.031	0
Achn000911-TA	35.167	18.086	44.855	34.849	23.657	19.026	11.348	9.436	30.785	36.329	26.286	19.735	11.432	5.674	40.476	28.55	24.044	82.519	52.583	36.238	37.677	36.961	79.156	66.258
Achn000961_TCONS_00148717	4.078	0.487	3.838	4.439	13.996	15.017	2.27	2.375	1.966	5.191	4.77	12.621	0.593	1.415	1.377	0.483	0.478	2.499	1.093	2.354	1.869	1.165	2.073	1.774
Achn001031_TCONS_00148737	0.455	0	0.266	0.568	0	0	0	0	0.425	0.666	0	0	0	0	0	0	0	0	0	0	0	0	0	0
Achn001031_TCONS_00148740	0	0	0	0	1.976	0.51	2.551	0	0	0	2.069	2.088	4.212	3.915	8.772	7.505	10.561	8.314	0	2.904	0	0	0	0
Achn001061_TCONS_00148759	0.364	0.691	0.899	0.423	0.12	0.488	0.862	0.512	0.843	0.434	0	0	0	0	0	0	0	0	0	0	0	0	0	0
Achn001061_TCONS_00148763	0	0	0.329	0.159	1.081	1.25	1.258	1.608	1.485	0.917	2.253	0.351	0	0	0	0	0.588	1.458	2.56	2.107	1.564	1.598	3.041	1.864
Achn001091_TCONS_00148778	1.714	1.696	1.381	1.585	2.686	1.716	4.777	5.371	2.392	1.602	2.279	2.587	0.217	0.139	0.081	0.094	0.135	0.184	0.827	0.066	0.119	0.099	0.123	0
Achn001191-TA	1.454	0.66	11.451	4.584	26.681	39.864	2.41	1.096	4.157	3.117	4.875	9.147	11.967	30.513	8.401	11.761	26.328	43.839	1.576	0.959	1.007	1.673	9.921	20.963
Achn001311-TA	40.465	29.47	50.226	144.919	258.473	67.449	222.001	156.523	8.314	12.524	39.449	118.043	1.912	1.723	3.246	0.497	0.349	0	4.729	3.388	1.338	1.908	0	0.626
Achn001321_TCONS_00038668	5.857	2.336	3.876	0	0.066	0	0	0	0.754	4.255	0	2.458	0.102	0	0	0	0	0	0	0	0.663	0	0	0.358
Achn001551-TA	0	0.416	8.044	4.293	37.74	6.909	32.426	0.767	0	0	3.637	5.728	2.103	0.872	1.039	0.857	0.3	0	0	0	0	0	0	0
Achn001561-TA	40.647	30.394	27.336	39.618	46.201	30.092	54.709	53.353	30.352	24.065	68.252	28.189	47.78	28.841	37.737	48.566	33.581	32.689	74.855	47.742	52.996	56.141	60.572	77.842
Achn001591_TCONS_00038770	1.428	1.554	0	1.665	0.873	0.385	0	0	3.154	1.206	2.569	0	1.3	1.459	2.787	2.117	2.003	3.004	1.093	0.816	0.928	1.239	2.642	1.923
Achn001611_TCONS_00038774	9.142	3.839	7.613	10.714	0.186	0.555	5.278	2.329	7.809	5.336	0.883	0.915	0	0	0.274	0	0	0.216	0	0	0	0	0	0
Achn001821-TA	142.277	175.927	44.88	88.563	137.435	59.415	149.101	165.557	60.231	45.09	87.805	110.3	134.12	135.884	166.084	256.052	107.538	68.453	66.115	23.33	241.95	180.294	117.95	265.075
Achn002021_TCONS_00038960	0	0.721	1.127	0.41	0.535	0.688	1.161	0.365	0	0	0	0.037	0.669	0.579	1.128	0	0.533	0.857	0	0.142	0	0.235	0.292	0.239
Achn002151_TCONS_00041942	8.532	3.778	1.178	0.713	5.502	8.381	0	0	0	0	0	0	102.373	199.615	38.406	12.05	22.892	3.356	0	0	0	0	0	0
Achn002191-TA	109.357	63.266	149.956	113.875	203.888	61.664	77.423	19.995	37.39	35.451	202.094	52.591	6.449	3.974	40.653	30.473	29.306	76.095	276.773	133.469	192.478	204.22	318.313	212.892
Achn002231_TCONS_00041909	0.273	0.274	0.469	0.343	1.463	1.753	1.953	0.274	0.032	0.087	0.514	0.296	0.185	0	0.145	0.036	0.104	0.04	0.187	0	0	0	0	0
Achn002321_TCONS_00041881	16.35	11.831	13.807	8.732	25.535	13.411	3.378	0.694	1.364	3.474	28.908	10.967	4.811	3.519	6.782	8.167	3.706	7.377	12.283	15.746	22.383	20.717	17.078	24.332
Achn002331-TA	3.13	1.655	0.684	0.555	1.779	0	2.067	0.356	0.778	1.833	66.605	6.717	0.726	0.367	3.85	8.463	6.775	5.383	22.865	32.318	25.71	27.16	25.003	34.56
Achn002391_TCONS_00041846	17.44	18.513	12.921	11.163	15.841	15.327	13.099	13.144	15.987	19.993	17.511	22.969	86.053	102.967	39.3	32.965	22.249	28.636	2.653	3.73	8.906	3.791	5.636	5.338
Achn002391_TCONS_00041853	1.351	1.208	2.077	1.017	0.917	1.354	2.358	1.187	0.433	0.241	0	0.767	1.185	3.13	0.201	0.339	0.637	1.065	0	0	0	0	0	0
Achn002391_TCONS_00041854	4.285	3.077	3.129	4.082	0.328	2.559	1.214	2.932	1.26	1.582	0	2.264	3.702	7.888	1.289	2.038	1.182	1.818	1.748	0.446	0.451	0	0.584	0
Achn002391_TCONS_00041858	8.467	6.245	2.698	0.106	8.221	6.088	2.718	0	0	0	3.597	1.044	0	0	0	0	0	0	0.718	2.753	4.334	4.275	2.043	3.638
Achn002391_TCONS_00041860	18.713	16.268	10.425	14.994	11.845	11.177	8.559	10.139	4.711	6.417	12.675	14.912	66.515	93.942	32.558	18.2	16.687	31.495	12.876	12.899	19.296	18.14	16.879	9.572
Achn002501_TCONS_00041796	0.182	0.873	0.836	0.634	0.83	0.525	1.381	0.722	0.056	0.077	0	0.434	0.58	1.29	0.483	0.454	0.686	1.009	0	0	0	0	0	0
Achn002621_TCONS_00041761	0.312	0.335	0.773	0	1.627	0.673	0.809	1.014	0	0	0	0.342	0	0	0.153	0	0	0	0	0	0	0	0	0
Achn002651_TCONS_00041744	22.128	15.405	53	31.309	12.904	9.04	9.65	3.855	6.902	6.137	0	2.338	2.211	3.108	4.229	2.053	3.467	6.032	0	0.161	0	0	0	0
Achn002651-TA	78.398	43.322	136.503	114.377	82.653	45.656	55.105	25.758	49.164	52.616	49.423	45.412	13.382	15.388	23.037	18.51	17.054	32.048	44.576	26.434	21.217	17.991	68.605	61.665
Achn002761_TCONS_00041724	1.493	0.416	1.735	0.489	0.688	0.828	3.009	1.27	0	0	0.145	0.924	0.178	0.572	1.281	0	0.839	0.4	0	0.361	0	0	0	0
Achn002881-TA	177.716	189.454	85.036	131.867	22.991	9.668	24.491	53.38	97.653	147.92	11.279	16.354	11.942	10.007	40.726	18.172	4.656	11.903	13.938	17.711	13.69	18.66	10.812	13.553
Achn002891_TCONS_00041675	1.052	2.854	0.19	0.37	14.956	3.469	4.97	5.91	0.369	0.289	8.367	4.647	0.465	0.594	0.346	0.144	0	0	0	0	0	0	0	0
Achn002931_TCONS_00041666	0	0.396	0.583	1.612	1.201	0.984	0	0	1.051	0.521	10.844	1.783	0.204	0.586	0.121	0.619	0.551	0.809	24.254	16.999	19.653	23.084	24.204	22.603
Achn002971_TCONS_00041624	1.61	1.99	1.735	1.717	1.889	1.516	1.935	0.11	0	0	0	0	0.828	0.836	1.047	0.922	0.472	0.368	1.015	0	0.292	0.235	0	0
Achn003021_TCONS_00041596	0	0	0	0	1.714	2.737	3.457	0	0	0	0	0	0.497	0	0	0	0	0.16	0	0	0	0	0	0
Achn003021_TCONS_00041599	0	0.102	1.976	0.74	2.14	1.065	7.477	2.695	0.345	0.328	2.477	4.13	0.956	0.565	0.701	1.448	0.484	0.537	0	0	0	0	0	0
Achn003021_TCONS_00041601	0.117	0.162	0	0	0.873	1.391	0.932	0.11	0	0.762	2.925	0.674	0	0	0	0	0	0	0	0	0	0.409	0.246	0
Achn003021-TA	4.649	2.458	7.6	5.35	28.002	20.816	33.191	11.637	4.157	5.037	16.127	30.961	29.931	20.923	17.737	23.84	19.18	11.222	1.03	0.427	1.312	0.681	0.63	2.878
Achn003031_TCONS_00041592	4.571	2.843	5.941	3.963	0	0	0	8.038	1.388	3.213	58.66	0	9.361	14.01	10.995	10.148	7.069	12.399	88.699	47.581	105.516	83.723	104.574	99.043
Achn003031-TA	4.013	6.337	8.17	3.329	3.963	3.114	6.932	8.257	3.042	1.727	12.768	5.497	16.874	15	20.129	20.577	16.031	24.022	7.617	6.644	10.986	0	21.01	19.859
Achn003051_TCONS_00055372	0	0	0	0	0.273	1.516	1.161	3.297	2.488	0.618	0.988	0.222	0	0.154	0	0.972	0.221	0	0.702	0.332	0.464	0.719	0.676	0.313
Achn003101_TCONS_00055338	4.818	3.118	3.294	2.418	6.266	2.338	4.548	3.763	4.566	7.362	0	0	2.141	3.966	4.438	0.994	2.334	3.717	0	0	0	0	0	0
Achn003101_TCONS_00055340	0.519	1.026	1.545	2.629	0.207	2.271	1.188	0	0	0	15.653	6.967	2.154	1.173	0.918	3.904	2.273	1.185	8.834	10.431	7.819	11.56	12.686	17.981
Achn003291_TCONS_00055267	17.661	5.707	0.19	0	1.157	0.732	5.428	0.521	0.297	2.094	0	4.86	0.076	0.095	1.015	0.072	0.515	2.227	0	0	0	0	1.106	0
Achn003351_TCONS_00055239	1.104	1.31	2.331	0.779	0	1.058	1.689	1.178	0	0	1.594	2.356	1.708	0.946	1.514	0.576	0	0	0	1.092	1.418	0	2.073	0
Achn003411_TCONS_00055199	1.571	3.615	5.168	13.779	16.245	6.088	23.822	19.748	5.465	5.596	11.173	13.277	2.67	2.903	1.804	2.37	1.862	1.354	6.181	0.978	2.134	1.896	2.396	1.029
Achn003411_TCONS_00055200	12.233	8.002	12.351	11.969	0	4.239	1.267	6.284	9.358	13.904	1.779	2.79	0.828	0	0	0	0.11	0	0	0	0.437	0	0	3.101
Achn003411-TA	121.836	107.126	150.222	247.182	179.434	110.775	272.69	317.084	173.942	209.587	246.919	205.336	166.237	141.529	115.362	127.453	101.761	96.745	526.918	167.98	212.039	267.945	184.989	225.192
Achn003671-TA	0	0	0	0	0.076	0	0	0	0	0	8.933	1.081	1.625	1.584	2.191	1.678	1.103	0.176	8.085	3.341	10.31	3.172	7.879	9.602
Achn003691_TCONS_00055078	0	0	0	0	0	0	0	0	0	0.222	1.489	0	0.911	1.833	3.939	4.689	0	0	0	0	0	0	0	0
Achn003921_TCONS_00052910	2.701	7.728	62.868	56.567	47.173	50.427	26.268	33.851	35.296	66.935	21.885	34.278	10.355	10.366	18.671	38.252	25.943	9.059	0	1.395	0.331	0.297	1.198	4.935
Achn003921-TA	6.649	8.906	58.586	50.345	57.064	43.622	28.538	44.2	45.584	66.443	41.136	33.437	21.947	17.925	19.847	53.679	36.804	18.591	5.697	12.14	9.913	15.488	33.281	89.561
Achn003951_TCONS_00052929	12.726	6.286	28.337	19.419	2.959	3.27	9.079	7.947	21.99	27.461	7.102	4.167	0	0	0	0	0	0	0	0	0	0	0	0
Achn003951_TCONS_00052930	2.441	1.503	8.462	3.593	0.142	0.399	0.466	0.201	0.297	0.28	0.132	0	0.803	1.54	1.353	1.066	0.766	1.057	0	0.152	0.133	0	0.123	0.119
Achn003951_TCONS_00052932	1.195	1.554	4.864	3.567	0.928	0.459	2.067	2.813	0	0	2.951	0	1.861	1.642	2.126	0.706	3.498	6.536	6.352	2.999	0	0	4.392	0
Achn003951_TCONS_00052935	0	0	0	0	0	0	0	0	1.124	0.878	0	2.938	0	0	0	0	0	0	0	0	0	0	0	0
Achn003971_TCONS_00052939	0.506	0.853	0	0.251	0.251	0.081	3.44	0	0	0	0	0	1.376	0.696	15.28	15.075	7.277	23.782	0	0	0	0	0	0.641
Achn003971-TA	0	0.366	0.798	0.132	0	0.044	1.355	2.567	9.253	18.372	10.093	0.887	0.618	0.484	4.777	11.567	4.637	12.52	4.526	5.818	10.509	12.291	24.496	77.678
Achn004041_TCONS_00052983	0	0.802	0	0	0	0.252	1.144	0.986	0.048	0	0	0.591	0	0	0	0	0	0	0.375	0.788	0.61	1.586	1.305	1.208
Achn004061_TCONS_00052993	0.195	0.619	0.342	0	0.131	0.444	0.475	0.219	0	0	0	0	0	0	0	0	0	0	0	0	0	0	0	0
Achn004061_TCONS_00053003	0.468	0.508	0	0.159	0	0.318	0	0.027	1.814	1.187	0	0	0	0	0	0	0	0	0	0	0	0	0	0
Achn004151_TCONS_00053049	19.596	12.846	45.235	31.19	14.487	12.39	5.085	11.08	26.267	32.189	9.381	13.388	0	0	0	0	0	0	0	0	0	0	0	0
Achn004151_TCONS_00053052	58.386	37.726	115.247	80.624	40.994	36.454	18.527	38.985	69.388	116.232	38.461	62.338	53.248	49.053	54.508	45.317	46.488	82.23	16.544	13.487	11.357	12.527	19.259	28.895
Achn004151_TCONS_00053053	3.61	2.061	6.625	5.813	0.644	0.814	0.246	4.019	7.11	5.953	0.448	0.721	0.529	0.477	0.604	0.418	0.68	0.929	0	0	0	0	0	0
Achn004231-TA	0	0	4.231	14.981	2.293	2.952	7.513	5.343	0	2.663	9.645	0	3.078	4.018	4.777	2.535	3.626	2.419	7.32	10.469	20.011	16.987	8.094	16.102
Achn004261_TCONS_00053098	11.778	6.591	7.537	10.463	13.406	5.422	1.064	0.849	1.982	1.611	1.607	0	0.701	0.543	12.783	10.94	5.434	24.791	0	0	0	0	0	0
Achn004261_TCONS_00053101	1.13	1.462	0	0	2.413	3.018	0	0	2.905	0.569	1.318	0.434	0	0	1.506	0	0	2.339	0	0	0	0	0	0
Achn004261_TCONS_00053103	4.337	2.244	0	0	0.797	0	0	0	0	0.868	0	0.859	0	0	0.741	0.295	0	2.251	0	0	0	0	0	0
Achn004261_TCONS_00053106	1.597	2.031	0	0	0	0	0.229	0	0	1.872	0.712	0.776	0	0	0	0	0	0	0	0	0	0	0	0
Achn004261-TA	5.74	10.571	10.945	3.58	4.596	2.005	2.991	1.836	3.154	2.171	0.092	1.377	0.771	0.792	7.717	6.518	2.61	6.688	0.297	0	0.371	0.211	0.384	0
Achn004301-TA	8.441	11.232	11.705	14.743	10.011	10.452	12.888	8.139	8.138	10.247	16.536	3.816	17.448	21.825	12.614	9.104	11.253	12.359	14.141	10.479	11.238	11.845	19.259	13.806
Achn004311_TCONS_00053126	7.87	5.91	5.612	3.144	1.092	1.687	5.841	7.326	7.496	8.298	5.073	5.359	4.888	4.919	8.087	7.102	7.774	7.954	13.173	6.948	2.81	4.696	23.053	21.38
Achn004411_TCONS_00053145	1.493	3.148	1.507	4.307	2.304	1.879	0.941	1.279	2.054	4.882	0	0	0	0	0	0	0	0	0	0	0	0	0	0
Achn004431_TCONS_00053151	0	0	0.469	0.991	1.397	1.295	1.671	1.708	0.313	0.183	0.632	0.129	0.242	0	0.161	0	0	0	0	0	0	0	0	0
Achn004431_TCONS_00053152	1.649	0.355	0.355	0.912	1.921	1.339	1.39	1.818	0	0	1.423	0.942	0	0.257	0.338	0.137	0.135	0.144	0	0	0	0	0	0
Achn004431-TA	40.27	23.499	3.965	12.854	24.531	10.068	44.302	7.17	3.306	2.962	24.771	17.093	10.081	9.318	12.115	4.876	6.83	14.146	158.669	56.977	59.649	41.595	26.631	12.658
Achn004461-TA	0	0	2.964	2.087	0.633	0	1.372	1.114	0.096	0	0	1.792	0.261	0.872	0	0	0.496	0.368	0	0	0	0.285	0	0
Achn004731_TCONS_00084262	10.051	12.47	16.049	15.707	14.629	16.296	10.477	11.628	11.886	18.14	11.872	9.35	14.383	19.794	16.319	14.578	13.636	14.578	0	1.528	9.635	0.632	0	0
Achn004731_TCONS_00084264	0	0.792	0	0	4.945	0.836	0	0	0	0	0	0	0	0	0	0	0	0	10.769	16.496	5.964	12.044	14.421	12.941
Achn004821_TCONS_00084298	0.831	1.117	0.038	0	0.819	0.636	0.053	0	0.899	0.724	0	0	0.14	0.279	0.258	0.094	0.153	0.24	0	0.047	0.172	0.136	0.63	0
Achn004821_TCONS_00084301	0.429	0.589	1.064	0.898	0.142	0.399	1.003	1.425	0.369	0.347	0.817	0.656	0	0	0	0	0	0	0	0	0	0	0	0.089
Achn004851_TCONS_00084314	0	0.751	0.76	0.251	0.404	0	0.739	0.429	0.795	0.106	0.329	0.656	0.382	0.77	0	0	0.337	0	0	0	0	0	0	0
Achn004851_TCONS_00084315	0.805	0	0.456	0.225	0	0.422	0.167	0.219	0.594	1.37	0	0.684	0.593	0.491	0.403	0.771	0.263	1.234	0	0	0	0	0	0
Achn004851_TCONS_00084319	4.974	3.402	15.454	15.166	7.271	10.874	4.442	3.224	2.897	0	14.731	12.612	5.78	3.644	0	2.816	3.283	0	21.632	1.234	0	8.884	0	0
Achn004851_TCONS_00084329	0	0	0.063	0	0.033	0	0	0	0	0	0	0	0	0	0.644	0.648	0.349	0.841	0	0	0	0	0	0
Achn004861_TCONS_00084339	0	0.01	0.013	0.013	0	0	0	0	0.257	0.868	0	0	0.006	0	0.008	0.007	0	0	0	0	0	0	0	0
Achn004861_TCONS_00084340	1.26	1.005	0.747	0.581	0.349	0.473	0.167	0.849	0	0	0.909	0.166	0.873	0.924	0.983	0.965	0.668	0.673	0.484	0	0.623	0.867	1.904	0.358
Achn004951_TCONS_00084392	0	0	2.888	1.585	0	0.311	0	1.608	1.557	0	0	0.582	0.357	0.264	0	0	0.472	0	0	0	0	0	0	0
Achn005051_TCONS_00088505	0.286	0.477	0.899	0.594	1.681	0.91	2.032	0.831	0.128	0	0.408	0.36	0	0.044	0	0	0.012	0	0	0	0	0	0	0
Achn005051_TCONS_00088509	0.156	0.274	0.456	0.383	0.764	0.555	1.267	1.105	0.409	0.145	0.395	0.397	0.057	0.081	0.016	0.086	0	0.136	0	0	0	0	0	0
Achn005081-TA	17.661	31.958	29.857	28.059	32.38	27.229	18.694	16.003	41.957	41.616	41.057	40.099	30.887	19.332	23.867	59.917	43.26	21.715	11.128	14.579	15.691	31.063	35.4	35.306
Achn005111_TCONS_00088483	0	0	0	2.418	1.463	0.762	5.885	0.311	0	0	2.701	5.636	0.115	0	0	0.252	0.361	0	0.265	0.114	0	0	0	0
Achn005111_TCONS_00088486	0	0.863	0	0	0	0	3.528	1.087	0	0	1.015	0.554	0.153	0	0.185	0.295	0	0.136	0.453	0	0	0	0	0
Achn005291-TA	87.059	40.692	99.236	104.495	135.525	36.55	29.716	26.973	61.097	68.296	196.06	68.584	7.532	5.557	29.255	22.918	32.277	95.471	419.084	240.703	206.261	231.74	407.912	193.375
Achn005341_TCONS_00088399	0	0	0.583	0	0.469	0.37	0	0	2.825	3.068	0.685	3.529	0	0	0	0	0	0	0	1.224	0	0	1.72	1.625
Achn005361_TCONS_00088393	0	0	0	0	0	0	1.707	5.636	0	0	4.401	0	0	0	0	0	0	0.048	0	0	0	0	0	0
Achn005361_TCONS_00088395	6.831	18.899	7.296	7.002	4.673	6.606	32.822	36.573	9.558	7.671	1.976	5.932	11.528	21.393	8.949	5.856	4.417	0.392	0	0	0	0	0	0
Achn005361-TA	0	0	0	0	0	0	0	0	2.52	1.679	1.95	0.388	5.327	6.312	6.718	4.79	4.061	1.338	0.687	1.443	0.583	0.483	4.177	5.546
Achn005481_TCONS_00197723	0.61	0.193	0.747	0.991	0	0	0.537	0	0	0.675	0.395	0	0	1.085	1.53	0.9	0	0.585	0	0	1.63	0	0	0
Achn005531_TCONS_00177838	6.246	6.306	14.175	15.403	18.963	10.859	7.082	9.098	19.092	20.88	7.629	13.563	0.726	0.806	1.748	2.434	2.75	2.339	0	0	0	0	0	0
Achn005541_TCONS_00197882	1.818	1.676	1.013	1.916	3.144	1.945	5.014	2.567	0.562	0.724	1.739	1.802	0.663	0.652	0.483	0.432	0.331	0.417	0	0.038	0	0	0	0
Achn005541-TA	47.114	40.752	25.499	54.467	76.966	38.518	134.559	31.823	16.564	18.14	33.388	45.19	57.932	65.68	56.562	40.362	40.062	74.965	1.545	0.997	1.06	0.223	1.336	0.745
Achn005651_TCONS_00037932	4.61	2.254	1.254	1.374	1.572	0.843	0	0.064	0	0	7.405	0.564	0	0	0	0.454	0.649	0	0	4.262	4.307	2.54	5.053	1.998
Achn005671_TCONS_00040966	2	2.691	3.281	3.818	0.972	1.073	0.378	0.877	2.857	2.625	0.119	0.73	0.93	0.975	0.83	0.454	0.631	1.466	0	0	0	0	0	0.209
Achn005681_TCONS_00040946	0	0	2.343	0.647	0.6	0	0.563	0	0.674	0	1.146	0	0	0	0	0.216	0	0.585	0	0.218	0	0	0	0
Achn005681_TCONS_00040948	0	0	0.481	1.149	0	0	0	2.192	0.714	2.258	0	0	2.899	3.321	2.433	1.642	1.691	2.027	0.531	0.702	0	0.706	0	0
Achn005681_TCONS_00040951	0	0.751	0.456	1.797	0.011	0	1.161	0	0.506	0	0.501	0	0.121	0.117	0	0.137	0.074	0	0	0	0	0	0	0
Achn005681_TCONS_00040956	1.454	0.914	0	0.053	0.491	1.997	0	0	0.104	0	0	0.832	0	0	0	0	0	0	0	0	0	0	0	0
Achn006051-TA	2.662	2.021	3.053	3.276	3.985	1.938	0.836	1.982	1.324	0.704	16.786	4.86	3.065	2.771	1.788	3.774	2.371	1.842	11.628	6.682	10.827	13.53	20.242	22.394
Achn006131_TCONS_00146875	9.857	13.963	2.533	6.896	23.93	13.937	14.278	4.695	2.311	1.129	5.231	14.358	5.512	7.053	4.527	2.233	1.384	0.737	0	0	1.073	0.434	1.075	0
Achn006261_TCONS_00146900	0	0	2.103	1.281	0.83	0.274	0.915	0	0	0	0	0	0	0	0	0	0	0.521	0.203	0	0	0	0	0
Achn006261_TCONS_00146902	3.714	3.991	0	7.662	6.889	8.766	9.272	0	0	0	13.11	2.624	0	0	0	0	0	0	14.656	2.971	7.766	9.962	12.271	16.415
Achn006331_TCONS_00146929	58.866	91.132	19.343	35.655	44.978	15.667	20.471	10.066	6.436	5.77	10.844	15.282	6.812	3.24	27.193	23.696	18.99	40.555	1.077	2.249	1.219	0	2.488	0
Achn006341_TCONS_00146932	3.74	2.996	11.819	15.086	13.002	6.591	34.713	11.564	3.17	3.126	2.767	3.474	1.714	1.862	1.12	0.763	0.962	0.873	0.359	0	0	0.087	0	0
Achn006341-TA	8.064	6.905	14.099	18.455	29.356	6.976	123.756	43.89	15.048	15.554	19.83	25.381	11.324	9.619	10.52	8.117	8.435	10.685	31.184	11.637	3.446	5.662	12.409	17.22
Achn006411-TA	6.714	7.718	7.284	8.772	9.127	3.344	5.569	3.754	1.276	3.831	0	0	0	0	0	0.655	0	0	0	0	0	0	0	0
Achn006571-TA	0	0	0	0	0	0	0	1.516	0	0	1.766	0	1.134	6.796	0	0	4.447	0.513	0	0	0	0	0	0.567
Achn006591-TA	4.065	3.219	34.873	26.447	12.828	24.137	23.717	25.996	25.521	30.394	27.38	16.566	10.349	11.759	5.34	10.876	6.806	4.261	12.533	8.267	18.752	17.21	40.607	51.11
Achn006691_TCONS_00149538	0.286	0.355	2.812	3.448	11.103	17.487	4.451	1.379	0.465	0.82	0	0.573	0.357	0.11	0.121	0.497	0.472	0.112	0	0	0	0	0	0
Achn006701-TA	14.324	11.881	61.069	62.552	36.933	37.689	27.482	7.983	9.101	10.701	6.548	7.188	28.02	39.398	23.126	30.588	28.736	38.344	0.812	0.171	0.689	1.437	2.795	5.502
Achn006821_TCONS_00149488	2.208	2.183	2.698	4.756	8.712	0	0	0	2.809	0.338	0	1.617	0	0	0	0	0	0	0	0	0	0	0	0
Achn007061-TA	4.948	4.885	6.802	3.857	10.317	9.454	4.267	6.577	9.221	3.599	7.247	4.804	14.421	16.165	6.992	4.401	4.674	10.789	0	0	6.123	0	0	5.606
Achn007201_TCONS_00049284	0	1.137	0	3.937	0.098	1.864	0	0.292	4.117	3.445	2.767	9.202	4.219	3.284	3.166	4.674	3.014	2.371	3.2	3.436	2.73	2.726	3.287	5.084
Achn007371-TA	0	0	0	0.211	0	0	0	0	0.867	0.598	0.593	0.111	3.129	2.581	3.891	4.53	3.59	3.332	5.01	1.158	5.089	6.208	3.026	1.178
Achn007421_TCONS_00122151	0	0.193	0.583	0.489	0	0	0.158	1.215	0	0	0	0	0.032	0.037	0	0.05	0	0	0	0	0.292	0	0.246	0
Achn007421_TCONS_00122153	0	0	0.608	0.515	0.666	0.288	1.601	2.21	0.554	0.222	0	1.099	0.312	0.11	0.25	0.238	0.018	0	0	0.142	0.106	0.285	0	0.268
Achn007421_TCONS_00122162	1.377	1.889	0	2.787	0.633	0.644	0.15	0.046	2.464	1.525	1.212	0.804	0	0	0.081	0	0	0	0	0	0	0	0	0
Achn007491_TCONS_00122202	6.896	6.327	0.823	1.189	2.478	0.54	2.701	0.749	1.043	1.032	2.701	0.767	0.605	0.513	2.352	1.282	1.09	1.538	10.379	6.929	7.342	7.087	0	1.342
Achn007601_TCONS_00122256	2.039	1.919	2.103	1.255	0.6	0.2	1.918	0.493	0	0	0.922	0	0	0	0	0	0	0	0	0	0	0.434	0.584	0
Achn007771-TA	39.166	26.485	6.752	27.015	21.932	5.407	16.934	9.207	4.502	16.481	34.139	54.873	13.102	5.337	50.963	44.511	37.349	9.308	7.258	3.929	4.943	6.443	5.329	14.82
Achn007841-TA	9.103	10.947	40.295	39.235	30.732	25.003	47.046	2.347	5.144	4.554	0.962	4.102	4.008	3.783	7.394	9.637	11.608	11.831	0	0	0.822	0	0	0
Achn007861_TCONS_00125964	0	0	1.001	0	10.579	8.973	9.281	0	0	0	0	0	0	0	0	0.274	0.943	0.457	0	0	0	0	0	0
Achn007861_TCONS_00125969	1.441	8.53	203.881	308.994	40.306	57.285	228.019	0	0	0	0	0	0	0	0	0.187	0	0	0	0	0	0	0	0
Achn007951_TCONS_00125936	1.922	3.321	2.381	4.809	7.729	4.179	8.12	3.288	0.337	1.611	0.567	0	0	2.192	0	0.699	0	0	0	0	0	0	0	0
Achn007991_TCONS_00125915	0	0	27.931	0.898	0.666	0.207	0	0	0	0	0	0	0.217	0.308	0.604	0.266	0.368	0.849	0	0	0	0	0	0
Achn008071_TCONS_00125896	0	0	1.33	3.725	0	0	0	0	0	0	0.501	0.785	0	0	0	0	0.766	0	0	0	0	0	0	0
Achn008121_TCONS_00125846	0.519	0.498	0.19	1.466	10.251	6.347	17.612	8.221	0.706	0.048	4.875	6.939	16.53	20.051	2.771	0.814	1.979	1.41	7.07	7.071	2.505	4.609	2.534	5.621
Achn008121-TA	0.325	0	0.785	0	6.037	3.795	17.119	3.635	0.835	1.37	7.655	11.817	15.37	24.479	6.484	1.693	3.234	1.914	0	0	0	0	0	0
Achn008131_TCONS_00125862	0.026	1.391	1.089	1.176	0	0	1.179	0	0.385	0.56	0.448	0.222	0.242	1.378	0	1.304	0.6	0	0	0	0	0	0	0
Achn008131_TCONS_00125863	1.571	0.538	0	0.198	0.153	0.755	0	0	0.409	0	0	0	0	0	1.595	0.828	0	0	0	0	0.384	0	0	0
Achn008151_TCONS_00125848	1.286	0	2.229	0.898	0.404	0.37	0.519	0.649	1.645	0.183	0.316	0.342	0.006	0.345	0.797	2.146	0	0	0	0	0	0	0	0
Achn008151_TCONS_00125854	4.376	4.103	10.755	8.56	2.435	2.878	1.02	5.526	9.301	10.585	0.58	0.296	0	6.444	0	0.014	0	0.024	0	0.456	0	0	0	0
Achn008171_TCONS_00197814	3.662	1.869	8.259	12.656	17.718	6.598	34.643	8.833	2.392	2.123	4.23	4.112	1.606	1.07	1.224	1.095	0.986	1.714	0.25	0	0	0	0	0.283
Achn008171_TCONS_00197815	21.375	10.155	9.12	17.121	20.524	7.804	41.592	8.614	3.732	3.84	3.004	6.846	5.799	7.324	4.454	4.811	3.804	9.268	0	0.342	0	0	0	0
Achn008171_TCONS_00197816	9.103	5.484	7.195	11.85	13.625	6.221	27.482	11.345	3.13	5.046	8.156	6.874	4.696	4.736	5.3	2.528	3.038	3.757	0.656	0.645	0.212	0.681	1.044	0.865
Achn008431-TA	6.714	6.459	6.866	7.9	8.155	1.184	4.592	15.199	6.059	6.59	48.198	21.657	21.405	26.238	21.136	16.962	14.984	15.595	84.36	34.255	44.634	51.334	47.18	63.037
Achn008521_TCONS_00197483	0	0	1.571	3.461	2.38	1.383	1.865	1.187	0.875	0.984	0.632	0.222	0.624	1.122	1.796	2.002	0.925	0.977	0.515	0.256	0.159	0.26	0.507	0.626
Achn008521_TCONS_00197488	0	0	5.232	3.408	1.659	0	2.27	0	0	0	0	0	0	0	0	0	0	0	0	0	0	0	0	0
Achn008601-TA	72.463	69.268	78.816	79.157	130.034	44.502	24.728	19.008	18.394	18.449	196.653	42.954	12.611	13.548	24.624	26.058	26.819	43.983	186.232	174.083	77.593	99.744	189.642	206.347
Achn008641-TA	95.033	64.058	107.609	131.286	110.11	27.311	62.081	71.393	40.119	34.659	102.905	104.47	10.616	19.369	23.424	22.932	14.996	32.817	121.085	112.265	80.349	81.108	153.366	112.462
Achn008681-TA	49512.1	25898.7	46507.4	52928.4	19343.8	7819.96	10388	35716.3	19362.9	34577.3	25531.5	13773.7	7012.23	13057.5	12915.4	8271.62	5497.34	10078.7	41212.2	17272.9	37027.2	26078.9	54863.2	43306.5
Achn008741-TA	3250.32	2050.01	3809.53	3801.96	4165.77	1222.38	1016.72	1463.19	1004.53	1081.75	5716.56	1294.67	693.224	1181.38	1557.47	1304.93	823.908	1541.35	5101.42	2226.66	4870.85	4293.1	7476.48	8600.05
Achn008781-TA	69.06	57.661	59.6	79.607	86.06	23.915	48.621	68.251	32.19	27.451	157.085	66.884	11.681	16.576	29.038	26.123	24.589	50.519	178.849	136.876	90.514	103.362	286.521	218.9
Achn008821-TA	1239.86	716.057	1581.84	1767.25	1019.21	283.383	649.176	736.205	367.129	625.296	1761.78	1064.48	227.342	411.707	404.397	338.576	157.738	414.444	1902.23	1286.94	1161.75	1113.16	3336.42	3221.95
Achn008851_TCONS_00051969	0.286	0.152	4.016	0.225	0.12	0.178	0.255	1.005	2.721	4.159	0	0.185	0	0.022	0	0	0.276	0	0.125	0	0	0	0.63	0.149
Achn008851-TA	0.623	0.853	22.028	2.761	0.535	1.036	3.255	3.425	17.953	25.223	1.199	1.22	0.198	0.154	0.242	0.158	0.282	0.312	0	0	0.318	0	0.323	0.149
Achn008891_TCONS_00051961	6.909	10.815	0.975	0.291	1.769	0.459	2.217	1.525	0.305	0.724	0.303	0.989	0.102	0	0	0.065	0	0.096	0	0	0	0	0	0
Achn009121-TA	23.985	3.747	3.636	12.946	47.795	11.495	372.562	22.461	1.774	0.637	37.025	61.756	3.384	0.777	0.91	0.187	0.129	0.625	11.55	8.02	0.755	0	2.273	0.701
Achn009131_TCONS_00051891	0	0	3.332	3.95	0.611	4.15	1.126	6.467	1.035	0.839	1.067	1.303	3.167	2.089	3.754	1.052	1.881	0	0	0	2.279	0	0	0
Achn009211_TCONS_00049973	0.532	0	0.405	1.598	5.262	8.647	11.225	6.504	0	0	3.149	1.959	0	0	0	0	0	0	0	0	0	0	0	0
Achn009241_TCONS_00049997	2.701	1.371	52.24	30.212	74.073	25.417	266.215	80.655	1.878	4.902	14.046	43.693	0.892	1.1	0.483	0.137	0.833	0	0.702	0.778	0.53	0.471	1.075	1.998
Achn009241_TCONS_00049999	9.805	5.91	6.359	10.555	6.747	7.945	12.624	12.258	3.355	3.869	8.143	13.804	1.504	1.833	1.273	1.246	2.052	1.017	0	0	0	0	0	0
Achn009381_TCONS_00050054	0	0.081	0.621	0.225	2.173	0.954	2.111	1.535	0.161	0.338	0.909	0.314	0	0	0	0	0	0	0	0	0	0	0	0
Achn009381-TA	0.299	0.122	0.139	1.48	6.638	1.309	18.94	8.202	0.722	1.196	6.008	6.144	2.657	1.584	0.83	0.691	0.398	0.344	0.359	0.456	0	0.52	0	0
Achn009751_TCONS_00157021	0.052	0	0.912	0	0.983	3.122	0.194	0.11	0.064	0.096	1.647	1.441	4.359	6.173	2.924	0.18	0.251	0	0.343	0.218	0	0.124	0.353	0
Achn009761_TCONS_00157008	0.182	0.386	0	0.053	0.131	0.015	3.334	0	0	0	0.092	0	40.924	100.68	16.142	3.716	4.527	3.004	0	0	0	0	0.123	0
Achn009771_TCONS_00157007	0.182	0.386	0	0.053	0.131	0.015	3.334	0	0	0	0.092	0	40.924	100.68	16.142	3.716	4.527	3.004	0	0	0	0	0.123	0
Achn009771_TCONS_00157009	0	0	0	0	0	0	0	0	0	0	0	0	71.836	162.951	27.097	7.872	10.218	7.257	0	0.114	0	0	0	0
Achn009841_TCONS_00156990	3.558	2.803	16.822	13.118	6.07	10.452	2.894	0.822	9.807	18.516	2.727	6.486	25.394	34.398	23.536	20.095	21.685	57.055	4.542	2.268	5.42	1.945	5.099	11.987
Achn009951_TCONS_00153396	45.257	48.43	1.279	20.727	10.186	3.003	6.035	3.453	23.242	30.211	167.613	71.411	10.03	4.193	51.809	30.963	48.038	58.673	0.609	1.025	5.195	2.602	0.538	4.95
Achn009951-TA	6.142	0.914	0	3.263	3.788	0.311	0	0	0	0	22.808	7.586	3.741	0	3.641	0	3.375	5.791	16.529	16.639	44.038	41.595	19.612	31.205
Achn010031_TCONS_00153428	0.442	0.477	0.633	0.198	1.419	0.969	2.472	0.712	0.112	0	0.764	0.564	0	0	0	0	0	0.08	0	0	0	0	0	0
Achn010201_TCONS_00153517	1.273	2.549	0	0	1.889	0.111	5.129	0.237	0	0	0	0	2.861	4.487	6.17	2.341	1.256	3.677	0.39	3.227	0.331	0.545	0	0.313
Achn010221_TCONS_00153524	41.945	47.729	119.618	166.558	161.944	56.649	60.814	20.387	27.944	54.285	98.412	32.107	60.716	69.779	39.276	48.53	18.684	51.216	28.75	23.017	55.634	83.847	107.876	202.083
Achn010261_TCONS_00153539	0	0	1.178	0	0	0	0	0	0.955	1.196	0	0.536	0	0.213	0.749	0.043	0.178	0.216	0	0	0	0	0	0
Achn010281_TCONS_00153554	0	0	0	0	0	0	0	0	0	0	0	0.36	1.319	1.855	8.554	6.115	2.824	0	2.856	4.309	3.644	6.282	2.488	1.163
Achn010281_TCONS_00153558	29.583	22.026	12.655	17.16	1.867	1.124	8.41	8.002	16.364	24.229	4.743	7.207	0	0	0.878	0	0	7.393	0	0	0	0	0	0
Achn010431_TCONS_00178093	0.844	0.863	22.599	5.694	4.738	0.962	0	0	0	0	0	0	0	0	0	0	0	0	0	0	0	0	0	0
Achn010441_TCONS_00076169	0	0	0	0	0	0	0	0	4.326	0	6.983	0	4.416	3.658	0	0	0.858	6.961	0	0	0	0	0	0
Achn010441_TCONS_00076175	1	0	0	0	0	0	2.648	2.64	0	0	0	2.171	0	0	0	0	0	0	0	0	0	0	0	0
Achn010541_TCONS_00197779	0.429	0.264	0	0	0.251	0.222	1.267	0.731	0	0	0.119	0.896	0	0	0	0	0	0.048	0	0	0	0	0	0
Achn010541_TCONS_00197780	0.818	0.102	0	0.687	0.338	0.178	1.786	0.594	0.104	0	0.527	0.545	0	0	0	0	0	0	0	0.418	0	0	0	0
Achn010551_TCONS_00177883	32.323	30.821	31.896	31.89	29.378	8.278	12.166	6.586	5.497	6.889	25.614	23.597	4.129	6.51	10.173	7.656	6.04	11.398	33.838	20.274	16.314	18.115	40.377	35.604
Achn010551-TA	68.411	56.98	7.056	19.274	100.732	11.318	31.282	5.051	1.79	4.13	16.879	46.215	14.395	23.988	12.252	10.991	14.702	1.946	41.189	18.015	8.256	3.643	35.308	9.497
Achn010761_TCONS_00127353	0.818	0.873	0.443	1.215	1.07	4.135	12.078	11.801	3.034	1.447	1.463	1.183	4.728	11.327	1.788	0.641	0.864	0.376	2.169	0.816	0.702	0.595	2.165	0.596
Achn010921-TA	2.363	2.701	7.778	8.864	21.714	11.762	51.999	59.728	12.054	11.289	23.295	14.94	5.283	3.754	3.52	4.055	3.124	2.803	5.463	0.569	0.875	0	2.949	4.011
Achn010941_TCONS_00121306	13.947	7.616	6.182	7.305	5.557	5.615	9.782	2.494	3.916	4.622	7.076	6.07	10.189	14.89	5.912	4.257	3.822	6.993	5.432	7.204	7.064	6.716	5.145	1.193
Achn010971_TCONS_00121327	70.307	55.152	0.95	35.378	56.223	36.38	37.238	3.919	0	0	3.821	0	27.554	22.683	29.263	42.876	53.129	39.113	59.731	47.429	53.937	61.445	45.26	88.547
Achn011071_TCONS_00178236	0	0	0	0	1.386	0	1.768	2.512	0	0	6.193	4.795	2.606	2.419	1.498	1.556	1.384	1.77	4.714	1.965	4.44	4.993	2.718	9.602
Achn011091_TCONS_00198224	15.7	20.026	24.41	21.454	6.397	0.688	22.151	9.646	13.82	10.16	1.911	3.456	1.689	1.913	5.05	2.506	3.51	3.364	8.974	11.475	11.318	10.024	14.974	10.109
Achn011091_TCONS_00198226	6.61	3.504	8.88	5.839	1.026	0.215	2.182	4.065	2.111	1.409	0	0	3.779	0.345	4.97	5.236	4.576	5.335	0	0	0	0	0	0
Achn011181_TCONS_00053950	1.792	1.168	2.381	0.832	0	0.658	2.929	5.006	4.013	2.239	1.423	1.913	6.697	7.786	6.001	4.617	3.945	4.838	4.479	4.053	0	0	0	4.04
Achn011181_TCONS_00053952	0.519	0.904	1.317	1.295	2.511	1.953	0	0	0.008	0.482	4.098	0.407	0.236	0	0	0.281	1.164	1.121	0	0	4.585	3.023	3.855	0
Achn011181_TCONS_00053954	7.324	20.016	9.868	2.404	4.596	0	0	0	8.057	13.509	8.182	6.264	9.062	12.199	4.205	6.194	4.355	4.694	12.018	7.925	11.45	12.167	15.727	27.836
Achn011181_TCONS_00053960	4.922	10.683	8.069	7.543	12.98	8.13	10.468	17.62	4.534	7.082	10.409	8.611	2.09	2.94	1.555	0.98	1.691	0	0	0	3.419	0.719	3.563	0.567
Achn011181_TCONS_00053962	0.299	0.355	0.925	0.793	0.895	0.71	1.029	1.187	0.265	0.077	0.725	0.859	0.14	0.293	0.097	0.302	0.037	0.12	0.078	0.085	0	0.124	0.169	0
Achn011181_TCONS_00053969	0.675	3.9	1.457	0.819	4.836	2.915	5.032	8.075	1.91	1.939	2.662	3.197	2.135	2.625	1.538	1.037	0.931	0.609	0	0	0	0	0.246	0
Achn011181_TCONS_00053970	0.13	0	0	0	0.076	0	0	0	0.49	0.415	0	0	0	0	0	0	0	0	0	0	0	0	0	0
Achn011201-TA	12.337	19.904	7.461	18.851	10.207	3.58	15.131	13.473	16.051	8.25	13.901	3.058	52.789	58.848	95.539	80.717	108.432	81.005	48.54	29.072	57.701	37.903	93.193	57.014
Achn011361_TCONS_00054038	0	2.295	6.764	49.17	5.808	13.988	8.709	4.558	28.683	29.053	8.67	27.543	0	0	0	0	0	0	0	0	0	0	0	0
Achn011361_TCONS_00054041	0	0	0	0.37	0	0.488	0	0	1.083	1.525	0	1.063	0	0	0	0	0	0	0	0	0	0	0	0
Achn011361-TA	0.13	1.097	2.571	44.427	2.096	11.192	3.176	9.426	31.54	40.613	65.907	28.042	62.329	5.865	80.815	297.076	69.448	3.653	0	0.56	4.705	4.361	1.09	39.659
Achn011411_TCONS_00054056	2.558	2.376	3.724	11.308	0.535	0.755	1.346	2.073	6.765	7.893	0.909	1.598	1.064	0.242	3.125	2.643	4.092	0.753	1.483	2.287	0.636	1.4	2.043	4.696
Achn011421-TA	23.985	17.629	21.066	64.547	2.882	3.011	5.824	3.279	21.669	27.915	0.408	4.287	1.064	0.565	3.004	3.083	2.487	1.065	0	0	0	0	0	0
Achn011501-TA	133.965	91.325	55.964	170.231	76.616	70.837	26.734	29.942	57.598	107.924	55.05	83.081	15.058	17.58	25.566	19.504	14.12	40.763	1.826	2.155	4.638	5.192	1.505	1.387
Achn011591-TA	28.089	15.385	5.485	6.552	1.616	1.139	17.99	2.046	1.027	0.984	1.41	0.841	7.258	5.366	12.219	7.872	7.057	9.572	42.859	40.405	60.776	57.678	38.61	2.028
Achn011691_TCONS_00056249	5.467	1.097	8.398	4.32	0.349	0.303	2.287	4.22	2.761	4.998	3.347	1.155	0.803	1.012	0.975	0.648	1.807	1.802	20.68	15.148	4.572	9.318	16.618	19.144
Achn011721_TCONS_00056244	0.195	0.091	5.308	6.077	2.533	1.435	10.187	13.217	0.746	2.354	0	1.488	1.81	2.243	0.644	0.792	0.441	0.392	1.498	0	0	0	0	0
Achn011721_TCONS_00056245	0.675	0.01	2.799	1.083	1.015	0.644	3.8	4.174	1.252	1.1	1.37	0.841	0.389	0.337	0.081	0.209	0	0	1.171	0	0.702	0.285	0	0
Achn011721-TA	1.584	0.66	5.7	12.035	8.504	4.793	25.96	30.764	2.199	4.41	7.286	2.578	16.83	12.038	5.848	5.193	3.057	1.618	33.432	3.256	4.532	3.903	1.613	1.252
Achn011741-TA	24.206	38.884	113.107	105.565	137.086	126.745	165.498	8.449	7.151	4.989	3.571	21.463	0.93	2.287	0	4.523	2.365	1.258	0	0	0	0	0	0
Achn011821-TA	11.895	8.815	37.47	33.608	20.524	27.651	26.567	34.673	53.176	82.789	44.456	67.217	38.757	28.108	57.52	73.068	76.155	98.226	11.815	20.055	36.192	34.817	28.535	59.593
Achn011841-TA	68.463	117.505	434.717	308.677	500.091	154.012	1289.5	342.942	111.978	153.236	109.967	275.722	14.491	5.623	13.806	16.58	10.328	8.234	0	0	0	0	0.875	0
Achn011851-TA	5.311	5.291	12.414	9.181	103.483	37.785	122.718	49.096	4.976	9.861	47.513	81.732	0	0.249	0	0	0	0	0	0	0	0.818	0	0
Achn011871-TA	3.169	4.032	76.283	46.237	100.623	34.397	183.092	55.545	7.199	18.082	36.221	70.571	5.563	3.064	6.267	4.343	8.503	1.201	0	0	0	0	0	0
Achn011961_TCONS_00056143	4.389	0.173	17.19	9.115	0	0.444	3.343	0	0	1.245	0	0	0.969	0.77	0.765	0.972	0.992	2.916	30.56	2.401	5.937	1.995	13.899	3.608
Achn011961_TCONS_00056144	6.688	3.707	23.359	10.106	1.9	1.457	0.572	2.421	6.878	8.559	3.834	0.961	1.873	2.339	1.603	0.972	2.089	6.304	59.434	29.832	13.902	20.209	63.491	44.132
Achn011961_TCONS_00056145	0	0.762	4.307	0.872	0	0.059	0	0.904	1.22	1.139	0	0.092	0	0.132	0	0.137	0.178	0	0	0.702	1.06	0.446	0	0.984
Achn011961_TCONS_00056146	2.065	0.731	12.211	6.671	0	0	0.396	0	1.469	0	0	0	0.185	0	0	0	0	0.497	4.401	1.87	0	0	3.287	0
Achn011961-TA	114.902	54.523	462.813	245.266	29.673	23.375	51.031	33.002	104.852	117.583	17.998	15.864	31.945	41.509	28.257	22.198	32.283	86.54	258.293	120.067	59.888	58.074	227.469	149.348
Achn011971_TCONS_00056130	0	4.59	4.459	1.493	0.742	1.664	0.95	0.247	0	0	0	0	0.803	1.158	0.773	0.792	0.196	0.264	0	0	0	0	0	0
Achn011971_TCONS_00056134	3.078	1.351	0	0.092	2.38	0.681	1.795	2.019	0.891	2.345	0.909	3.529	0	0.176	0	0	1.152	0.056	0	0	0	0	0	0
Achn011971-TA	0	0	0	0	0	0	0	0	7.279	5.201	4.032	5.266	0	0	0	0	0	0	6.508	3.199	5.99	4.758	5.698	13.135
Achn011991-TA	5.532	9.16	16.987	10.199	14.64	6.576	24.526	17.711	8.772	9.929	18.288	15.79	14.07	12.082	13.718	13.649	9.244	8.106	37.006	9.985	10.496	11.523	12.486	12.718
Achn012121-TA	11.947	8.723	10.514	8.164	12.467	11	29.567	28.499	14.566	13.422	16.892	18.008	7.851	10.462	9.763	8.917	13.838	8.851	7.71	7.546	12.007	6.195	6.696	8.454
Achn012171_TCONS_00178372	6.571	3.138	4.75	5.786	4.716	3.824	10.301	0.612	0.321	0.28	0.382	0.351	0	0	0	0	0	0	0	0.123	0	0	0.246	0
Achn012181_TCONS_00178375	69.866	48.694	75.801	75.445	107.173	39.716	45.736	15.747	38.458	64.533	133.46	101.8	9.794	6.759	22.304	28.73	23.848	41.299	157.342	174.823	166.132	168.226	219.744	159.62
Achn012181-TA	19.674	8.287	25.36	13.805	43.963	10.571	9.184	4.631	6.059	3.889	107.24	59.594	3.301	1.378	2.586	1.527	1.256	8.258	138.8	158.194	142.649	164.397	157.129	215.799
Achn012251_TCONS_00023813	0.727	1.361	0	0	5.688	3.817	2.569	3.955	0.104	1.148	3.847	6.985	4.811	3.255	2.207	3.608	7.235	2.371	0	0.123	1.524	0	0.261	0.268
Achn012261-TA	2.792	5.413	6.131	2.497	9.181	7.701	12.861	9.81	3.266	3.3	8.749	14.109	4.263	6.136	3.166	5.179	2.94	4.798	5.026	6.388	3.631	6.902	5.621	5.382
Achn012331-TA	5.935	2.163	7.803	5.126	2.609	4.712	8.691	3.663	7.351	5.056	3.465	4.241	14.657	24.75	7.668	5.042	2.806	5.471	3.683	3.939	4.585	2.49	3.978	3.295
Achn012361_TCONS_00137375	0	0	1.545	0	0	0	0	0	0	0	3.123	1.663	1.332	0.323	0.934	1.196	0.986	0.601	3.824	3.626	0	2.813	2.749	0.388
Achn012361_TCONS_00137376	0	0	0	0	0	0	0	0	0	0	3.123	1.663	0	0.323	0.934	1.196	0.986	0.601	1.904	0	5.526	1.028	2.749	3.966
Achn012431_TCONS_00198243	0.143	0.274	8.411	4.61	16.911	11.71	6.114	29.439	1.485	3.213	9.553	16.003	0.28	0.367	0.097	0.483	0.282	0	0	0	0	0	0.676	0
Achn012431_TCONS_00198245	0.234	0	0	0	0	0.385	0.238	1.206	0	0	1.146	3.16	0	0	0	0	0	0	0	0	0	0	0	0
Achn012431_TCONS_00198247	0	0	11.426	8.442	4.378	11.222	0.871	21.739	3.17	9.562	3.834	4.259	0.452	0.579	1.087	1.224	0.159	0.304	0	0	0	0	0	0
Achn012431_TCONS_00198248	6.065	9.495	0	0.317	50.404	8.781	61.456	21.31	8.748	11.367	43.639	82.582	4.41	5.74	4.036	8.427	5.887	2.163	1.295	0.294	0	0.173	0.584	2.833
Achn012431_TCONS_00198249	0	0	0	0	2.325	0	3.58	0	0	0	2.872	2.855	0.223	0.125	0.185	0	0.123	0	0.858	0	0	0	0	0
Achn012511_TCONS_00178430	114.798	66.394	52.341	76	68.319	23.205	12.844	7.463	25.296	37.66	73.733	39.203	12.05	23.804	23.432	16.94	7.008	26.385	131.542	85.366	170.572	203.824	149.911	113.685
Achn012531_TCONS_00178431	7.831	5.23	25.398	7.556	8.253	3.514	11.128	12.797	24.59	22.656	5.336	10.348	0.089	0.095	0.403	0.079	0.055	0.368	0.265	0.114	0	0.384	0.23	0.432
Achn012531_TCONS_00178444	7.727	5.494	43.867	10.066	4.127	4.579	11.674	35.642	74.476	70.255	22.795	18.737	6.576	7.214	26.597	17.048	7.253	24.831	24.457	25.731	21.045	29.341	41.129	38.377
Achn012531_TCONS_00178446	0	0	15.644	0	0	0	77.528	0	0.859	0	10.04	12.242	0.147	0	0	0	0	0	0	0	0	0	0	0
Achn012531-TA	102.617	73.492	305.51	101.8	98.843	51.877	101.447	215.74	399.937	379.902	207.641	134.165	38.738	37.712	127.767	68.185	38.163	116.289	228.108	230.111	148.825	250.078	337.265	362.642
Achn012581-TA	1.818	2.336	5.51	8.494	31.703	12.516	44.293	78.974	5.786	9.07	31.03	22.84	5.168	7.94	0.838	0.274	1.433	5.166	15.561	1.338	1.1	2.763	1.659	2.058
Achn012671-TA	0.013	1.239	3.408	7.411	8.275	7.493	34.66	8.604	2.191	1.013	4.006	10.006	1.772	3.607	3.423	1.354	2.107	0.801	0	2.012	2.849	2.391	2.78	6.411
Achn012751_TCONS_00162565	19.168	24.25	16.303	26.104	16.103	24.988	13.002	11.902	9.839	13.277	14.046	11.632	131.641	168.098	95.926	102.735	78.122	95.767	13.516	15.272	20.316	18.313	18.261	32.681
Achn012761_TCONS_00162556	0	0.894	2.559	0.317	0	0.118	1.188	0	0	0	1.252	1.367	0	0	0	0.31	0	0	0	0.218	0	0	0	0
Achn012851_TCONS_00160695	4.792	6.316	5.295	5.482	11.561	9.261	38.953	18.789	8.892	8.896	27.512	19.661	33.532	25.828	15.836	16.976	22.671	15.547	37.412	11.124	10.655	9.429	12.962	16.699
Achn012851_TCONS_00160696	8.272	7.129	4.738	9.736	11.234	7.775	33.306	23.192	8.057	8.954	10.528	19.717	25.222	27.17	19.187	27.362	20.301	15.988	2.185	0.19	0.186	0.347	0.491	0.298
Achn012851_TCONS_00160697	0.403	0.467	1.089	1.361	8.1	3.514	22.661	9.271	0.714	0.907	3.36	4.25	0.102	0.63	0	0.13	0.159	0.12	0	0	0	0	0	0
Achn012851_TCONS_00160699	0	0	0.329	0.198	0	1.28	0	0	0.979	0.801	1.95	0	0	0.029	0.822	0	0.049	0	0	0	0	0	0	0
Achn012851_TCONS_00160700	0	0.254	0.519	0.159	1.921	0	3.105	6.001	0	0.019	6.852	3.696	2.249	1.393	0.797	1.145	0.882	0.681	0	0	0	0	0	0
Achn012861_TCONS_00160701	1.013	0.68	2.179	0.885	0.513	0.141	0.123	0	0.899	0.068	0	0	0.255	0.411	9.916	6.547	3.326	8.571	0	0	0	0	0.276	0
Achn012861_TCONS_00160705	18.453	13.75	2.749	4.069	0	1.317	2.604	0.594	5.618	3.86	0	2.569	0	0.997	1.104	2.175	1.421	1.634	2.357	5.192	2.001	0.409	2.979	0.104
Achn012861_TCONS_00160706	9.207	5.494	10.919	9.023	12.609	2.116	5.7	4.567	14.133	4.786	3.478	2.301	4.486	0.975	37.737	31.028	20.828	60.98	0	0.541	0	0.917	0	1.044
Achn012871_TCONS_00160713	1.909	1.554	1.381	1.532	3.09	1.642	1.504	2.32	0.465	0.27	3.189	0.323	1.357	0.982	1.361	2.334	1.06	0.769	1.561	0.94	1.511	1.264	0.799	1.446
Achn012871_TCONS_00160717	1.325	2.681	2.103	2.418	2.151	1.894	1.548	1.772	0.498	0.212	0.567	0.249	0.229	0	0	0.367	0	0	0	0.237	0	0	0.399	0
Achn012931-TA	62.775	64.647	6.435	15.271	35.655	11.51	26.145	4.129	3.932	3.956	6.746	6.985	9.565	7.309	21.45	3.738	2.652	12.608	4.854	13.146	9.436	11.09	6.297	1.387
Achn013001_TCONS_00160735	2.727	3.26	1.216	3.593	9.727	20.38	0	3.352	2.945	2.605	12.702	6.902	0.013	0.015	0.008	0.944	0	0.064	0.031	0.009	1.299	0.025	2.212	0.03
Achn013001_TCONS_00160737	0.532	0.751	2.318	5.02	27.26	29.131	0	5.353	1.316	2.885	0.211	17.139	0.204	0.213	0.072	0	0	0.873	0.375	0	0	0	0	1.401
Achn013001-TA	1.805	2.336	3.572	3.474	24.563	22.155	0.545	1.763	0.73	0.444	4.137	13.24	0.331	0.352	0.25	0.439	0.919	0.368	0	0	0	0	0	0
Achn013021_TCONS_00160747	0.299	0.142	0.355	2.986	0.295	0.059	0.537	1.306	2.825	2.972	0.303	0.111	2.237	2.544	1.466	1.44	2.034	2.579	0	0	0	0	0	0
Achn013041-TA	6.519	4.255	6.638	10.053	27.304	17.761	22.758	10.879	7.464	8.356	18.894	12.104	7.08	8.343	7.016	5.251	4.423	4.317	1.998	4.328	2.385	2.565	3.102	2.564
Achn013111_TCONS_00160762	0.052	0.254	0	0	0	0	0	0	0.69	1.457	0	0	0	0	0	0	0	0	0	0	0	0	2.135	0
Achn013141_TCONS_00160785	0.416	0.274	0	0	0.983	0	0.369	0	0.064	0	0	0.111	3.715	5.909	0.669	0.158	0.27	0	0	0	0	0.458	0	0
Achn013151_TCONS_00160786	6.129	5.626	3.027	4.888	6.354	5.481	5.252	5.59	2.664	5.809	3.926	3.945	9.571	14.347	4.35	3.616	2.181	2.451	0	0.114	0	0	0	0
Achn013151_TCONS_00160790	3.974	2.986	4.396	5.297	2.904	2.13	6.017	2.028	0	0	0	0	0	0	0	0	0	0	0	0	0	0	0	0
Achn013151-TA	0	2.894	0	1.202	0	0.681	0.044	1.964	3.347	0.878	20.028	3.298	14.261	12.104	4.325	3.666	1.501	2.98	18.417	17.825	15.002	15.55	23.329	26.062
Achn013161_TCONS_00160800	1.039	1.737	1.583	1.268	0	0	0	0	0.835	0.753	0	0.176	0	0	0.226	0	0	0	0	0	0	0	0	0.417
Achn013171_TCONS_00160801	101.578	39.818	87.62	63.199	97.064	37.12	23.805	17.62	46.908	54.276	120.35	34.408	33.557	49.632	60.074	46.102	30.929	65.61	94.411	61.827	83.636	79.436	178.723	109.286
Achn013171_TCONS_00160802	7.026	3.087	12.009	12.986	0.568	0.814	1.02	2.338	8.266	6.146	0.567	0.656	1.453	1.43	2.006	1.491	1.433	3.252	0.874	0.503	0.451	0.136	0.998	0.403
Achn013171_TCONS_00160803	3.234	1.381	4.37	6.566	0.426	0.607	0.325	1.06	4.663	2.364	0.343	0.111	1.345	2.111	2.715	1.88	2.162	4.63	0.702	0.361	0.384	0.347	0.737	0.716
Achn013211_TCONS_00010739	0.208	0	2.001	1.11	1.998	1.79	2.498	2.695	0.506	0.56	0.87	2.291	0.147	0	0.153	0.158	0.086	0.296	0	0.066	0	0	0.2	0.104
Achn013321_TCONS_00198429	248.659	74.782	129.27	86.357	116.507	75.06	59.186	33.029	48.176	82.856	254.034	242.608	13.051	19.464	15.498	11.156	39.609	66.835	333.538	79.662	229.506	186.688	340.689	252.775
Achn013361_TCONS_00198419	1.766	1.371	1.419	0.555	0.437	0.274	0.493	0.42	0.891	0.646	0	0	0.242	0	0	0	0	0.16	0	0.152	0	0	0	0
Achn013581_TCONS_00070784	0	0	3.053	0	0.775	0	1.179	0	0.281	0	0	0	10.495	27.756	0	0	0	0	0	0	0	0	0	0
Achn013621_TCONS_00070762	5.207	3.382	0	4.941	0	0	3.404	1.58	0	0	2.306	0.018	0	0	0	0	0	0	0.265	0.569	1.166	0.582	0.952	0.895
Achn013691_TCONS_00070724	4.896	4.357	8.17	3.765	0	0	0	0.429	3.25	2.933	0	0.905	0	1.862	0	0	0	0	0	0	0	0	0	0
Achn013881-TA	0	0	0	0	0.273	0.074	6.272	0.585	0.161	0	0.883	1.183	0.083	0	0.145	0	0.392	0.088	0.375	0.313	0	0.273	0.323	0.596
Achn014021_TCONS_00068435	0.299	0.416	10.147	6.434	21.529	9.935	19.081	15.053	1.108	3.049	10.053	11.448	0.28	0.271	0.145	0.151	0.123	0.256	0	0	0	0	0	0
Achn014021-TA	4.337	5.524	27.222	22.352	187.043	59.023	258.685	75.43	5.842	8.096	49.832	95.267	4.136	1.026	3.069	1.196	0.539	3.717	0	1.348	0	0	0	1.938
Achn014101_TCONS_00178637	0.48	1.066	0	0	1.354	1.073	0	0	0	0	0	0	0	0	0	0	0	0	0	0	0	0	0	0
Achn014121_TCONS_00198325	0.584	1.188	2.343	4.861	0.917	0.932	0.73	0	0	0.338	0	0.213	0	0	1.136	2.506	0.79	1.698	0	0	0	0	0	0
Achn014261_TCONS_00077510	0.455	0	0	0.661	0	0.17	0.405	0.722	0	2.702	0	1.34	15.058	13.775	12.485	12.626	5.495	11.462	28.422	0	0.04	0.012	26.831	22.871
Achn014261_TCONS_00077511	23.44	17.914	20.318	16.579	25.306	19.122	10.363	14.861	17.656	19.192	33.599	23.616	2.989	6.657	4.672	0	3.381	0	0	15.642	23.536	18.784	0	0
Achn014281_TCONS_00077500	0	0	0	0	0.71	0.385	5.296	0.493	0	0.125	0	0.157	0.127	0.191	0	0.194	0	0.264	0	0	0	0	0	0
Achn014281_TCONS_00077501	0	0.711	1.875	2.008	2.675	1.272	4.715	4.083	0.746	0.772	1.805	1.543	0.637	0.689	1.095	0.987	0.453	0.777	0	0.114	0	0	0	0
Achn014301_TCONS_00077480	4.233	4.194	4.345	0	4.52	2.382	6.052	4.202	1.108	0.917	0	3.382	0	0.345	1.168	0.065	0.202	0.489	1.795	1.443	2.028	4.275	3.532	2.564
Achn014301_TCONS_00077482	4.727	4.519	5.105	7.609	10.633	7.116	8.032	7.198	1.95	3.126	11.107	7.188	1.083	1.063	0.814	0.663	0.214	0	0	0	0	0	0	0
Achn014301_TCONS_00077483	73.671	77.585	98.172	51.732	66.911	41.906	11.603	13.098	42.39	61.715	116.542	46.068	15.383	22.551	25.824	20.577	4.901	12.456	48.368	28.114	119.272	134.685	88.309	106.006
Achn014301-TA	16.285	28.526	19.356	13.065	15.928	14.61	11.067	15.903	16.179	29.362	19.922	30.407	17.805	21.59	31.688	19.382	3.332	2.707	4.667	2.762	0.159	7.001	22.515	9.96
Achn014411_TCONS_00077433	4.259	3.585	7.74	3.104	8.439	3.048	7.09	5.079	2.287	2.2	4.849	6.431	0.51	0.506	0.411	0.807	0.588	0.489	0	0	0	0	0	0
Achn014411_TCONS_00077434	0	0	1.203	0	0	0	0.475	0	1.268	2.007	0	0	1.682	0	1.756	0.814	1.237	1.658	1.061	0.228	0	0.297	0.599	0.656
Achn014411_TCONS_00077435	3.234	2.265	4.966	2.602	9.967	4.15	4.258	7.143	0.538	0.116	4.045	5.95	0.554	0.865	0.628	1.793	0.907	0.008	0.047	0	0.451	0	0	0
Achn014411_TCONS_00077436	0	0	4.218	2.193	1.212	0	0	1.644	0.08	1.756	0.527	0.933	6.118	2.603	6.476	9.565	7.265	4.838	0.874	0.503	0	0.83	1.72	1.7
Achn014411_TCONS_00077438	3.052	2.803	0	0.634	0	0	0	0	2.528	2.653	0.488	0.952	1.784	0	0	0	0	1.161	2.388	0.645	0.424	1.053	0	0
Achn014441_TCONS_00077412	15.869	10.947	20.078	14.162	5.862	4.372	0	17.583	22.88	15.458	5.139	2.522	1.689	4.113	3.899	2.823	2.487	2.083	1.795	4.641	2.279	1.474	3.164	4.965
Achn014441_TCONS_00077413	21.206	25.692	38.749	29.433	5.24	7.175	35.144	4.43	3.595	6.918	1.423	3.031	0	0	0	0	0	0	0	0	0	0	0	0
Achn014471-TA	23.972	20.635	33.923	35.047	16.539	13.789	20.567	38.254	44.011	32.276	14.151	12.787	24.782	28.277	34.507	28.363	26.751	27.218	7.757	4.565	5.897	5.216	5.652	5.502
Achn014491_TCONS_00077386	5.117	5.849	12.351	7.187	5.469	5.422	4.803	5.334	6.26	8.713	12.03	4.537	20.341	28.145	13.935	14.628	12.546	14.298	9.724	7.868	10.006	10.135	14.959	13.821
Achn014511_TCONS_00077380	0	0	0	0	0	0.318	0.387	1.014	0	0	0	0.148	0.159	0.308	0	0.079	0.159	0	0	0	0	0	0	0
Achn014531_TCONS_00077375	4.597	2.041	15.631	5.337	0.579	0.377	0	3.909	15.513	10.595	0.356	0.942	0.166	1.004	0.942	0.907	0.729	2.075	0	0	0	0	0.384	0.239
Achn014531_TCONS_00077376	15.817	10.389	55.572	46.105	9.159	8.181	15.914	5.544	19.076	27.027	1.858	5.728	3.76	4.699	10.117	9.284	5.164	13.921	0.265	0.057	0	0	0.184	0
Achn014531_TCONS_00077377	0.818	0.386	8.398	2.523	0	0.141	0.079	2.01	3.17	2.692	0	0.166	0.07	0.088	0.532	0.67	0.441	0.841	0	0	0	0	0	0
Achn014531-TA	28.401	16.604	43.804	60.715	12.686	11.577	11.63	13.254	33.723	37.573	3.834	10.514	4.04	4.641	15.103	10.292	8.104	13.513	0.297	0	0	0.235	0.66	0.03
Achn014551_TCONS_00077341	5.805	8.581	4.51	12.51	15.884	14.661	14.524	11.29	2.576	3.155	9.065	6.717	3.639	1.041	1.667	2.931	1.862	0.681	0.343	0.541	0	0	1.152	1.044
Achn014551_TCONS_00077349	0	0.213	1.697	0.978	0	1.006	0	0	0.65	0.473	0	0.139	0	0	0	0	0	0	0	0	0	0	0	0
Achn014551_TCONS_00077363	0	0	0	0	1.878	0	1.715	3.599	0.064	0	0.277	1.136	0	0	0	0	0	0	0	0	0	0	0	0
Achn014621_TCONS_00077320	11.246	9.688	19.014	20.371	7.511	5.57	15.316	17.227	21.436	25.676	4.243	5.581	7.545	5.755	10.173	11.481	8.521	9.011	0.718	0.902	1.02	1.363	2.703	2.311
Achn014641_TCONS_00077309	1.48	0.751	0	0.013	0	0	0.361	0	0	0	0	0	0	0	0	0	0	0	0	0	0	0	0	0
Achn014721_TCONS_00077273	0	0	0	10.146	0	0	0	0	6.228	7.246	1.528	2.365	5.697	10.535	11.784	9.781	8.741	6.977	7.117	3.702	7.501	5.13	9.092	7.753
Achn014721_TCONS_00077274	3.454	5.311	34.594	32.775	5.131	5.674	33.948	19.264	14.871	4.998	9.144	7.53	13.484	7.471	10.141	9.046	7.032	3.645	0	0	0	0	0	0
Achn014741_TCONS_00075128	0	1.198	1.229	1.361	0.448	0.792	1.918	0.329	0	0	0.474	0.527	0.268	0.132	0.137	0.23	0	0	0	0.152	0	0.273	0	0
Achn014791-TA	0	0	0.114	0	1.343	6.428	0	0	0	0.106	0	0.139	0	0	0	0	0	0	0	0	0	0	0	0
Achn014811_TCONS_00075139	14.142	5.91	32.276	34.519	6.998	9.372	10.178	0	0	0	0	0	0	0	0	0	0	0	0	0	0	0	0	0
Achn014811-TA	0.065	0	0.025	0	0.448	0.392	1.223	0.475	0	0	0	0	0	0	0.097	0	0	0	0	0	0	0	0	0
Achn014981_TCONS_00075200	2.545	1.442	25.791	2.378	0.884	1.169	3.827	0.996	0.762	1.023	0.105	0.638	0	0	0	0	0	0	0	0	0	0	0	0
Achn015081_TCONS_00075234	0	1.95	0	3.739	0	0	0	0	2.961	1.003	0	0.989	0	0	0	0	0	0	0	0	0	0	0	0
Achn015121-TA	21.804	18.086	7.448	6.539	35.524	23.967	18.175	0.621	2.263	6.938	16.088	22.71	1.752	1.869	7.209	4.934	2.977	27.554	3.902	16.667	12.59	6.096	11.964	9.229
Achn015271_TCONS_00120192	2.286	2.671	0.545	0.621	6.736	1.028	12.545	2.384	0	0	5.205	6.56	0.574	0.433	1.885	0.706	0.588	0	3.996	3.569	2.266	0.942	1.705	1.58
Achn015341_TCONS_00120172	2.779	0.823	0	0	0.688	0.288	0	1.946	2.889	5.153	0.962	2.763	2.058	2.207	2.69	2.29	2.156	1.193	0.297	0	0.239	0	0	0
Achn015341_TCONS_00120173	2.818	2.518	2.103	3.237	0.841	1.243	0.616	0.283	0	0	0	0	0	0.308	0.717	0.735	0.202	0.649	0	0	0	0	0.353	0.328
Achn015551-TA	0.961	1.432	0.304	0.766	0.808	0.496	3.484	0.804	0.161	0.106	0.105	0.48	0.949	0.836	0.685	0.187	0.129	0.224	0.453	0.968	0.199	0.471	0.384	0.358
Achn015901-TA	0	1.249	0	0	0	0.562	9.096	0	0	0	2.24	9.193	0	0.33	0	1.808	0	0	5.681	12.358	15.532	10.767	4.746	101.638
Achn015931_TCONS_00081157	1.286	0	1.279	1.11	1.255	1.132	0	3.727	2.689	1.573	1.107	0.296	0	0.029	1.603	4.79	2.021	2.163	0	0	0	0	0	0
Achn016031_TCONS_00079564	21.141	19.599	40.295	52.868	18.723	13.404	24.816	23.502	35.344	38.133	13.044	15.384	11.171	11.07	13.919	12.021	9.526	11.991	20.805	6.91	10.244	12.391	13.884	17.906
Achn016231_TCONS_00079634	1.428	1.574	0.38	1.955	0.371	0.614	0.255	0	1.228	0.724	0	0	2.122	2.265	1.861	1.901	0.074	2.019	0	0	0	0	0	0
Achn016241_TCONS_00079661	3.831	3.321	0	0	2.456	2.056	0	0	0	0.511	0	0.619	2.351	2.485	2.038	1.959	1.789	2.675	0	0	0	0	0	0
Achn016421_TCONS_00198285	11.103	7.342	0.709	8.825	4.149	0.503	40.915	3.316	0.144	0.309	1.423	1.709	0.567	0.279	0.33	0.166	0	0	1.483	2.05	0.212	0.186	0	0.209
Achn016511_TCONS_00077901	0.312	0.274	2.66	2.774	2.151	0.673	7.944	2.137	3.098	0.087	2.741	1.839	0	0	0.306	0	0	0	2.404	0.636	0	0	0.384	3.146
Achn016531_TCONS_00077892	0	0.325	2.394	0.383	0	0	0.282	0.329	1.388	1.718	0	0	0	0	0	0	0	0	2.809	1.5	4.506	2.837	3.118	10.958
Achn016531_TCONS_00077893	3.766	3.087	25.183	14.743	1.026	1.753	0.845	1.525	9.213	13.875	2.121	0.693	0	0	0	0	0	0	21.617	7.992	15.095	19.428	19.95	32.025
Achn016531_TCONS_00077894	0	0	0	0	0.098	0	2.173	3.398	0	0	0.83	0.499	0	0	0	0	0	0	0	0	0	0	0	0
Achn016531_TCONS_00077895	0.545	5.037	2.951	12.907	0	2.101	0	0	0.987	5.133	0	0	5.805	8.841	6.605	2.413	3.669	4.109	13.423	13.022	16.353	15.141	17.416	30.952
Achn016531_TCONS_00077896	7.285	6.296	66.389	21.375	5.491	6.354	12.773	18.889	18.354	22.627	5.31	6.736	4.212	6.51	5.002	5.834	1.531	3.837	8.319	1.452	0.013	0	0	2.833
Achn016531-TA	23.713	15.385	177.469	75.577	12.38	19.181	22.116	25.503	43.714	53.562	7.392	9.138	10.139	21.737	14.257	16.522	5.813	13.072	0	0	0	0	0	0
Achn016541-TA	1.026	3.25	95.6	47.439	174.968	60	264.5	202.358	22.022	29.893	56.473	116.601	4.977	5.77	10.222	5.834	2.273	1.81	0	1.357	0	0	3.732	0.865
Achn016591_TCONS_00075736	9.947	8.012	25.778	21.361	28.046	11.525	16.943	36.171	9.719	14.107	9.157	22.923	0.72	0.513	1.627	0.569	0.637	0.609	1.046	1.177	1.498	0.892	1.152	2.52
Achn016601-TA	14.441	6.713	5.789	6.83	5.448	2.286	6.624	3.142	1.364	0.646	17.116	4.001	6.914	7.683	9.102	9.543	12.239	12.343	31.013	51.88	58.907	45.151	46.673	41.791
Achn016611_TCONS_00198539	6.415	7.809	9.754	13.818	24.618	26.297	10.75	13.007	20.545	11.656	9.763	7.77	0	0	0.153	0	0	0	0	0	0	0	0.445	0
Achn016611-TA	20.103	21.986	49.263	132.977	109.346	43.748	109.857	237.945	189.399	145.942	49.871	99.185	53.14	58.019	53.984	64.757	52.063	40.218	50.85	13.763	27.658	23.245	36.491	32.04
Achn016641_TCONS_00198336	0	0	1.064	0	0	0.155	0	0.703	0	0	15.284	0.517	1.268	0	2.006	0	0	0	20.79	17.094	13.186	18.462	29.503	27.493
Achn016641_TCONS_00198341	0.675	1.503	0	0	0.972	0.333	1.144	0	0	0	0.619	0	0	0	0	0.05	0.092	0.4	0.25	0	0	0	0	0
Achn016641_TCONS_00198342	0	0	0	0.436	1.616	0	2.366	1.343	0	0.039	1.265	0	2.447	2.537	2.634	3.94	3.222	2.675	0	0	0	0	0	0
Achn016641_TCONS_00198344	0	0	0	0.515	0	0	0.66	1.124	0.971	0.695	0	0	0	0	0	0	0	0	0	0	0	0	0	0
Achn016641_TCONS_00198346	1.519	0	1.279	1.598	1.408	0	0	0.201	3.162	0.328	0	0	0	0	0	0	0	0.825	0	0	0	0	0	0
Achn016681_TCONS_00178529	3.48	3.209	3.876	4.254	3.472	2.412	3.607	0.037	0	0	0.145	0	0	0	0	0	0	0	0	0	0.119	0	0	0
Achn016721-TA	0	0.538	1.457	1.11	2.849	0.636	13.653	5.745	1.517	1.582	2.912	3.474	0.045	0.11	0.064	0.742	0.184	0.176	0	0	0	0	0	0
Achn016741-TA	0	0	13.871	0	0	0	1.883	3.864	14.63	14.435	2.069	8.011	0	0	0	0	0	0	3.871	2.648	1.935	1.623	6.082	4.354
Achn016751-TA	22.648	12.186	114.285	49.672	36.572	6.206	6.501	1.891	9.478	8.289	1.291	6.098	0	0	0	0	0	0	3.871	0	1.935	1.623	6.082	0
Achn016771_TCONS_00100671	124.641	90.858	29.034	59.038	32.577	14.255	57.752	20.479	35.416	32.247	44.113	20.317	19.602	14.12	43.07	21.737	23.351	55.854	143.919	161.212	81.807	76.14	79.202	57.61
Achn016801_TCONS_00098750	1.182	0.122	1.33	0.476	0	0	0.713	3.16	3.13	1.862	0	0	0	0	0	0.072	0.043	0	0	0	0	0	0	0
Achn016801_TCONS_00098760	2.338	0.01	2.28	2.814	0	0	0.686	0	0	0	0.488	1.571	0	0	0	0	0	0	0	0	0	0	0	0
Achn016801_TCONS_00098766	0	0.762	0.469	1.044	0.6	0	0	0	0.795	0.473	0	0	0	0	0	0.425	0	0	0.25	0	0	0	0	0
Achn016801_TCONS_00098784	0	0	0	0	1.365	0.865	0	0	1.517	0	0	0.869	0	0	0	0	0	0	0	0	0	0	0	0
Achn016801_TCONS_00098787	1.403	0	0	0.912	0.142	0	0	0	1.019	1.544	0.237	1.192	0	0	0	0	0	0	0	0	0.252	0	0	0
Achn016811_TCONS_00198403	0.377	0	0	0.515	0.306	0.481	0.106	0	1.372	1.196	1.766	1.635	0.382	0.616	0.193	0.857	0.257	0.4	1.935	0.218	0.013	0.855	2.519	0.492
Achn016841_TCONS_00178566	5.104	8.601	6.79	5.535	4.88	5.733	2.437	2.713	3.563	5.23	1.858	3.049	1.746	2.463	0.209	0.266	0.557	0.272	0.328	0.133	0.278	0.235	0.568	0.522
Achn016951_TCONS_00045063	7.584	9.211	10.349	9.815	6.987	8.714	11.331	0	0	0	2.319	1.127	4.818	4.934	6.782	4.725	4.662	2.203	6.54	2.477	5.791	4.56	4.285	2.251
Achn016971_TCONS_00045092	3.558	2.315	2.255	2.616	8.079	4.32	5.428	5.206	1.894	2.422	4.045	5.091	3.244	4.061	3.262	5.114	4.11	4.55	0.515	3.313	1.458	0.359	2.565	0
Achn016971_TCONS_00045093	0.675	0.559	0.975	0	3.406	2.367	2.78	1.9	0.201	0.145	2.872	1.478	0.261	0.132	0.129	0.274	0.331	0.264	0	0	0	0	0	0.313
Achn017011_TCONS_00045104	0.169	0	5.219	3.197	0.524	0.533	0.774	0	1.806	2.914	1.173	0.462	0.051	0	0.314	0	0.257	0.521	4.901	8.362	8.27	7.955	9.814	11.525
Achn017011_TCONS_00045106	0	0	0.013	0.119	0	0	0	0	0.072	0.839	0.435	0.009	0	0	0	0	0	0	0	0	0	0	0	0
Achn017071_TCONS_00045134	28.635	11.628	5.054	15.351	2.118	2.426	0.211	0.265	4.478	1.872	1.66	1.977	0	0	0	0	0	0	0	0	0	0	0	0
Achn017091_TCONS_00045154	1.441	1.777	0.228	1.387	0	0	1.108	0.685	0	0	0	0	0.701	1.957	1.627	0	0.876	0	0	0	0	0	0	0
Achn017091_TCONS_00045156	0.325	1.178	2.749	0.04	0.426	0.673	0	0	0.578	1.698	0	1.081	0.427	0.227	1.418	1.008	1.152	0.673	0	0	0	0	0	0
Achn017121_TCONS_00045176	1.558	1.848	1.292	1.678	1.496	2.241	3.572	0.338	0	0	0.843	2.513	16.282	10.366	6.355	8.607	8.147	4.95	1.592	2.221	0.928	0.669	0.829	2.654
Achn017161_TCONS_00045190	1.377	0.711	0.507	0.528	2.271	0.229	0.845	0	0.064	0.077	7.945	0.619	0.172	0.066	0.258	0.288	0.147	0.473	12.97	12.614	7.951	8.277	10.751	6.232
Achn017171_TCONS_00045192	0	0	0.177	0	0.502	0.806	0	0	0	0.396	0.751	0	5.869	9.985	0.701	1.152	0.588	0	0	0	0	0	0	0
Achn017171_TCONS_00045195	0	0	0.177	0	0.502	0.806	0	0	0	0.396	0.751	0	5.869	9.985	0.701	1.152	0.588	0	0	0	0	0	0	0
Achn017171-TA	0	0	1.393	0.647	1.845	0.141	0.449	24.872	33.787	45.514	39.186	115.779	35.654	52.58	14.515	11.877	14.371	7.209	0.468	1.177	4.824	2.02	3.655	10.541
Achn017221_TCONS_00045213	0	1.95	2.635	2.259	0	3.995	0	4.686	2.199	4.419	3.017	3.409	10.017	27.162	3.359	3.947	2.12	1.025	0	0	0	0	0.292	0
Achn017221-TA	4.246	5.159	7.993	4.835	11.343	19.1	1.883	6.01	6.46	14.966	18.974	7.382	82.51	163.611	30.786	28.658	15.59	8.058	5.4	12.358	9.979	11.003	28.397	40.971
Achn017251_TCONS_00045226	0	0	0	0	0	0	1.152	0.539	0.586	0	0.356	2.606	19.716	49.559	10.632	3.846	0.986	29.605	0	0	1.458	0	0	0
Achn017271-TA	2.792	1.564	1.52	0	1.015	0.059	3.818	5.535	0.819	0.376	0	0.397	0.969	1.334	1.281	0.591	1.482	1.578	1.124	0.693	0.159	0	1.444	0
Achn017291_TCONS_00046898	3.831	4.641	0	0	0	1.886	2.771	0	4.711	0	0	0	0	0	0	0	0	0	0	0	0	0	0	0
Achn017291-TA	1.221	1.899	6.549	0.476	0	4.283	11.383	12.852	6.91	6.658	0	10.487	16.109	15.293	9.368	12.496	13.244	10.381	6.961	10.118	0	0	12.717	5.83
Achn017391_TCONS_00046842	1.909	4.184	6.22	6.156	2.926	3.173	4.742	5.563	1.782	1.978	0.949	2.809	1.829	1.679	2.376	2.067	1.801	3.901	0	0	0	0	0	0.253
Achn017471_TCONS_00046819	0.182	0	2.217	4.861	1.168	17.125	0.079	0.804	0.104	1.66	31.069	53.81	10.782	19.919	9.634	2.924	3.051	7.97	0	0.712	0.49	0.409	2.473	0
Achn017511_TCONS_00046810	1.857	1.087	0	0	0.033	0.843	0.677	0.886	0	0	0	0	0.408	0	0	0.432	1.139	0.593	0	0	0	0	0	0
Achn017511_TCONS_00046811	0.39	0	0	0	1.43	0	0	0	1.124	0.917	0	0	0	0	0	0	0.429	0	0	0	0	0	0	0
Achn017631-TA	20.817	14.207	16.734	15.192	26.31	14.854	9.729	12.751	23.795	27.963	51.373	31.876	10.903	9.215	12.96	16.998	9.354	17.654	18.511	32.556	44.343	38.026	42.665	45.131
Achn017741-TA	2339.58	2229.94	42.955	126.028	542.406	7.834	211.181	17.958	100.711	156.401	682.124	882.03	0.542	0	1.949	2.722	0.919	0.937	0	0	0	0	0	0
Achn017951_TCONS_00026780	0	0.65	3.914	0.845	0	0.621	1.126	1.416	8.282	6.31	13.664	4.999	3.6	4.861	4.052	5.114	3.608	4.63	19.9	11.646	14.154	9.875	11.949	10.929
Achn017971_TCONS_00026799	0.623	1.005	0.874	0.806	0.884	0.252	1.795	1.635	0.482	0.193	0.659	1.136	0.217	0.433	0.185	0.187	0.086	0.056	0	0	0	0	0	0
Achn018011-TA	9.103	5.524	29.376	26.831	9.094	10.637	10.715	5.681	22.006	29.024	7.234	12.399	11.464	15.352	17.713	19.108	19.517	25.103	0.718	2.42	1.352	3.457	3.425	5.457
Achn018181_TCONS_00030158	0	0.467	0.013	0.225	5.218	6.391	0.871	0.676	0	0	1.792	1.746	0	0	0.064	0	0	0.056	0	0	0	0	0	0
Achn018181_TCONS_00030160	0	0.294	0.114	0.185	4.411	4.941	0.792	0.256	0.08	0.039	0.751	1.063	0.025	0.081	0.129	0	0	0.072	0	0	0	0	0	0
Achn018181_TCONS_00030161	0.091	0.162	0.038	0	1.921	2.212	0.308	0.174	0.032	0	0.659	0.638	0	0	0	0	0	0	0	0	0	0	0	0
Achn018211_TCONS_00030145	5.337	1.34	2.445	1.189	0	0.111	0	0	0	0	4.058	1.774	1.357	4.237	5.026	0.411	0.882	1.193	4.417	6.131	5.937	8.624	8.616	10.988
Achn018551_TCONS_00030001	741.329	325.248	144.585	186.057	197.567	38.466	94.339	12.559	25.384	34.244	116.121	105.126	1.982	0.755	6.307	3.911	1.979	6.08	413.871	185.52	300.234	339.872	238.865	259.081
Achn018551-TA	1923.63	910.08	456.378	534.035	589.022	116.729	280.378	37.642	81.971	117.004	159.615	367.691	23.992	21.107	101.532	70.684	24.883	61.501	0	94.013	0	0	95.19	0
Achn018681_TCONS_00170617	0.104	0.294	0.76	0.845	4.738	4.379	4.223	3.736	0.995	2.055	10.791	9.766	1.064	0.411	0.749	1.296	1.531	0.569	12.939	3.037	5.752	4.783	4.362	1.789
Achn018681_TCONS_00170620	0	0	0.811	0.145	3.384	3.314	0.871	5.124	0.152	0.27	4.915	2.726	0.057	0	0	0.079	0.043	0	0	0	0	0	0	0
Achn018701_TCONS_00170635	75.956	91.569	323.283	289.469	117.086	131.857	112.197	252.468	299.002	365.071	107.253	122.986	100.582	118.48	112.052	105.292	79.022	112.484	0	1.281	0	0	0	0
Achn018701_TCONS_00170636	1.052	1.107	1.406	2.682	3.45	2.981	1.821	31.632	32.246	32.797	12.675	3.76	0	0	0.298	0	0	0.024	127.656	78.086	104.204	100.71	137.148	128.251
Achn018701-TA	35.699	47.861	198.218	167.694	90.819	108.104	120.977	98.576	159.705	199.677	143.948	125.637	40.044	56.744	36.867	51.18	40.246	49.301	126.922	86.97	103.926	117.264	165.361	159.695
Achn018741-TA	939.368	523.953	1097.07	842.117	739.732	377.684	338.606	281.433	565.91	860.587	737.622	915.606	178.67	207.466	342.422	302.219	178.057	318.357	546.756	378.595	763.035	697.486	643.137	824.224
Achn018761_TCONS_00018813	0.312	0	0	0	0.371	0.429	0.132	1.087	0	0	0	0.333	0	0.015	0	0.058	0.086	0	0.421	0	0	0	0	0.164
Achn018761_TCONS_00018816	0.48	0.599	0	0.225	0.906	0.266	1.68	0.356	0	0	0.474	0.758	0	0	0	0	0	0	0	0	0	0	0.154	0
Achn018821_TCONS_00016082	1.377	0.67	1.191	0.674	1.266	1.102	0	0	0.73	2.19	2.214	0.527	1.364	0.33	1.764	1.325	0.606	1.354	0	1.443	0	3.147	0	5.442
Achn018941-TA	2.532	2.569	18.786	30.662	5.775	3.536	16.864	44.1	21.982	20.533	3.11	12.085	2.842	3.262	2.811	2.6	4.423	3.524	0	0	0	0	0	0
Achn018981_TCONS_00127360	19.752	7.017	0.697	2.576	16.463	17.095	2.199	0.868	1.83	4.805	1.331	38.039	3.435	4.384	1.571	1.981	1.905	2.211	0	0.161	0	0	0.983	0.298
Achn019061_TCONS_00123576	0	1.005	1.697	0	0.557	0.044	1.962	1.05	0	0	0	0.545	0	0	0.854	0	0	0	0	0	0	0	0	0
Achn019101-TA	264.36	437.258	39.801	53.635	78.559	58.757	63.004	46.109	18.266	29.015	25.917	74.58	12.643	15.725	26.613	16.63	2.542	0.449	0	0.769	3.287	1.375	0	0
Achn019111_TCONS_00123594	0	1.696	1.013	0.991	0.742	0.969	4.645	1.717	0	0.087	0	0.194	0.465	0	0	0	0.662	0	0	0	0	0	0	0
Achn019451_TCONS_00163786	8.051	7.444	1.659	2.206	0.841	2.404	0.774	1.708	3.547	1.997	2.108	1.303	1.517	0.337	1.12	0.778	0.662	0.673	0.593	1.708	4.148	2.54	3.486	0.656
Achn019451_TCONS_00163787	3.636	3.493	4.345	4.809	4.542	2.493	5.261	5.161	2.472	2.779	5.007	3.382	6.57	7.998	6.331	6	2.75	3.837	4.401	5.761	5.142	6.728	4.423	4.607
Achn019571_TCONS_00163733	1	0	0.57	0.661	3.057	1.124	22.529	7.207	0	0.521	11.345	11.023	0	0.689	1.023	0	0	0	0	0.285	0	0	0	0
Achn019571_TCONS_00163734	1.143	0	0	0	1.081	0	13.31	0	0	0	2.688	4.361	0	0	0	0	0	0	0.421	0	0	0	0.353	0
Achn019571_TCONS_00163736	0	0	0.671	1.044	4.072	2.256	1.935	2.119	0.465	0.637	7.524	1.367	0.07	0	1.289	0.194	0	0	0	0.009	0	0	0	0
Achn019571-TA	4.727	3.818	1.71	4.108	2.129	1.997	9.826	6.933	2.038	3.252	24.376	4.333	4.11	4.157	9.521	5.114	8.068	11.951	36.429	20.862	14.061	12.341	49.806	20.262
Achn019581-TA	1.13	0.731	29.933	15.311	47.741	21.127	23.127	66.15	43.875	49.229	52.256	101.384	16.587	4.296	8.361	59.052	53.582	4.87	10.707	10.706	3.644	5.018	20.027	65.154
Achn019591_TCONS_00163722	6.909	6.489	26.057	20.437	10.699	13.781	6.07	6.43	9.165	12.766	10.976	11.401	0	0	0	0	0.361	0	14.39	9.14	13.292	17.223	17.815	17.25
Achn019611_TCONS_00163716	22.947	22.534	14.859	25.932	21.441	16.259	11.111	15.93	29.854	29.381	25.562	19.532	16.664	19.047	18.8	11.848	13.82	19.136	6.914	12.358	14.498	24.372	31.853	37.05
Achn019631_TCONS_00163707	1.883	3.981	5.814	2.153	1.376	1.842	1.627	0.996	1.637	0.454	0	0	0.726	0.704	0	0.418	0.337	0.208	0	0	0	0	0	0
Achn019651-TA	36.154	26.941	2.749	10.806	14.269	2.197	63.233	13.281	2.183	3.213	5.218	19.19	6.812	1.891	6.347	1.268	1.176	3.749	5.338	9.9	0.57	1.425	1.705	0.522
Achn019741_TCONS_00163653	0	0	3.179	1.268	0	1.413	4.715	8.796	2.48	7.092	0	4.343	0	0	0	0	0	0	0	0	0	0	0	0
Achn019751-TA	68.268	137.104	261.023	387.464	415.538	464.817	1020.45	348.934	221.324	398.322	611.132	509.876	140.04	108.979	178.07	220.638	188.863	110.602	269.577	130.242	396.035	512.992	641.694	855.086
Achn019811_TCONS_00162060	4.143	1.483	7.296	2.523	0.306	0.725	0.853	0	3.218	4.632	1.08	3.049	1.714	1.759	2.449	2.744	1.176	7.457	0	0	0	0.223	1.382	0.552
Achn019811_TCONS_00162064	0	0.559	0.342	0.304	0.699	0.266	0.264	0.393	0	0	0.316	0	1.523	0.843	1.659	2.211	1.097	1.594	0	0	0	0	0	0
Achn019811-TA	24.479	18.685	67.973	35.51	20.557	10.09	18.007	10.934	33.923	38.085	69.029	21.981	68.026	67.191	94.444	66.514	42.868	133.959	121.241	79.946	122.333	120.733	135.397	101.742
Achn019841_TCONS_00162079	3.182	2.447	4.421	1.321	3.865	2.944	1.399	0.311	0	0	0.883	0.739	0.529	0.279	0.266	0	0.557	0.216	0	0	0	0	0	0
Achn019851_TCONS_00162082	0	0	0	0	0.087	0.806	0.897	1.754	1.051	0	0	1.82	0	0	1.659	1.21	0	0	0	0	0	0	0	0
Achn019871-TA	9.363	8.845	14.618	11.731	10.688	7.701	11.85	7.17	2.488	3.329	20.884	15.661	11.012	14.508	20.218	16.594	12.882	9.556	4.464	6.245	9.012	8.723	13.868	17.593
Achn020141_TCONS_00162170	2.818	10.094	36.963	20.595	54.629	39.627	90.416	43.086	6.043	8.935	29.396	47.629	2.033	0.506	1.973	2.722	2.757	0.625	0	0.114	1.378	0.384	2.549	1.565
Achn020141-TA	14.622	48.298	62.235	55.035	254.041	114.229	342.441	103.874	18.627	30.78	103.511	135.782	9.559	3.878	12.01	19.583	18.886	6.504	10.894	7.024	21.509	35.945	61.202	62.411
Achn020181-TA	0	0.467	0	0.304	0	0	0	0.429	1.212	3.31	0	0	0	0	0	0	0	0	0	0	0	0	0	0
Achn020211_TCONS_00162189	8.87	8.033	1.305	2.457	6.485	2.234	1.971	0	1.252	1.264	1.436	2.227	0.166	0.499	0.459	0.317	0.41	0.625	0	0	0	0	0	0
Achn020211_TCONS_00162196	7.064	7.423	0.621	1.044	2.205	2.301	0.15	0.283	0.698	0.357	0.329	1.432	0	0.066	0.081	0	0	0.072	0	0	0	0.211	0	0
Achn020211-TA	27.193	31.989	3.851	6.552	12.456	8.721	6.325	4.43	4.125	4.825	4.809	8.62	3.868	5.205	5.357	1.93	1.372	2.82	0	0	0	0	0	0.239
Achn020391_TCONS_00016904	28.245	17.132	22.839	16.196	10.644	9.284	7.178	3.672	17.006	18.015	10.106	13.896	4.671	0.784	3.617	5.027	4.447	7.177	7.539	5.638	4.864	4.386	4.162	3.862
Achn020401_TCONS_00016911	0	0	0	0	0	0	0	0	1.621	5.76	2.991	5.534	2.734	2.383	8.184	9.212	7.467	8.611	1.998	1.699	3.605	0	0	2.654
Achn020451_TCONS_00019550	1.519	1.432	1.925	1.123	5.098	7.331	1.46	1.662	0.722	2.075	3.096	2.661	0	0	0.153	0	0.104	0	0	0	0	0	0	0
Achn020491-TA	3.117	1.767	9.982	31.586	71.976	25.254	144.341	80.509	10.08	11.666	38.329	26.452	1.179	0	0	0.36	0.502	0	5.119	1.367	1.445	0	0	0
Achn020501_TCONS_00198681	0	0	0.304	0	0	0.148	0	0	0.602	1.582	1.094	0.24	0	0	0	0	0	0	0	0	0	0	0	0
Achn020521-TA	2.143	4.346	76.219	65.603	236.705	70.075	322.543	594.973	45.095	71.065	276.592	252.688	10.814	6.32	6.412	2.636	3.265	2.924	0	0.56	1.179	0	4.669	0
Achn020571_TCONS_00178904	1.065	1.737	1.71	1.268	0.622	0.466	1.091	0.329	0	0	0.092	0	0.038	0.051	0.217	0.166	0	0.104	0	0.114	0	0	0.138	0
Achn020601_TCONS_00178915	0	0.366	2.229	0.925	0	0	0.607	3.124	0.321	0.386	0	0	0.491	0.836	0	0	0.484	1.65	6.149	2.923	1.763	0.991	2.718	3.876
Achn020601_TCONS_00178916	3.467	1.96	51.404	31.071	1.408	1.354	13.336	8.933	15.096	15.815	0.474	1.099	4.983	4.384	6.895	4.213	6.781	8.651	0	0	0	0	0	0
Achn020601-TA	3.493	2.64	9.424	32.485	1.976	2.352	7.31	18.515	27.086	28.667	2.451	1.377	15.205	22.316	21.346	13.123	27.431	30.093	70.063	31.502	25.206	21.869	61.694	50.454
Achn020721_TCONS_00067761	3.052	1.016	6.904	5.575	14.127	33.103	4.469	0.877	0.955	3.918	8.037	3.594	4.238	4.391	2.715	10.904	3.945	0.801	0	0.256	2.412	4.188	6.312	2.445
Achn020721-TA	5.181	1.34	7.271	10.753	33.548	57.965	5.129	5.143	6.733	22.453	61.282	20.521	9.049	6.855	8.965	25.698	11.149	2.587	0.656	8.229	17.268	36.341	70.294	37.81
Achn020741_TCONS_00065186	3.273	1.94	0.228	0.343	0	1.62	0.317	0.055	0	0.347	1.344	2.236	0.574	0.315	0.596	0.036	0.41	0	0	0	0	0	0	0
Achn020841-TA	7.013	7.718	18.76	15.681	60.077	30.366	85.278	91.762	12.72	25.599	25.641	94.417	3.741	4.465	3.053	2.053	2.542	2.787	0	0	0	0	0	0
Achn021021-TA	0.351	0.071	1.609	0	3.766	0	1.399	6.887	0	0	4.19	1.478	1.823	1.085	0.193	1.253	1.066	1.081	0.796	0.835	1.988	3.184	3.41	5.979
Achn021031_TCONS_00179041	0	0	0	0	0.469	1.25	0	0	0.345	0	0.079	0	0	0	0	0.266	0.178	0.112	0	0	0	0	0	0.328
Achn021031_TCONS_00179042	0	0	0	0	0.535	0.718	0	1.461	0.241	1.467	0	0.342	0	0	0	0	0	0	0	0	0	0	0	0
Achn021131_TCONS_00016922	0.753	3.636	0	0	0	0	0	0	0	0	0	0	0	0	0	0	0	0	0	0	0	0	0	0
Achn021151-TA	8.402	7.18	13.351	9.247	4.181	5.415	6.334	13.455	12.423	15.274	7.141	15.337	4.155	3.123	3.907	3.904	2.009	4.71	11.675	10.384	0	0	8.339	6.113
Achn021191_TCONS_00044785	0.065	1.158	2.863	1.625	0	0	1.478	0	0	0	1.054	0	1.268	1.884	0	0.05	0.992	0.841	0.031	0.019	0	0.012	0.031	0.015
Achn021191_TCONS_00044786	1.571	0	0	0	1.823	1.472	0	1.324	1.148	1.447	0	1.885	1.274	0	1.667	1.721	0	0	0.328	0.674	0	0.248	0.461	0.745
Achn021371_TCONS_00044860	10.246	15.385	0	0	0	0	0	0	0	4.178	0	3.317	0	0	0	0	0	0	0	0	0	0	0	0
Achn021371_TCONS_00044861	0	0.284	0	0	1.026	1.768	0.308	0	0	0	0	0.758	0	0	0	0	0	0	0	0	0	0	0	0
Achn021411_TCONS_00044870	0	0	14.314	1.11	0	0	0	0	0	0	30.503	0	0	0	0	1.059	0.735	0	12.205	13.848	23.232	18.871	22.623	30.728
Achn021421-TA	333.069	204.118	574.729	1034.26	832.811	429.28	205.014	62.834	359.834	910.01	384.741	1189.93	319.774	662.896	593.099	452.165	215.094	886.24	0	0.664	0	0	11.042	7.559
Achn021591_TCONS_00046568	2.74	2.772	1.292	3.223	4.629	3.04	4.302	3.462	1.067	1.119	3.979	6.274	0.956	0.74	1.208	0.807	0.76	0.681	1.155	0.275	0.424	0.508	0.23	0.253
Achn021661_TCONS_00046547	2.026	1.615	0	0	0	0	0	1.087	0.859	1.66	0	0.009	0	0	0	0	0	0	0	0	0	0	0	0
Achn021731_TCONS_00046512	9.116	8.896	6.726	6.103	5.404	5.008	9.105	3.937	1.774	1.177	0	0.813	0	0	0	0	0	0	0	0	0	0	0	0
Achn021751_TCONS_00046507	12.999	3.757	265.862	12.999	9.356	6.325	44.293	9.563	16.187	27.259	5.481	10.847	35.545	41.106	34.749	25.72	21.115	37.879	0	0	0	0	0	0
Achn021751_TCONS_00046508	88.657	72.863	0	120.136	134.324	75.822	22.3	30.791	56.146	78.91	80.822	159.259	0	0	0	0	0	0	43.421	35.897	46.702	48.98	55.827	75.755
Achn021781_TCONS_00046500	0.805	1.747	0	0	0	0.089	0	0.548	0.963	2.258	0	0	0	0.521	5.373	0.994	1.96	2.091	0.687	0.807	0	0	0	1.491
Achn021801-TA	16.116	7.464	56.902	41.032	19.76	12.161	10.996	19.154	33.979	50.464	3.966	15.439	4.76	3.944	7.266	7.627	8.086	13.064	0.78	0.968	0.663	0	2.012	0
Achn021811_TCONS_00046491	3.052	63.094	0	0	1.714	8.729	1.399	0	0	0	2.82	0.711	0	0	0	0	0	0	0	0	0	0	0	0
Achn022051_TCONS_00094181	2.649	2.102	2.825	2.299	4.891	5.607	1.416	0.512	0.971	2.615	3.123	3.225	2.441	3.842	0.185	0.454	0.361	0.328	0	0.731	0.225	1.053	0.614	0.581
Achn022071_TCONS_00091609	16.687	22.534	25.031	28.231	28.537	29.708	20.145	22.561	12.889	12.997	11.279	13.111	14.72	19.897	17.117	14.398	12.196	10.093	0.874	1.528	1.749	0.52	1.782	2.848
Achn022071-TA	2.065	3.28	0	0	0	0	0	0	0	0	0	0	0	0	0	0	0	0	0	0.266	0	0.533	0	0
Achn022081_TCONS_00091611	0.688	1.249	2.141	1.334	0.109	0.185	0.114	0.329	0.963	1.129	0.224	0.12	0.561	0.403	0.524	1.16	1.17	0.473	0	0	0	0	0	0
Achn022091-TA	1001.83	538.099	520.285	419.222	371.782	79.151	126.07	68.863	79.7	127.184	189.986	161.514	61.857	45.344	198.803	174.924	94.465	193.201	460.382	184.485	230.473	267.573	240.831	115.831
Achn022281-TA	42.179	23.093	14.403	18.046	4.301	0.118	13.547	0.475	13.242	7.333	0	0.591	0.414	0.264	0.765	0.375	1.054	0.417	6.54	19.695	4.055	3.383	5.099	3.31
Achn022291_TCONS_00177454	0.286	0.081	0.076	0.238	0.993	0.954	1.988	1.598	0.136	0	0.25	0.397	0.102	0	0	0	0	0	0.687	0.209	0	0.322	0	0.104
Achn022291_TCONS_00177456	0.532	0.427	0.393	0.528	0.917	0.385	3.176	0.594	0.096	0.125	0.646	0.49	0	0.073	0	0.022	0.049	0.08	0.281	0.057	0	0.173	0.23	0.164
Achn022331-TA	8.934	9.739	36.621	43.476	27.467	28.605	34.282	14.587	6.862	24.209	6.772	9.23	19.449	17.947	14.297	13.958	13.14	19.873	10.863	1.87	0.318	1.338	3.241	1.804
Achn022401-TA	2.454	2.752	1.279	0.727	2.511	1.62	11.7	2.137	0.594	0.444	1.489	2.07	1.924	3.644	0.242	0.194	0.27	0.216	0	0	0	0	0	0
Achn022471-TA	0	0	0	0	1.987	26.209	0	0	0	0	0	0	44.639	43.196	11.14	1.887	1.874	0	0	0	0	0	0	0
Achn022561_TCONS_00009568	0.61	0.162	0	1.48	0.546	1.243	1.469	4.695	0.249	0.347	0.725	2.91	0.312	0.293	0	0	0	0	0	0	0	0	0	0
Achn022561_TCONS_00009569	0	0	0	0	2.38	0.577	1.205	0	0	0	2.741	2.005	0	0	0	0	0.092	0	0.156	0	0	0	0.108	0
Achn022561_TCONS_00009571	0.922	0.548	1.457	2.418	6.638	4.239	4.302	7.865	0.819	0.396	1.515	0.869	0	0	0.064	0.108	0	0.104	0	0	0	0	0.184	0
Achn022561_TCONS_00009572	0	0.447	0.798	1.506	5.131	0.555	3.686	5.325	0.618	0.54	2.596	4.038	0.178	0.117	0.338	0	0.135	0.392	0.656	0.256	0.053	0.57	0.384	0
Achn022561-TA	5.688	2.975	5.966	7.411	13.199	5.385	22.424	25.156	9.687	12.939	35.892	18.488	14.363	7.712	9.811	6.979	6.101	0	23.193	0	7.011	17.26	0	23.781
Achn022691_TCONS_00009536	6.129	2.001	0	0.806	0.197	0	0	0	0.682	1.254	0	0.176	0	0.088	0	0.85	0.153	0	0	0	0	0.781	0	0
Achn022741_TCONS_00009506	0	0	0.937	0	0	0	0	1.124	1.372	0.646	0	0	0	0	0	0	0	0	0	0	0	0	0	0
Achn022761_TCONS_00009487	5.13	3.94	13.149	15.205	28.406	15.527	34.238	41.889	16.404	12.013	20.383	28.069	17.346	13.9	15.175	15.377	9.317	13.457	8.054	4.347	3.432	1.636	6.466	4.995
Achn022761_TCONS_00009489	0.987	5.088	4.497	7.504	21.78	10.112	22.916	35.386	5.594	3.879	19.856	23.228	4.512	6.693	1.973	3.969	2.438	4.598	1.061	0.522	1.06	1.499	1.904	2.371
Achn022761_TCONS_00009492	5.493	5.149	21.965	13.58	20.197	11.584	33.147	69.703	25.047	22.974	44.614	28.855	25.98	25.234	17.383	20.347	14.671	19.52	56.204	13.279	15.081	17.111	20.426	36.096
Achn022761_TCONS_00009493	0	0	5.422	0.528	0.546	1.716	0.475	13.272	0	1.052	0	1.016	0.14	0.513	0.491	0.49	0.123	0	0	0	0	0	0	0
Achn022781_TCONS_00009427	14.596	9.861	3.788	2.946	19.039	10.378	0	0.923	0	0	0	0	0	0	0	0	0	0	0	0	0	0	0	0
Achn022781_TCONS_00009428	18.155	19.914	5.612	6.5	16.987	21.896	0.537	1.927	2.303	3.811	16.365	14.94	65.955	94.052	29.255	18.107	19.167	61.204	18.776	12.557	42.911	25.983	38.964	29.148
Achn022781_TCONS_00009473	8.194	4.631	1.241	2.299	2.391	3.81	0.413	0	0	0.849	1.594	0	0	11.994	0	0	1.06	2.307	0	0	0	0	0	0
Achn022781-TA	1.273	6.408	1.444	0	13.81	6.303	0.378	0.822	1.501	5.066	85.578	21.879	51.852	58.51	26.154	15.06	10.72	24.238	10.176	31.967	81.675	76.722	49.991	125.478
Achn022801_TCONS_00009455	62.464	71.197	70.392	96.146	59.826	41.092	103.154	92.429	60.72	63.249	17.261	49.745	7.143	4.655	6.798	4.638	10.579	8.21	0	0	0	0	0	0
Achn022821_TCONS_00009436	0.935	0	4.662	2.787	0.24	0.126	2.771	0	0.393	0	0	0	2.103	1.158	1.297	0	1.421	0.617	0	0	0	0	0	0
Achn022911_TCONS_00009384	0.234	0.234	0.127	0	0	1.028	0.757	0.776	0	0	0	0.009	0.28	0.183	0	0	0	0	0	0	0	0	0	0
Achn023071_TCONS_00009304	1.299	0.416	0.785	1.744	0	0	0	0.466	1.669	0	0.237	0	0	0	0	0.079	0	0	0	0	0	0	0	0
Achn023091-TA	9.337	2.539	2.711	0	5.83	3.684	47.231	22.881	2.568	0.965	7.339	14.146	3.543	4.839	1.047	0	0.3	0	10.286	2.449	0	1.462	0	3.101
Achn023181_TCONS_00006696	1.662	0.863	0	0	0	0.355	5.639	1.37	0	0	0	0.425	0	0	0	0	0	0	2.388	0	0	3.494	0	0
Achn023211_TCONS_00006702	0.597	0.234	1.191	0	0.011	0.104	0	0	0.49	0.569	0	0.222	0	0	0	0	0	0	0	0	0	0	0	0
Achn023251_TCONS_00006725	7.792	14.999	44.095	49.526	48.941	67.663	30.737	28.051	30.007	63.713	26.932	50.392	2.383	3.636	5.308	5.524	9.293	1.61	4.105	5.201	4.665	5.848	14.375	7.798
Achn023251-TA	5.883	5.535	28.59	42.564	24.334	36.883	21.878	34.244	21.54	36.898	58.317	15.042	22.265	32.837	21.184	37.287	43.738	15.996	31.731	68.405	53.527	61.99	96.756	144.532
Achn023351_TCONS_00006753	0	0	0	0	0	0	0	0	0.465	0.367	0	0	0	0	0	0	0	0	0	0	0	0	0	0
Achn023381-TA	187.481	244.84	14.048	49.605	26.485	4.032	261.509	124.937	33.378	35.422	6.917	24.207	46.767	11.613	157.981	55.89	5.617	11.238	0	0.361	0	0	0	0
Achn023391_TCONS_00006781	8.766	2.559	4.117	4.69	2.216	1.753	3.624	1.324	0.128	0	0	0.85	1.096	0.403	3.254	1.253	1.58	2.683	1.373	0	1.126	0	1.536	0
Achn023391_TCONS_00006791	0	0	0	0.423	0	0	0	0	0.321	0.801	0	0	0.35	0	0.652	0.05	0	0.168	0	0.636	0	0	1.474	0.88
Achn023391_TCONS_00006793	0.792	0.924	10.147	6.658	1.452	0.614	0.484	0	0	0	0	0	8.934	10.674	8.764	7.555	7.865	8.539	11.378	8.39	3.326	6.629	9.322	2.535
Achn023421_TCONS_00006821	7.688	7.098	8.386	5.641	1.943	3.247	3.396	1.589	4.895	4.188	0.501	1.044	1.236	1.188	6.025	3.911	1.789	0.705	0	0.532	0	0	1.029	0
Achn023471-TA	0	0	0.545	3.91	8.122	2.5	9.897	3.288	0.77	1.582	8.327	14.173	2.696	1.034	3.528	3.227	3.767	4.526	4.401	1.462	15.346	15.575	27.537	15.893
Achn023551-TA	563.769	208.779	416.578	753.025	110.197	44.154	195.311	110.624	276.234	285.235	146.07	55.649	97.122	65.908	315.511	246.71	198.768	515.378	2514.8	1136.47	732.462	711.079	1052.36	380.012
Achn023561-TA	386.456	145.299	271.283	462.17	88.92	33.702	151.828	56.093	158.06	151.557	39.528	39.138	45.658	30.087	144.272	110.823	94.569	230.055	378.832	245.42	120.637	112.431	200.7	91.097
Achn023881_TCONS_00090307	4.48	2.813	4.155	1.849	5.317	4.631	4.346	3.736	3.106	2.711	4.282	3.825	9.858	1.716	0	0	8.601	7.385	0	0	2.067	1.735	0	5.203
Achn023971_TCONS_00090273	1.727	1.351	1.279	0.159	0.961	0.259	0.633	0.183	0.385	0.135	0	0	0.879	1.562	0	0	0.221	1.466	0	0	0	0	0	0
Achn023981_TCONS_00090269	0	0	0	0	10.808	3.832	0	0	0	1.293	0	7.844	0	0	0	0	0	0	0	0	0	0	0	0
Achn024071_TCONS_00090239	0.312	0.731	3.319	5.046	2.784	0.999	5.525	0.082	0	0	0.237	0	0.777	0.051	0.032	0.13	0.38	0.336	0	0	0	0	0	0
Achn024071_TCONS_00090242	0	0	4.066	0.317	3.985	3.395	0.721	12.861	1.437	2.75	1.779	4.047	0.07	0.499	0.443	0.403	0.337	0.12	0	0	0	0	0	0
Achn024081_TCONS_00090224	0.779	0.487	0	0.013	2.511	0.843	0.106	0	0.112	0	0	0.554	0	0	0.016	0	0	0	0	0	0.106	0	0	0
Achn024081_TCONS_00090227	0	0.132	0.317	0.079	0	0	1.575	3.389	0	3.599	0	3.733	0	0	1.466	2.643	0	1.65	0	0	0	0	0	0
Achn024081_TCONS_00090230	9.467	9.272	15.581	8.653	16.823	7.974	11.533	12.605	14.558	13.19	14.612	14.404	28.313	26.429	14.193	14.714	29.128	25.696	15.171	5.448	5.871	10.445	9.706	6.173
Achn024141_TCONS_00090210	0.468	2.986	2.812	1.083	1.354	2.9	0.739	2.868	0.706	1.032	3.755	3.354	9.96	20.395	5.832	5.704	0.913	0.561	4.152	0.626	5.341	2.689	0.783	0.76
Achn024141_TCONS_00090211	8.194	16.289	8.74	11.929	23.395	35.936	18.905	73.987	11.757	14.531	39.897	45.911	290.493	379.464	153.849	128.951	72.492	15.403	9.006	14.247	35.503	34.755	29.012	47.576
Achn024141-TA	11.558	18.726	13.187	12.193	19.651	39.627	14.955	91.506	19.654	22.28	98.333	43.776	438.735	561.212	216.661	178.59	110.686	26.906	46.261	43.604	139.296	144.783	121.068	170.668
Achn024231_TCONS_00090174	4.493	3.047	0	2.18	1.507	0.311	7.266	11.08	1.003	3.039	0	0.185	0	0	0	0	0	0	0	0	0	0	0	3.414
Achn024241_TCONS_00090123	1.065	3.625	11.73	8.877	18.111	21.112	1.302	4.567	9.462	17.706	17.498	39.489	0	0	0.862	0.619	0	0.136	0	0	0	0	0	0
Achn024241_TCONS_00090138	0	0	0	0	0	0	0	3.078	3.965	1.563	0	0.194	0.089	0	0.322	0.202	0.796	1.057	0.421	0.209	0.53	0	0.538	0
Achn024241_TCONS_00090142	0	5.474	3.851	0	1.015	6.066	4.812	1.882	7.183	2.953	3.755	2.079	0	0	4.986	2.398	0	0	1.093	0.494	0.384	1.834	0.891	2.102
Achn024291_TCONS_00090091	0.312	0.294	0.76	0.357	0	0.178	0.537	0.219	0	0	0	0.12	0	0	0	0.079	0	0	0	0	0	0	0	0
Achn024361-TA	1.844	1.33	4.611	6.103	7.162	7.042	15.025	21.557	6.155	7.661	11.885	11.66	6.016	6.32	5.63	6.525	4.901	2.763	1.732	0.721	2.955	0.991	3.594	3.34
Achn024471-TA	0	0	0	0	0	0	2.05	1.078	1.043	0.772	0	0	0	0	0	0	0	0	0	0	0	0	0	0
Achn024491_TCONS_00086284	5.454	5.301	18.102	39.816	46.627	19.906	1.504	110.268	24.028	49.528	47.974	134.572	19.863	17.852	17.076	14.779	16.484	5.663	54.69	32.299	16.274	19.75	27.169	51.363
Achn024491-TA	14.285	12.582	98.412	104.984	156.901	60.754	273.728	94.146	22.415	22.849	44.733	80.106	0.497	0	0.306	0	0	0	0	0	0	0	0	0
Achn024581_TCONS_00086335	0.74	0.244	14.58	5.76	11.758	4.438	3.211	0.877	4.31	14.966	10.488	13.878	0.121	0.374	1.071	0.915	2.23	6.48	10.566	30.838	55.011	53.106	14.222	10.914
Achn024581_TCONS_00086355	0	0.274	0.583	0	0	0.192	0	0	0.57	0.376	0	0.37	0.089	0	0	0.166	0	0.16	0	0	0	0	0	0
Achn024591_TCONS_00086360	0.078	0.437	36.153	0.925	11.277	4.246	91.603	80.299	7.921	9.871	53.231	70.34	0	0	0	0	0	0	0	0.114	0	0	0.23	0
Achn024591-TA	0	2.386	36.571	13.699	144.75	52.513	92.096	56.668	7.6	15.583	66.117	108.6	0	0	0	0	0	0	0	0	0	0	0	0
Achn024691_TCONS_00086388	0.455	0	0	0	0	0.288	0	0	0.241	0.975	0.619	0	0	0	0.113	0.403	0.092	0	0	0	0	0	0	0
Achn024711-TA	2.078	2.823	21.775	28.997	129.335	41.921	194.819	50.521	7.327	10.46	34.495	58.023	8.819	9.904	8.28	1.073	1.501	1.193	0	0.683	0	1.214	0	0
Achn024801_TCONS_00086432	0	0	0	3.791	0	0.858	0	0	2.721	7.883	2.016	0	3.906	7.617	1.208	0	1.715	1.37	16.357	12.377	14.432	14.41	21.133	21.395
Achn024911_TCONS_00103701	0.052	0.122	0	0	0	0.229	0	0	1.043	0.338	2.675	0	3.212	3.174	2.715	1.923	0.588	0.809	0.234	0.522	0	0.929	0	0
Achn024911_TCONS_00103702	2.013	4.946	1.229	0.568	0.841	2.234	0.563	3.179	1.212	0.386	1.041	0.859	0.816	1.43	0	0	0	0.521	0	0.389	0	0	0.246	0.194
Achn024911_TCONS_00103711	0.623	1.94	0	0	0	0.229	0.246	0	0	0	0	1.654	0	0	0	0	0	0	0	0	0	0	0	0
Achn024971_TCONS_00060982	0.195	0	0.684	0	0.808	1.154	0	1.124	0	0	0.791	0.379	0.102	0	0.072	0.101	0	0	0	0	0	0	0	0.283
Achn024971_TCONS_00060983	0.26	0.193	0.089	0.304	0.622	0.266	3.51	0.219	0	0	0	0.24	0	0	0.04	0	0	0	0	0	0	0	0	0.075
Achn024971_TCONS_00060987	0.442	0.589	0.241	0.859	3.81	1.08	9.351	1.589	0.49	0.261	1.436	2.541	0.867	0.572	0.217	0	0.214	0.569	0	0	0	0	0	0
Achn024971_TCONS_00060989	0.195	0	0	0	0	0	2.718	0	0	0	1.107	0.721	0	0	0	0	0	0	0	0	0	0	0	0
Achn024971_TCONS_00061001	3.234	1.483	4.218	1.414	0	1.332	0	0	1.798	1.534	1.976	0	1.969	2.823	0.475	1.606	1.783	1.145	0.453	0.161	0	1.549	2.995	3.757
Achn025001_TCONS_00058805	0.312	2.752	2.863	1.48	1.889	0.755	0.255	3.562	0.417	0.685	0.079	0.804	0	0	0.628	1.57	0.882	0	0	0	0	0	0	0
Achn025001_TCONS_00058821	0.597	0	0	0	1.201	0.155	0	0	0.361	0.531	0.461	0	0.503	0.374	0.918	0.223	0	0	0	0.247	0	0.025	0	0
Achn025071_TCONS_00179069	0	0	0	0	0.655	0.636	0.475	1.178	0.112	0	0.224	0.231	0	0	0.137	0	0.135	0	0	0	0	0	0	0
Achn025101_TCONS_00198930	1.844	0.487	6.46	4.227	0.273	0.059	0.457	1.608	3.186	2.046	0	0.194	0.147	0	0.129	0	0.165	0.721	0	0	0	0	0	0
Achn025101_TCONS_00198931	12.597	5.057	22.054	0.172	0	1.849	8.806	18.889	21.01	21.865	0	2.06	2.428	0.667	14.048	2.528	6.04	44.303	0	0	0	0	0	0
Achn025101_TCONS_00198932	51.919	20.635	78.056	41.336	23.887	12.686	4.918	10.988	20.393	35.026	8.051	28.005	0	0	3.448	0	0	8.755	0	0	0	0	0	0
Achn025101-TA	57.178	18.401	101.605	40.807	18.166	9.298	8.621	5.818	12.648	12.177	0	0	0.242	0.748	4.978	5.409	0	23.085	0	0	0	0	0	0
Achn025111-TA	6.831	10.084	3.167	11.216	0.873	3.122	7.064	27.375	15.056	7.767	0	0.416	0	0.286	0	0	0	0	0	0	0	0	0	0
Achn025141-TA	2.688	4.133	9.944	8.785	25.775	10.031	39.824	17.556	3.555	5.133	6.087	14.487	2.288	2.133	2.658	3.155	2.193	0.673	1.139	1.424	0.981	1.227	0.491	0.909
Achn025221_TCONS_00179202	0	0	0.089	0	0	0.089	0	1.023	2.761	4.699	6.272	2.347	0	1.004	0	0.281	2.009	0.601	0.562	1.424	0	0	6.911	10.899
Achn025221_TCONS_00179203	0.078	0.498	8.272	2.853	11.419	1.938	6.888	1.927	2.632	2.345	8.38	4.98	3.237	1.84	3.633	7.195	6.665	8.13	1.358	3.161	1.418	5.563	4.423	18.696
Achn025221_TCONS_00179205	0	0.091	1.938	0	4.738	2.996	4.61	0.247	0	0	0.184	0	0	0	0	0	0	0	0	0	0	0	0.353	0
Achn025231_TCONS_00179217	0	0	5.434	5.72	5.087	5.052	8.331	0	0	0	0	0	0	0	0	0	0	0	0	0	0	0	0	0
Achn025231-TA	0.584	0.122	0	0	5.218	3.27	0	0	0	0	0	0	0	0	0	0	0	0	0	0	0	0	0	0
Achn025461_TCONS_00018999	0	0.294	0	0.277	4.378	5.267	0	0.283	0	0	1.094	3.225	0.153	0	0	0	0.086	0.072	0	0	0	0	0	0
Achn025661_TCONS_00018935	0.987	0	0	0	0.6	1.687	3.255	1.014	1.108	2.547	0	0	0.624	0	0	1.383	0.815	1.33	1.576	0	0	0	0	0
Achn025671-TA	13.973	13.263	14.871	13.911	24.094	14.062	19.679	13.646	9.197	12.524	52.019	30.398	2.16	1.84	3.544	3.392	2.842	5.078	15.046	15.632	17.745	18.883	8.493	19.397
Achn025811-TA	0	0	0	0.859	5.48	11.022	1.839	3.69	0.498	3.31	0.725	0.647	5.882	18.299	4.72	0.497	0.858	0.184	0	0	0	0	0	0
Achn025821_TCONS_00018829	0	0	0	0	0	0	0.317	1.197	0	0	0.171	0.471	0	0	0	0	0	0	0	0	0	0	0	0
Achn025821_TCONS_00018830	0	1.259	0.481	0.555	0.164	0.325	0	0	1.276	0.888	0	0	0	0	0	0	0	0	0	0	0	0	0	0
Achn025871_TCONS_00016146	1.415	2.397	2.875	1.797	1.801	1.916	1.452	1.16	2.247	1.939	0.303	0.259	0.809	0.762	0.959	0.627	0.747	0.561	0.094	0.218	0.305	0.124	0.461	0.149
Achn025921_TCONS_00016168	1.39	0	0	0	0.306	0.215	0.88	0.813	0	0	0	1.136	0.491	0	0	0	0.098	0.689	0.343	0	0	0.235	0	0
Achn026021-TA	1.623	4.661	3.116	6.473	5.229	9.964	13.591	9.591	2.68	4.178	5.02	7.327	17.346	24.281	9.996	8.304	6.457	1.914	0.125	1.614	2.412	1.772	0.783	2.43
Achn026031-TA	3.506	5.037	20.204	20.252	4.771	5.282	17.946	13.5	10.931	13.248	5.771	9.35	0.969	1.415	0.886	2.456	1.011	0.809	3.434	1.614	5.129	3.668	5.56	4.816
Achn026111-TA	17.713	21.955	6.891	8.336	34.127	64.971	18.395	39.542	18.37	28.407	27.327	36.385	24.432	154.41	18.067	16.126	7.222	4.894	0	0	0	0	0	0
Achn026121-TA	86.774	101.744	8.918	22.907	17.893	6.399	28.863	24.315	13.627	11.598	12.082	14.515	7.131	5.836	13.564	24.697	6.983	6.881	0	0	0	0	0	0
Achn026131-TA	7.662	8.581	1.697	2.246	9.989	10.208	4.363	17.492	5.465	10.643	9.632	7.955	2.224	14.457	1.635	0.411	0.098	0	0	0	0	0	0	0.701
Achn026191-TA	0	0.538	4.003	2.008	45.219	40.315	0	0.831	6.131	37.776	49.357	52.018	0	0	0	0.547	2.91	1.226	0	1.025	20.104	13.122	265.358	256.144
Achn026311_TCONS_00040495	1.519	8.033	9.437	10.119	15.579	15.379	24.623	17.209	6.196	5.297	7.985	19.763	0.414	0.997	0	0	0.355	0.192	0	0	0	0	0	0
Achn026311_TCONS_00040496	0.714	0.355	0.722	2.008	16.026	4.993	3.255	3.708	0.49	3.57	8.828	10.976	1.396	0	0.516	0.31	0.08	0	0.499	0	0	0.359	0.43	0
Achn026311-TA	12.142	18.34	25.803	21.85	89.138	52.972	94.058	36.628	15.064	17.31	49.305	72.03	23.903	32.771	8.748	9.572	8.625	8.234	1.342	1.851	0	0.966	3.087	1.774
Achn026321_TCONS_00040498	7.87	5.91	18.862	17.966	4.913	5.104	15.659	3.9	5.682	8.636	14.718	8.454	0.981	1.122	0.781	1.008	0.613	1.065	2.404	5.752	15.068	12.329	15.205	15.953
Achn026321-TA	27.479	13.912	56.192	58.8	20.906	26.268	21.254	11.326	15.337	23.109	26.168	24.475	19.78	27.661	18.301	14.794	12.166	29.685	19.572	22.144	30.52	18.747	27.307	26.867
Achn026421_TCONS_00144838	400.26	281.022	130.587	147.614	149.859	119.77	251.797	151.472	106.97	174.04	92.957	101.144	362.584	497.489	440.096	402.181	189.5	295.849	81.707	97.838	48.491	62.634	63.137	54.837
Achn026481_TCONS_00179280	0.338	0.508	3.75	2.47	0.699	0.814	1.583	1.315	1.854	2.103	0.303	0.36	0.465	0.499	0.274	0.346	0.172	0.216	0	0.038	0	0	0	0
Achn026541_TCONS_00198636	0	0	0	0	0	0	0	0	0	0.135	0	0	1.09	0.125	11.817	17.307	9.862	11.254	0	0	0	0	0	0
Achn026641_TCONS_00198535	293.734	182.447	154.947	150.468	48.952	52.454	139.653	179.788	109.787	135.762	24.837	71.79	71.747	57.601	78.97	63.59	53.594	50.992	0	4.385	4.824	2.119	0	0
Achn026641_TCONS_00198536	159.353	141.268	60.575	91.417	65.219	31.135	118.355	96.475	53.232	61.831	52.572	51.269	11.814	8.607	11.639	8.211	4.282	8.418	87.887	36.922	50.174	48.447	48.992	55.195
Achn026641-TA	670.71	592.144	243.124	376.671	266.214	154.433	546.11	279.451	169.239	205.283	568.639	236.131	185.221	111.229	185.368	137.263	129.302	129.289	1344.41	500.854	1009.72	893.913	698.304	764.348
Achn026651_TCONS_00198498	67.801	45.109	158.519	92.328	65.252	54.385	27.095	31.988	58.056	99.308	88.701	63.484	76.584	136.141	74.548	72.874	57.264	79.083	81.613	40.528	57.767	43.9	122.005	136.988
Achn026651_TCONS_00198528	3.091	2.133	13.212	8.27	0.993	1.827	2.015	5.006	7.383	7.681	0.435	0.545	3.779	5.051	2.642	3.5	3.786	5.094	1.67	0.513	0	0.223	1.305	0.253
Achn026751_TCONS_00131869	0	0	14.529	1.044	0	0	9.703	0	3.339	4.506	2.253	4.721	3.467	3.651	5.195	4.113	2.138	3.5	6.665	5.752	5.924	6.864	7.28	6.366
Achn026881_TCONS_00035990	0	0	1.71	5.628	2.336	0.518	4.53	3.827	6.115	4.632	6.931	0.12	5.238	4.56	7.016	4.228	6.561	4.566	15.623	5.382	6.07	5.043	9.353	7.306
Achn026891-TA	11.61	15.314	13.351	18.085	20.972	13.544	49.985	37.925	10.826	13.48	16.47	16.483	5.837	6.107	5.904	4.998	4.852	3.356	0.718	0	0	0	0.614	0.567
Achn026911-TA	8.181	21.356	432.222	151.96	84.313	97.77	83.035	201.993	134.786	266.545	35.246	169.155	18.257	20.901	11.14	26.188	12.772	9.692	0	0	0	0	0	0
Achn027141_TCONS_00035920	0	0	0	0	0	0	0	0	0	0	0.013	0	16.058	26.297	6.444	4.696	7.816	7.081	38.692	4.945	21.946	14.274	34.525	33.159
Achn027141_TCONS_00035921	0.117	0.315	0.418	0	0.262	0	0.229	0.064	0	0.405	0.87	0	0.452	0.843	0.048	0	0.441	0.344	0.343	0	0	0	1.275	0
Achn027141_TCONS_00035929	0	0	0	0	0	0	6.888	9.536	14.044	12.66	27.05	9.23	11.834	13.988	27.346	23.725	14.181	22.532	11.831	28.863	19.322	24.459	8.401	9.125
Achn027301_TCONS_00034221	0	0	20.736	16.038	0	0	0	3.608	1.677	0	30.384	0	2.893	3.013	4.261	5.251	3.528	5.871	31.684	39.475	41.321	36.973	47.242	39.585
Achn027301_TCONS_00034224	23.765	15.69	0	0	23.079	10.09	9.659	0	7.351	15.631	0	40.099	0	0	0	0	0	0	0	0	0	0	0	0
Achn027351_TCONS_00034260	0.299	1.676	0	0	0.972	0.562	0.264	1.023	0	0	0.119	1.146	0	0.22	0.048	0.05	0.098	0	0	0	0	0	0	0
Achn027501_TCONS_00198783	0	0.193	0	0	0	0	0	0.119	1.725	1.689	0	1.95	0	0	0.636	0	0	0	0	0	0	0	0	0
Achn027501-TA	12.791	12.613	1.799	2.259	3.472	0.466	5.859	4.375	7.271	2.991	25.153	3.742	2.511	2.566	5.985	2.413	2.303	2.988	89.635	51.652	42.235	47.072	39.47	28.477
Achn027551-TA	183.702	322.069	6.498	9.287	32.304	10.467	30.578	10.084	4.029	0.965	5.508	22.821	0	0	0	0	0	0	0	0	0	0	0	0
Achn027561_TCONS_00179026	0.325	0.223	6.232	4.267	3.548	6.058	0.22	0.11	0.385	0.502	2.174	2.19	0	0	0	0	0	0	0	0	0	0	0	0
Achn027751_TCONS_00199186	0.156	0.173	0.443	0.502	0.328	0.252	4.918	3.38	1.332	1.274	1.397	0.591	2.281	2.104	2.561	2.686	1.464	1.986	0	0	0	0	0	0
Achn028001_TCONS_00160931	0	0	3.94	1.651	3.242	2.774	1.108	6.074	5.377	4.641	10.673	3.492	11.343	12.932	9.456	6.417	9.807	8.955	9.77	6.179	5.858	7.695	10.321	18.145
Achn028001_TCONS_00160932	6.363	7.921	6.384	0	0	13.426	6.545	0	4.815	6.629	0	0	0	0	0	0	0	1.706	0	0	0	0	0	0
Achn028001_TCONS_00160933	0	0	0	11.414	11.408	0.007	0	6.54	0	0	7.089	9.923	2.058	2.852	1.595	3.205	3.283	0	0	0	0	0	0	0
Achn028061_TCONS_00160967	0	0	3.42	1.229	1.277	0.459	1.064	0	0	0	1.99	1.58	0.274	0	5.502	0	6.849	3.596	3.605	2.06	2.253	1.871	1.029	0.895
Achn028211_TCONS_00161024	2.402	3.879	4.978	3.065	0.666	2.648	2.586	2.411	3.547	1.196	0.435	0.323	0.236	0.323	0.354	0.288	0.178	0	0	0	0	0	0.2	0
Achn028211_TCONS_00161031	6.922	11.221	10.248	4.148	1.627	4.327	6.184	3.754	4.871	3.85	0	0	0	0	0	0	0	0	0	0	0	0	0	0
Achn028221_TCONS_00161039	0.299	0.68	1.621	0.912	2.969	1.982	3.229	1.863	0.473	0.608	1.239	1.432	0.229	0.139	0.048	0.094	0.159	0.088	0	0	0	0	0	0
Achn028221_TCONS_00161041	0.818	0.721	2.761	3.963	11.649	4.017	7.143	8.403	0.891	0.955	5.389	7.142	0.631	0.33	0.306	0	0.343	0.232	0	0	0.411	0	0	0
Achn028221_TCONS_00161042	1.48	0.731	2.837	0.713	0	0	0	0	3.411	7.053	0	0	0.331	0.55	0.942	0.792	0	0.192	4.245	1.67	2.094	1.251	0.952	1.208
Achn028221_TCONS_00161043	0.701	0.406	1.482	1.757	3.69	1.857	3.932	3.608	0.313	0.492	1.687	2.079	0.038	0.132	0.161	0.13	0.086	0.168	0	0	0	0	0	0
Achn028221-TA	11.324	9.79	15.91	17.015	30.524	12.997	52.765	25.704	10.979	11.724	21.148	25.972	7.188	6.451	6.718	9.802	6.806	6.184	20.992	5.733	7.408	14.299	15.174	20.008
Achn028241_TCONS_00162749	0	0	4.548	3.329	1.441	0	3.941	1.206	2.865	1.515	0	0	0	3.16	0	0	0	1.85	0.577	0	0	0	0	0
Achn028281_TCONS_00162733	0.636	0.559	0.279	0	0	0.081	1.707	0.977	0.056	0.154	0	0.36	0.102	0.037	0.242	0.05	0.037	0	0	1.167	0	0	0.184	0
Achn028281-TA	4.74	5.565	0.874	4.28	0.83	0.281	13.451	6.412	2.953	1.332	5.376	2.495	0.695	0.176	2.586	1.268	3.718	1.418	50.663	36.846	6.467	2.602	8.892	2.878
Achn028331-TA	1.104	2.691	3.762	6.843	8.231	4.845	13.072	23.246	7.488	4.439	7.26	3.825	2.715	2.155	4.454	4.098	3.957	4.766	2.341	0.978	1.59	0.669	1.413	2.445
Achn028341_TCONS_00162715	4.558	3.636	2.356	4.056	5.404	4.394	8.63	15.967	5.128	4.448	8.96	11.799	1.67	1.129	0.999	0.691	1.005	0.897	0.421	0.294	0.61	0	0	0.403
Achn028351-TA	2.091	17.477	22.637	5.099	7.042	12.487	13.82	0.448	0.409	2.509	36.616	23.838	6.067	2.764	11.873	37.784	32.221	7.858	7.445	3.066	6.971	1.586	10.182	16.49
Achn028481-TA	3	4.062	2.508	17.385	67.228	277.702	2.674	18.835	9.566	44.771	339.494	320.856	2.014	2.302	0	0	1.721	2.747	0	0	0	0	0	0
Achn028671-TA	25.583	23.611	50.011	62.776	25.753	24.137	22.327	10.486	19.983	40.41	15.232	13.305	16.199	18.629	14.144	19.403	14.089	26.449	15.108	16.439	21.535	15.178	24.158	41.12
Achn028681_TCONS_00140766	1.519	1.036	9.83	9.181	2.489	2.515	2.613	4.951	2.672	8.269	2.583	2.097	1.44	2.588	0.354	1.909	1.017	1.474	0	0	0	0	0	0
Achn028761-TA	20.492	33.573	0.646	0.343	0.961	0	0.114	0	0	0	0	0	0.79	0	0.395	0.324	1.58	1.073	0	0	0	0	0	0
Achn028771_TCONS_00131254	15.7	41.23	0	1.189	0.437	0.067	0.95	0	1.22	0.164	0.619	0.554	73.856	112.483	17.503	22.781	37.355	30.142	0	0.551	0	0	0	0
Achn028771-TA	1.013	2.854	0.38	0.819	0.83	0.851	1.276	0.274	0.498	0	0.856	0	60.723	87.066	15.949	17.747	30.182	30.886	0	0.569	0	0	0	0
Achn029231_TCONS_00076503	1.026	3.696	18.963	12.022	7.347	9.454	22.098	26.964	6.356	10.739	5.086	13.166	2.797	2.867	2.835	2.996	1.795	0.473	0	0	0	0	0	0
Achn029231-TA	2.169	17.934	34.645	36.157	13.264	22.547	66.013	69.118	16.861	27.664	10.343	28.217	16.428	18.651	18.446	18.683	11.051	3.252	0	1.519	0	0	0	3.638
Achn029351-TA	9.467	8.723	13.845	11.414	5.873	8.67	5.718	7.38	14.293	21.421	12.28	18.433	2.97	2.214	4.575	6.511	6.714	8.258	10.145	7.992	12.179	10.743	6.22	6.411
Achn029391_TCONS_00074238	7.155	7.251	6.156	5.905	4.509	4.653	4.39	2.512	0.586	0.946	2.503	2.606	8.036	10.491	8.079	6.497	6.138	8.026	5.619	5.125	4.387	4.324	4.915	3.921
Achn029401-TA	9.077	11.15	17.012	16.658	6.354	7.442	8.595	15.51	18.282	12.746	3.821	5.405	35.188	47.074	43.972	33.714	24.969	27.755	2.435	1.272	1.736	2.639	1.95	1.879
Achn029411_TCONS_00074249	23.076	14.816	34.252	29.895	22.937	17.058	4.997	7.59	15.658	24.586	10.132	17.675	6.838	9.934	13.403	10.487	8.503	18.807	17.637	3.303	7.686	4.002	15.665	12.748
Achn029411-TA	62.905	34.111	125.102	70.253	61.169	36.091	19.037	34.344	66.466	77.916	68.687	70.404	20.494	29.706	55.941	41.126	28.84	82.903	141.5	68.633	69.429	40.901	183.284	117.77
Achn029421_TCONS_00074255	1.026	2.529	0	0	1.736	0.584	1.715	0.712	0	0.145	0.553	0	1.338	1.803	0	0	0.533	1.033	0.515	0	0	0	0	0
Achn029531_TCONS_00110154	4.156	3.879	12.477	10.132	7.948	6.968	6.571	7.472	9.093	12.843	10.37	10.625	5.824	6.019	4.889	4.97	4.355	5.295	2.919	4.613	3.83	3.953	5.191	5.785
Achn029531_TCONS_00110168	0	0.965	4.662	3.303	1.266	1.753	1.935	0.904	3.114	3.753	0	0	0.969	1.056	3.125	3.738	3.106	1.666	0	0.228	0.437	0.632	0	0
Achn029651_TCONS_00199047	0.701	0.823	1.279	1.44	3.155	2.382	2.19	7.262	0.441	0.357	1.08	2.735	0.605	0.982	0.113	0.187	0.38	0.2	0	0.066	0	0	0	0
Achn029651_TCONS_00199049	3.234	3.737	2.825	4.399	10.12	7.072	10.055	14.688	4.374	2.354	6.14	7.271	27.854	25.938	16.794	12.907	14.089	10.549	0	0.959	0.225	0.186	0	0.343
Achn029661_TCONS_00199030	86.137	119.373	25.588	47.109	12.533	5.178	45.762	19.766	7.753	4.66	6.667	26.129	4.104	3.966	5.977	4.97	3.749	4.317	0.375	0.93	0.941	0.52	1.275	1.193
Achn029661-TA	444.166	658.193	79.411	281.45	103.658	35.204	277.062	67.027	34.557	24.161	22.215	99.887	5.544	0.418	13.355	8.513	4.061	6.528	32.932	47.581	53.474	25.648	22.561	15.327
Achn029931_TCONS_00128470	7.324	5.941	29.578	15.205	4.607	3.284	19.714	10.477	49.717	52.877	11.16	31.904	8.412	16.129	14.877	13.569	10.885	28.403	2.887	3.901	0	0.768	5.037	2.55
Achn029931_TCONS_00128471	21.116	26.119	16.062	20.357	49.869	37.711	19.01	28.161	7.712	8.752	168.561	41.134	34.965	44.435	31.245	33.498	28.571	19.488	127.578	90.074	187.138	172.414	203.71	234.153
Achn030011-TA	37.102	37.046	1.786	9.763	50.808	9.017	325.05	3.736	0.714	0	1.594	3.225	22.571	11.202	10.713	5.106	4.392	9.34	17.278	9.34	2.942	3.692	2.242	3.802
Achn030021_TCONS_00128443	0	0	0	0	0	0	0	0	1.3	1.312	0	0	0	0	6.831	0	0	0	0	0	0	0	0	0
Achn030051_TCONS_00128426	0.883	0.213	1.786	1.559	0.207	0.148	0.07	0	0.867	0.994	0.698	0.249	0.229	0	0.242	0	0.141	0	0	0.209	0	0.347	0.461	0
Achn030051_TCONS_00128427	1.428	0	3.522	4.888	0	0	4.363	0	0	0	0	0	0	0	0	0	0	0	0	0	0	0	0	0
Achn030081_TCONS_00128408	98.098	135.764	32.276	73.186	14.301	1.021	89.694	30.097	40.247	35.055	4.901	8.389	4.531	1.869	20.596	2.982	6.849	15.371	74.246	108.155	55.17	32.339	42.25	13.94
Achn030141_TCONS_00128396	0	0	5.498	0.991	0.644	0.473	3.378	0.712	2.119	4.525	2.24	1.617	0	0	0	0	0	0	0	0	0	0	0	0
Achn030171_TCONS_00128368	1.117	0.66	3.788	1.889	0.197	1.369	1.029	0	2.536	2.084	0	0	0	0	0	0	0	0	0	0	0	0	0	0
Achn030201_TCONS_00124601	1.987	2.194	2.027	2.576	1.725	2.13	4.75	1.863	0.786	0.859	1.555	0.73	0.631	0	0.105	0	0	1.402	1.608	0.256	1.802	1.09	1.367	1.864
Achn030241_TCONS_00124626	15.077	13.059	6.84	22.775	4.017	2.9	6.73	11.052	25.312	30.153	4.664	3.779	3.677	2.954	4.414	4.775	4.178	6.792	0	0	0	0	0	0
Achn030241_TCONS_00124627	9.324	7.058	32.834	13.501	2.118	2.16	22.265	7.645	13.194	10.932	0.87	2.504	0.465	0.579	0	0	0	0	0.702	0.361	0.543	0	0.614	0.194
Achn030241-TA	13.648	11.11	33.568	19.142	4.858	2.412	33.948	26.334	49.107	45.833	3.861	13.563	14.892	18.995	20.83	18.769	18.702	26.048	2.591	1.054	1.869	1.363	1.044	2.013
Achn030251_TCONS_00124628	3.766	2.011	6.131	2.761	0	0.207	4.267	1.799	5.112	3.522	0.343	0.176	0	0.132	0.556	0	0.074	0.376	0	0	0	0	0	0
Achn030291-TA	0	0	21.015	19.697	2.347	0.747	41.029	6.293	16.629	25.792	4.15	2.023	0	0	0	0.749	0	0	0	0	0	0	0	0
Achn030301_TCONS_00124647	0	0.01	2.926	3.554	0.24	0.044	6.782	1.133	2.359	3.03	0.277	0.425	0	0	0	0	0	0	0	0	0	0	0	0
Achn030381-TA	73.411	60.87	18.52	28.891	12.708	1.309	34.713	7.216	5.361	6.957	8.459	5.756	2.759	2.815	18.285	9.061	13.611	18.095	21.445	20.767	42.222	43.999	36.245	30.639
Achn030501-TA	0	0	0	0	0	0	15.342	0	0	0	59.767	29.354	0	0.015	0	1.037	0	0	60.277	103.485	58.602	54.989	91.749	149.482
Achn030611_TCONS_00179457	9.986	14.634	85.606	63.08	25.884	25.462	53.776	145.699	101.914	74.336	25.825	33.65	2.135	2.331	5.904	10.436	11.406	4.542	0	0	0	0	0	0
Achn030611_TCONS_00179459	0	0	0	0	0	0	0	0	0	0	0	0	0	0	0	0	0	0	0	0	0	0	2.749	7.678
Achn030611_TCONS_00179461	0	0	0	0	0	0	0	0	0	0	18.486	2.254	10.699	5.806	13.782	36.12	33.006	15.315	0	5.372	2.703	11.994	11.35	20.068
Achn030611-TA	0	0	0	0	0	0	0	0	5.802	8.887	0	6.505	4.983	3.152	6.718	13.634	7.431	4.678	0	0	0	0	0	0
Achn030621-TA	2.844	2.173	0	0	2.074	2.752	1.284	3.371	3.098	1.312	16.431	1.21	6.653	5.608	5.373	6.021	7.204	4.766	9.677	11.048	10.92	14.782	19.689	25.137
Achn030631_TCONS_00199255	0	0	0	0	1.299	3.166	0.132	0.384	0.225	0.232	0.87	0.48	0	0	0	0	0	0	0	0	0	0	0	0
Achn030651_TCONS_00199251	0	0	6.473	0	0.895	0.318	0	0.475	0	0	2.991	0.813	6.914	6.906	6.903	7.102	4.362	5.327	4.292	2.885	2.558	2.788	4.285	3.504
Achn030701_TCONS_00179622	0	0	1.444	0.33	59.094	61.797	1.627	0	0	0.569	5.429	14.34	0.809	0.77	2.102	8.614	8.264	3.028	0	0	0	0	0	0
Achn030701-TA	0.299	0	0	0	57.369	50.834	2.674	0	1.894	8.781	38.487	78.23	6.876	1.708	16.11	36.905	66.893	10.293	0.952	27.639	15.373	23.691	47.626	288.021
Achn030761-TA	116.057	86.826	14.111	77.704	87.763	55.339	9.87	5.645	17.592	26.419	58.054	77.13	0.108	0	0.491	0	0.092	0.449	0.64	6.559	1.087	4.064	0	2.52
Achn030801_TCONS_00152894	1.338	1.229	2.115	1.11	2.718	2.989	3.255	2.713	2.03	0.772	2.872	0.887	1.389	0	0	0	1.513	1.93	0	0	0	0	0	0
Achn030871_TCONS_00152933	1.351	1.838	0	0	0	0	0	0	0.786	3.117	0	0	0	0	0	0	0	0	0	0	0	0	0	0
Achn030941_TCONS_00152956	1.805	0.985	5.447	3.673	5.546	2.73	13.495	14.085	1.429	0.975	3.202	2.023	4.524	4.553	0.371	0.533	1.893	0.352	1.155	0	0	0	0	0
Achn030951_TCONS_00152963	1	0.701	1.305	1.057	0	0	0.695	0	0	0	0.488	0.97	0	0.491	1.957	0.317	0.349	0.048	1.28	0	1.073	0	0	0
Achn030951_TCONS_00152965	1.987	1.046	0	0	1.572	0.436	0.748	0.384	2.367	0.463	0	0	0	0	0	0	0	0	0	0	0	0	0	0
Achn031091_TCONS_00156612	2.48	0	2.318	4.439	0.535	0.459	0.713	2.21	3.884	3.059	0	0.286	0	0	0	0	0	0	0	0	0	0	0	0
Achn031091_TCONS_00156613	0.597	1.889	6.625	1.374	0	0	0	0	0	0	0.791	0	0.121	0	0	0	0.104	0	0	0	0	0	0.246	0
Achn031091_TCONS_00156614	0.519	0.457	4.56	2.563	0.142	0.281	0.501	0.658	1.485	1.061	0.264	0.185	0	0	0	0	0.092	0	0	0	0	0	0	0
Achn031091_TCONS_00156616	8.545	2.407	14.681	18.706	1.659	2.515	5.12	2.466	10.706	15.689	4.282	2.975	3.836	4.875	3.754	3.796	5.96	11.911	15.077	10.621	12.577	7.509	8.37	9.199
Achn031091-TA	4.156	2.427	12.49	20.476	1.692	1.679	4.311	9.984	19.959	18.7	6.061	4.01	7.793	10.762	9.65	8.852	10.775	24.478	12.143	13.952	4.068	9.355	16.756	23.497
Achn031111_TCONS_00156565	0.117	0	0.456	0	0.142	0	0	0	0.578	0.425	2.253	0.952	0.255	0	0.717	0.346	0.312	0.224	0.687	0	5.699	2.391	3.517	0
Achn031111_TCONS_00156575	0	0	0.836	0.225	0.044	0	0	0	0.361	1.409	0	0.628	0	0	0	0	0	0	0	0	0	0	0	0
Achn031111_TCONS_00156577	0	0	0	0	0	0.052	0	0.11	0.883	0.83	0	0.037	0.261	0.85	1.249	1.801	0.392	0.897	0	0	0.49	0	0	0
Achn031111_TCONS_00156590	0	0	3.129	2.431	3.963	4.986	0	2.293	10.786	8.076	39.568	6.541	5.468	5.264	11.809	15.226	7.394	15.099	16.076	10.222	24.331	39.191	40.192	72.848
Achn031111_TCONS_00156593	0	0	0	0.383	0.459	0.141	0	0	1.172	0.232	0	0.878	0	0	0	0	0	0	0	0	0	0	0	0
Achn031131_TCONS_00156557	1.13	0.955	3.446	1.81	1.834	1.369	3.316	0.566	0.233	0.193	0	0.277	0.076	0.125	0.185	0.151	0.074	0.136	1.046	0.237	0.358	0.372	0.338	0
Achn031141_TCONS_00156547	0.87	0.518	0.469	0.476	1.004	1.013	4.091	1.133	0.217	0.347	0	0.952	0	0	0.089	0	0	0	0	0	0	0	0	0
Achn031141_TCONS_00156548	0.117	0.193	0.811	0.423	0.983	0.54	2.498	1.178	0.177	0.261	0.817	0.878	0.051	0.022	0	0.101	0.055	0.04	0	0	0	0	0	0
Achn031141_TCONS_00156553	0	0.264	1.672	1.836	0.186	0.88	1.003	1.251	0.04	0.28	0.791	0.286	0	0	0	0	0.086	0.056	0	0	0	0	0	0
Achn031161-TA	28.699	31.278	24.752	30.635	50.164	31.949	60.479	75.53	25.111	30.645	51.413	67.115	33.168	35.109	29.932	33.102	19.786	18.559	17.091	7.451	4.466	7.484	13.239	15.267
Achn031171_TCONS_00156536	0.532	0.955	1.292	1.506	1.801	0.962	3.704	6.586	1.501	1.119	1.463	1.552	0.841	0.301	0.62	0.23	0.533	0.248	0	0.37	0.133	0.074	0	0
Achn031231_TCONS_00156507	0	0	0	0	0	0	0.176	0	0	0	0	0	1.306	0.477	0	0	0.104	0.008	0	0	0	0	0	0
Achn031231_TCONS_00156508	0	0	0	0	0	0	0.554	0	0	0	0	0	1.255	0.608	0	0	0.135	0.016	0	0	0	0	0	0
Achn031231-TA	7.039	4.722	6.574	12.629	3.69	9.284	7.126	22.032	9.606	12.476	13.927	9.498	29.848	25.865	8.651	10.04	10.42	6.961	12.455	3.607	2.067	2.218	5.084	2.773
Achn031241_TCONS_00156498	17.882	13.263	19.026	16.421	4.192	3.299	10.574	22.041	27.985	19.057	15.89	12.159	3.027	2.654	5.187	3.277	3.228	4.061	24.52	11.798	12.842	11.387	12.194	11.093
Achn031361_TCONS_00156476	1.039	1.787	1.216	1.361	0.306	1.154	0	0	0.61	0.405	0.132	0	0	0	0	0	0	0	0	0	0	0	0	0
Achn031371_TCONS_00156466	0.39	0	9.234	2.497	0	0	0.598	0.886	3.451	4.429	0	0.628	0.223	1.188	0.838	1.21	1.979	2.091	0	2.117	3.962	1.499	1.474	3.176
Achn031371_TCONS_00156467	0.169	0.376	2.343	0	1.943	1.006	0.871	1.142	0	0	0	0.148	0	0	0	0.209	0	0	0	0	0	0	0	0
Achn031431_TCONS_00156398	10.077	15.101	15.289	6.486	8.242	5.681	21.896	17.455	11.34	9.784	11.858	19.597	11.961	8.468	9.287	10.127	11.13	4.702	2.919	1.367	0.437	1.103	1.444	2.773
Achn031431_TCONS_00156402	0.429	0.894	0.494	0.264	0	0.022	0.361	0.822	0	0	1.028	0	0.21	0.095	0	0	0	0	0	0	0	0	0	0
Achn031431_TCONS_00156405	0	3.585	0.988	0	4.421	1.724	4.689	1.726	1.782	2.75	1.383	2.975	2.218	4.736	0	0	5.44	4.694	0	0	0	0	0	0
Achn031521_TCONS_00156367	0	0.152	1.672	1.493	0.044	1.154	1.32	2.439	3.186	3.821	0.672	0.453	1.606	1.606	1.232	1.765	0.423	0.601	0	0	0	0	0	0
Achn031541-TA	0.61	0.751	0.861	0.74	4.258	6.561	0.545	0.393	0.498	0.946	1.99	1.691	0.07	0.169	1.208	0.411	0.343	1.378	0	0.323	0.663	0.273	0.338	0
Achn031591-TA	67.346	34.345	42.714	44.863	62.533	32.711	42.296	24.827	28.94	25.531	236.154	91.646	101.602	128.861	90.739	78.65	70.52	74.925	184.328	302.597	304.196	189.5	280.808	337.878
Achn031731_TCONS_00136658	0.052	0.152	11.591	2.867	7.249	3.492	14.937	4.777	5.305	6.667	7.076	3.437	2.6	1.18	3.448	6.554	4.49	4.862	0.671	0.313	0.371	0.409	1.812	2.55
Achn031731-TA	0	0.01	6.764	0	2.358	3.336	8.014	1.452	0	0	0	0	0	0	0	0	0	0	0	0	0	0	0	0
Achn032091_TCONS_00054482	0	1.544	2.001	0.594	2.948	1.465	3.985	3.973	0.642	0.868	1.239	1.312	0.841	1.386	0.516	0.511	0.392	0.777	0	0	0	0	0	0
Achn032171_TCONS_00151704	4.428	1.574	0	0	8.504	12.169	10.169	0	0	0	0	3.862	0	0	0	0	0	0	0	0	0	0	0	0
Achn032181_TCONS_00151701	19.336	13.77	4.18	6.988	9.105	9.861	8.357	8.056	8.057	6.117	27.248	12.556	4.499	3.02	13.452	5.135	7.069	13.208	39.581	35.46	41.679	37.159	29.119	19.695
Achn032261_TCONS_00149169	0.714	0.609	0.19	0	0.153	0.303	0	0	0.77	0.955	0.593	0.573	0	0	0	0	0	0	0	0	0	0	0	0
Achn032621_TCONS_00199369	0	0	0	0	0.338	0	0	0	0	0	0	2.023	1.345	1.371	0	0	1.299	1.674	0	0	0	0	0	0
Achn032661-TA	2.727	1.899	2.014	0.423	1.67	2.064	2.648	2.841	0	0	0	0.527	0.37	0.337	0.129	0	0	1.538	3.855	2.677	3.83	3.333	0.092	2.505
Achn032971-TA	5.091	2.843	47.059	36.065	49.946	21.112	131.419	188.365	87.91	105.213	82.469	116.915	69.638	33.086	38.792	36.754	59.879	40.13	0	0	0	0	0	0.403
Achn033031_TCONS_00179773	0	0.294	0	0.264	0	0	0	0	0.851	0.28	0	0.092	0.102	0	0.081	0	0	0	0	0	0	0	0	0
Achn033061_TCONS_00198741	0	0	0	0	0	0	0	1.717	1.806	1.698	0	0.046	0	0	0	0	0	0	0	0	0	0	0	0
Achn033101_TCONS_00178954	15.661	22.961	51.746	73.952	13.581	16.466	58.289	86.007	73.047	89.485	8.564	7.863	119.98	224.768	76.691	42.667	54.323	23.181	8.694	0	0	4.461	5.974	3.519
Achn033101_TCONS_00178955	9.155	12.44	13.579	32.63	7.074	9.15	0.457	16.158	44.469	27.963	6.325	6.347	21.22	2.83	0.661	22.486	1.501	14.474	0	2.297	2.399	0	0	0
Achn033101_TCONS_00178956	0.935	0.518	3.23	3.157	2.86	2.434	5.7	4.54	1.742	0.878	1.041	0.48	1.803	2.889	1.192	1.368	0.998	0.569	1.717	0.228	0.146	0.112	0.722	0.417
Achn033101_TCONS_00178958	0.493	0.904	3.636	4.373	2.642	3.455	5.516	7.938	3.323	2.914	1.95	1.626	2.67	4.575	2.094	1.945	1.078	0.921	1.389	0	0	0	0.353	0.507
Achn033101-TA	3.987	0.63	5.308	4.227	3.734	2.249	21.79	29.823	5.778	11.193	13.703	1.423	54.357	91.574	40.347	21.953	24.338	15.932	116.528	27.677	31.355	32.029	58.1	56.179
Achn033111_TCONS_00178963	133.823	91.02	162.889	150.692	39.4	23.967	68.124	1170.32	166.519	676.3	68.41	374.925	808.909	1939.08	217.539	600.779	397.886	535.643	48.899	251.675	25.458	42.053	127.826	84.835
Achn033161_TCONS_00119184	2.415	4.468	1.381	4.571	2.937	1.59	1.522	0.548	1.083	4.564	0	0	0.969	5.029	2.57	1.599	0.551	5.471	1.249	0	0.981	0	0	0
Achn033201-TA	39.348	33.949	41.726	39.684	59.487	42.283	26.022	21.228	27.27	33.752	44.733	47.093	80.254	117.849	50.4	47.968	25.894	24.815	18.261	25.456	43.866	42.698	43.341	53.376
Achn033301-TA	0.286	8.307	9.792	14.809	6.801	3.321	0	0	5.409	7.179	11.858	8.103	47.653	58.012	38.688	35.731	33.391	29.853	11.737	10.573	18.103	14.584	16.71	20.635
Achn033321-TA	0	0.305	1.963	0.898	19.138	20.994	4.548	27.457	3.957	2.084	7.958	5.156	2.785	2.852	1.506	0	0.429	0.344	0	0	0	0	0	0
Achn033451_TCONS_00179801	2.883	1.34	0	0	2.009	1.087	0	0	0.393	0.425	0.791	1.294	10.464	9.325	16.15	26.584	3.633	2.091	71.967	16.487	14.843	28.25	0	11.122
Achn033451_TCONS_00179803	0	0	0	1.149	0	0	0	0.493	0	0.434	0.026	0	0	0	0.822	0	0	0	187.855	64.333	17.069	16.702	16.295	22.141
Achn033521_TCONS_00101527	1.649	0.751	1.875	1.532	1.572	0.969	2.366	0.137	0	0	0.264	0.259	0	0	0	0.05	0.055	0.04	0	0	0	0	0	0
Achn033531_TCONS_00101551	0.636	0	3.141	0.634	0	0	0.238	0	0.449	0	0	0	0	0	0	0	0	0	0	0	0	0	0	0
Achn033531_TCONS_00101552	1.156	1.696	0	0	0.448	0.577	0.088	0.283	0	0.868	0.488	0.231	0.599	0.535	1.2	0.879	0.49	0.593	0	0	0	0	0	0
Achn033581-TA	161.535	73.432	17.43	40.834	92.697	22.251	39.156	7.846	19.06	27.201	40.121	86.305	9.807	6.73	30.141	11.675	9.097	39.161	40.299	42.427	36.166	38.311	37.013	41.657
Achn033601_TCONS_00101577	1.065	0.914	1.735	2.206	4.203	2.219	2.296	2.448	0.843	0.907	2.174	2.07	0.459	0.132	0.419	0.497	0.27	0.144	0	0.237	0.318	0.396	0.169	0.611
Achn033681_TCONS_00104262	0	5.849	4.054	2.431	1.365	1.139	38.874	21.703	13.041	8.626	0	3.982	0	0	0	0	0	0	0	0	0	0	0	0
Achn033821_TCONS_00179828	0	0	0	0	0	0	0	0	0	0	0	0	0	0	8.788	3.904	2.548	13.297	0	0	0	0	0	0
Achn033831_TCONS_00179821	0	0	0	0	0	0	0	0	3.419	8.819	0	1.275	0	0	0	0	0	0	0	0	0	0	0	0
Achn033831_TCONS_00179823	0.753	0	0	0	0	0	0	0	2.897	15.12	0	1.728	0	0	0	0	0	0	0	0	0	0	0	0
Achn033831_TCONS_00179824	0	0	31.364	0	0	0	0	1.571	2.079	0	1.107	0	0	0	2.344	3.666	1.268	3.869	0	0	0	0	0.261	0
Achn033831_TCONS_00179835	19.453	65.45	5.992	0	0.066	0	1.232	0	0	0	0	0	0.121	0	1.402	10.479	3.492	3.629	0	0	0	0	0	0
Achn033861_TCONS_00179498	11.623	7.809	5.206	10.238	10.207	6.206	11.964	5.106	2.857	2.856	5.02	6.098	4.76	3.746	5.252	5.474	3.706	5.078	8.865	5.059	5.791	4.411	5.176	1.923
Achn033951_TCONS_00045894	0	0	0	0	0.95	0	1.32	0	0	0	2.793	1.026	3.065	3.702	2.69	3.896	1.629	1.762	2.372	0.655	0	1.437	0.507	3.489
Achn033951_TCONS_00045896	0	1.412	0	0	0.972	0.547	0.677	1.416	0.225	0.154	0	0.776	0	0.205	0	0	0	0	0	0	0	0	0.031	0.253
Achn033961-TA	8.051	7.027	5.662	5.06	1.168	0.644	8.234	4.704	6.862	20.128	1.357	0.61	3.072	1.935	9.32	9.68	2.824	4.157	0.734	0.911	0	0.52	0	0
Achn034011_TCONS_00198624	122.68	125.385	250.838	208.066	94.859	67.567	68.784	183.387	234.799	287.56	42.48	104.488	34.341	82.799	21.917	31.338	47.027	18.351	0	0.579	0	0	0.399	0
Achn034011-TA	0	0	0	0	2.14	0	3.211	0	0	0	12.425	1.173	0	0	0	0	0	0	4.37	7.071	11.689	21.795	18.368	46.353
Achn034171-TA	0	0	0	0	0	0	0	0	0.088	0.222	0.211	0.074	0.159	0	11.736	6.28	3.069	4.285	0	0	0	0	0	0
Achn034201-TA	0.805	0.965	6.574	3.527	1.321	2.878	9.228	1.306	0.297	0.704	0.593	0.48	0	0.073	0.169	0.331	0.19	0	0	0.133	0	0	0	0
Achn034361_TCONS_00058791	53.269	72.944	51.759	100.638	30.186	28.036	107.13	71.932	68.047	52.288	14.27	21.722	30.537	20.982	49.546	34.694	14.414	19.184	1.436	1.604	0.914	1.524	2.473	3.161
Achn034691_TCONS_00027738	0	0.498	1.862	0.793	11.277	3.514	49.307	6.019	0.161	0.54	4.295	5.516	0	0	0.274	0	0	0	0	0	0	0	0	0
Achn034691-TA	1.805	1.655	4.168	2.51	55.644	9.313	150.535	27.941	1.87	0.965	26.497	20.401	0.433	0.902	0.427	0	0.368	0	1.654	0.342	0	0	0	0
Achn034761_TCONS_00027771	30.764	17.741	25.892	22.075	1.714	1.287	5.612	2.347	6.035	7.15	0.29	0.61	1.128	1.048	5.026	3.493	1.734	2.932	3.262	2.316	1.392	1.425	1.751	1.118
Achn034761-TA	264.476	155.891	204.919	229.097	20.109	12.575	73.314	14.825	34.469	48.998	3.096	7.151	4.155	2.867	16.311	9.637	6.457	8.979	9.692	6.473	3.419	7.509	2.78	6.009
Achn034821_TCONS_00031166	5.818	10.033	73.192	24.426	79.313	32.977	34.687	12.486	19.028	41.558	30.094	36.422	2.211	2.683	2.175	11.711	8.882	2.163	8.241	12.016	18.991	17.78	23.022	39.823
Achn034951_TCONS_00031109	2.805	1.087	0	0	0.284	0	0.114	0.393	0.024	0	0	0	3.951	5.022	2.787	1.433	1.979	1.946	0.406	0.399	0.689	0.384	0.353	0.104
Achn034951-TA	772.911	338.175	134.742	235.398	228.408	25.609	128.815	12.276	23.242	24.528	74.985	38.648	7.966	8.116	25.373	15.247	7.988	19.528	192.85	112.16	146.095	167.346	103.683	44.639
Achn034991-TA	28.66	19.681	2.483	10.357	11.103	2.293	41.416	4.302	2.191	1.332	5.784	6.634	2.778	3.732	3.737	1.059	1.55	2.699	11.519	22.219	8.097	3.556	6.466	6.381
Achn035071-TA	92.721	19.874	137.01	130.929	95.612	92.141	26.329	10.623	121.448	195.866	203.438	423.987	0	0	0	0	0	0	0	0	0	0	0	0
Achn035101-TA	83.423	73.868	197.534	102.831	126.333	110.471	202.455	112.834	96.85	129.017	411.475	276.313	137.625	81.105	161.155	187.319	276.075	191.575	380.814	350.491	476.279	440.123	353.959	620.71
Achn035111_TCONS_00031065	1.052	2.407	2.28	2.008	2.041	1.738	2.446	0.63	0	0	0.777	0	0	0.323	0.145	0	0	0	0.265	0.142	0	0	0.538	0
Achn035121_TCONS_00031056	0.883	0.965	3.661	4.809	3.996	3.033	5.815	7.033	1.043	1.399	1.278	1.497	0.395	0.242	0.137	0.346	0.129	0.056	0.593	0.218	0.318	0.211	0.261	0.239
Achn035121_TCONS_00031057	1.247	1.107	0	0	1.932	0.666	6.853	2.521	0.57	0.261	1.265	2.208	0.395	0.557	0.427	0.526	0.331	0.264	0	0.076	0	0	0	0
Achn035141_TCONS_00031052	2.766	3.371	1.533	3.474	4.411	3.21	5.674	3.498	1.204	0.984	1.37	5.95	0.255	0.081	0.757	0.619	0.484	0.256	0	0.617	0	0	0	0
Achn035151-TA	77.969	114.986	91.521	66.621	74.182	61.605	42.956	60.715	80.053	73.68	89.4	85.862	23.96	42.954	46.332	29.451	4.698	5.719	4.651	6.008	65.706	63.167	24.911	47.531
Achn035191_TCONS_00031036	21.038	15.355	14.415	20.397	8.1	9.113	8.164	5.161	4.55	5.017	6.101	2.716	4.008	4.743	0	0	1.654	8.923	0	0	0	0	0	0
Achn035301-TA	9.61	8.601	9.767	9.644	9.421	7.708	4.768	9.052	8.082	10.353	21.74	7.364	61.061	97.652	42.208	42.062	28.068	45.256	13.579	12.965	10.787	10.445	11.396	10.973
Achn035401_TCONS_00179755	0	0	0.393	0	1.376	0.325	0.088	0	0.008	0	0.83	0.453	0.038	0.007	0.991	1.052	0	0.841	5.073	3.806	7.779	4.51	9.338	4.98
Achn035511_TCONS_00048798	3.169	6.357	1.178	1.163	0.852	1.568	0.669	2.329	1.565	0.859	0.303	0.776	0	3.922	2.223	1.325	0	0	0	0	0	0.124	0	0
Achn035511_TCONS_00048809	1.078	1.005	0	0	0	0	0.757	4.193	2.199	1.09	1.015	0.102	0.828	2.119	1.764	0.504	0.288	0.328	0	0	0	0	0	0
Achn035511_TCONS_00048814	4.623	3.27	2.774	1.81	2.096	3.284	8.023	21.831	7.728	5.867	7.194	6.255	25.802	27.038	15.618	10.724	4.417	3.26	6.602	1.186	5.274	7.05	4.93	2.803
Achn035521-TA	58.321	50.654	114.728	103.108	48.996	45.013	52.21	82.518	89.363	93.943	88.596	62.024	148.076	190.348	110.699	110.78	134.16	109.937	127.406	98.588	86.724	115.182	206.014	239.446
Achn035591-TA	6.104	6.215	58.903	70.98	135.809	76.355	263.515	185.186	22.969	28.31	71.928	144.634	10.4	15.08	10.27	2.535	3.535	0.937	0	0	0	0	0	0
Achn035681_TCONS_00179669	0	0.538	0	0.7	0.087	0	0.299	0.685	0	0	0	0.092	0	0	0	0	0	0	0	0	0	0	0	0
Achn035851_TCONS_00046067	6.259	3.717	2.799	3.99	4.214	2.811	3.598	4.905	6.468	8.848	19.422	11.734	3.639	2.969	10.906	9.889	8.006	15.451	14.687	6.967	14.776	8.401	11.764	9.691
Achn035851-TA	1.428	1.716	0	0	0.098	0.703	0.457	0	2.616	2.403	19.698	0.97	0.038	0	4.704	4.775	3.43	2.707	25.925	12.899	17.97	18.858	21.071	16.341
Achn035941_TCONS_00046037	1.792	2.458	0.165	1.731	0.699	1.605	0	3.069	3.7	4.477	0.211	0.277	0	0	0	0	0	0	0	0	0	0	0	0
Achn036011_TCONS_00044348	1.584	0.924	0	0	3.635	1.206	1.478	0	0	0	0	0	0	0	0	0	0	0	0	0	0	0	0	0
Achn036041-TA	83.67	72.518	24.461	52.829	65.011	20.002	193.482	176.591	36.612	57.335	83.47	154.085	60.506	57.55	62.377	30.459	13.477	4.045	85.624	26.595	30.679	58.235	23.728	19.576
Achn036071-TA	48.153	29.633	34.632	38.76	8.297	7.013	23.901	10.221	26.339	22.521	8.169	9.738	14.58	11.495	40.927	22.356	15.278	33.426	7.226	8.409	4.479	5.613	7.879	6.247
Achn036081-TA	1.961	1.554	24.081	25.787	11.801	10.785	11.243	39.195	63.73	46.036	7.234	7.881	4.754	3.908	6.243	9.14	18.016	8.659	0	0.427	0	0.756	0.891	0.82
Achn036111_TCONS_00063477	0.753	0.589	1.279	1.929	2.107	0.962	3.897	3.855	0.754	0.772	2.108	2.365	0.446	0.235	0.701	0	0	0.809	0.999	1.016	0.424	0.657	1.413	0
Achn036111-TA	11.493	6.56	7.562	7.319	12.271	3.418	26.84	19.565	6.918	9.35	14.665	17.971	9.355	7.683	7.193	3.155	5.697	5.158	85.64	19.106	11.781	8.587	14.56	10.735
Achn036131_TCONS_00063488	4.091	2.265	0	7.332	2.052	2.567	3.677	0.557	0	0	0	0	0	0	0	0	0	0	0	0	0	0	0	0
Achn036131_TCONS_00063490	0	0	0	0.687	0	0	0.334	0.722	0	0	0.092	0	0	0	0	0	0	0	0	0	0	0	0	0
Achn036151_TCONS_00063504	0.104	0.274	8.018	1.096	0.131	0	2.419	0	4.117	2.596	9.236	1.423	12.566	19.244	7.032	5.445	4.852	5.671	8.647	4.964	2.849	11.994	10.275	8.707
Achn036191-TA	1.467	2.904	0.545	0.608	1.507	1.753	6.765	0.237	0.072	0.096	1.449	4.804	0.816	0.601	4.624	2.391	1.838	16.028	0	1.623	2.319	2.218	1.689	1.252
Achn036211-TA	3.532	7.687	4.662	6.486	22.435	24.84	28.995	23.21	4.55	6.832	66.42	41.023	2.364	0.616	0.967	1.786	0.9	0.561	4.698	1.557	28.784	23.046	29.119	27.359
Achn036241-TA	0.416	1.219	0.646	3.171	3.144	1.369	3.141	1.708	4.085	7.806	11.766	17.499	1.077	0.235	1.756	3.587	3.234	3.012	3.418	16.639	44.753	39.984	8.247	5.442
Achn036301_TCONS_00063585	0	0	0	0	0.611	0	0.255	0.128	1.485	2.026	1.792	1.136	0.841	0	1.079	1.001	1.501	2.443	0	0	0	0	0	0
Achn036311_TCONS_00063595	1.519	1.574	2.28	2.259	0	0	0	0	3.098	0	0	0	0	0	0	0	0	0	0	0	0.199	0	0.323	0.119
Achn036311_TCONS_00063602	0	0	0	0.766	0.437	0	0.299	0.237	0	0	0	0	0	0	0	0	0	0	0	0	0	0	0	0
Achn036311_TCONS_00063603	0	0	0	0	0	0	0	0	0.425	0.309	0.066	0	1.548	1.752	1.136	0.367	0.613	1.177	0	0	0	0.112	0	0
Achn036381_TCONS_00063644	0.87	0.548	1.216	2.457	0.524	0.51	1.056	0.438	0	0	0.198	0.074	0	0	0	0	0	0	0	0	0	0	0	0
Achn036401_TCONS_00063647	37.102	21.661	7.056	10.925	23.09	20.106	7.451	4.622	2.231	6.629	21.82	20.151	3.339	2.471	3.504	2.204	2.879	5.511	13.485	24.023	22.171	32.401	9.077	10.675
Achn036421-TA	0.675	1.544	4.028	3.725	6.408	3.935	9.642	7.609	2.512	1.631	4.111	2.513	2.753	1.474	2.288	2.557	2.965	1.322	1.077	0.902	0.689	0.768	1.858	1.297
Achn036461-TA	1.545	1.31	43.512	25.311	44.225	21.681	78.373	69.283	12.857	29.43	17.379	32.624	1.287	0.674	0.797	1.959	2.91	1.017	5.572	2.297	0.53	1.326	5.299	5.889
Achn036491_TCONS_00066271	0.714	1.046	0.861	0.33	0.688	0.133	0.792	0.21	0	0	0.237	0	0	0.029	0.773	0.151	0.533	0.184	0	0	0.676	0	0.215	0.626
Achn036531_TCONS_00066241	1.987	0.944	0.443	1.189	0.306	0	1.707	0.63	0	0	0.382	0.074	0.529	1.063	0.91	0.504	0.79	0.392	0	0.199	0.424	0	0	0
Achn036621_TCONS_00066209	0	0.741	0	1.044	0	0.459	0	0	3.748	4.226	0	15.448	0.191	0.073	0.064	0.187	0	0.096	0	0	0	0	0	0
Achn036621_TCONS_00066210	1.597	3.341	4.75	6.064	0.742	1.228	0	0	1.982	2.296	0	1.414	0.045	0	0	0	0	0	0	0	0	0	0	0
Achn036621_TCONS_00066212	17.142	23.143	21.028	58.06	11.223	20.039	9.369	16.706	32.142	54.121	13.94	29.917	0	0	0	0	0	0	0	0	0	0	0	0
Achn036661-TA	0	0.589	474.024	469.29	473.497	0	542.855	153.655	302.653	439.079	541.299	592.476	213.151	202.877	848.182	546.437	199.314	552.761	1091.33	576.634	887.343	1051.62	753.762	417.792
Achn036671_TCONS_00066173	7.013	1.99	7.258	6.064	0.175	0	2.815	0.603	2.175	6.204	0	3.862	0	0	0	0	0	0	0	0	0	0	0	0
Achn036741-TA	25.037	11.455	17	12.207	9.105	8.285	9.36	9.326	11.95	17.513	22.531	12.298	35.647	49.596	13.653	9.637	6.585	15.123	27.345	17.455	23.271	25.512	33.895	28
Achn036851_TCONS_00066092	0	0.64	1.748	1.585	4.214	1.516	5.876	3.334	0.465	0.357	0.909	1.34	0.497	0	0.435	0	0.11	0.376	0	0	0	0	0	0
Achn036851_TCONS_00066093	0.299	0.376	1.393	1.044	3.766	1.553	4.258	2.74	0.674	0.444	0.817	1.404	0.306	0.117	0	0.324	0.08	0	0.265	0	0	0	0	0
Achn036851_TCONS_00066098	0	0	0	1.823	2.576	1.028	1.786	0.183	0	0	1.12	0.748	0.147	0	0.499	0	0	0.056	0	0	0	0	0	0
Achn036851-TA	38.4	43.474	24.144	47.109	47.893	13.041	57.172	50.074	21.949	19.288	22.94	26.508	32.283	21.818	45.881	39.649	49.392	23.045	14.531	15.167	15.346	14.497	10.612	9.84
Achn036861_TCONS_00066089	0.273	0	0	0	2.052	1.169	0.669	0.32	0	0	1.212	0.933	1.013	0.411	0.443	0	0.392	0.128	0	0	0	0	0	0
Achn037061-TA	32.478	60.433	65.693	57.545	89.793	35.833	426.418	163.849	89.411	76.719	124.738	140.781	12.879	5.836	12.904	8.283	6.634	5.255	89.667	53.788	49.259	60.156	31.837	41.001
Achn037111_TCONS_00062978	0.909	0.416	1.609	2.444	5.317	4.128	5.208	7.344	0.538	1.196	1.818	2.8	0.675	0.645	0	0.202	0.288	0.232	0	0	0	0	0	0
Achn037201_TCONS_00063020	19.557	8.236	2.191	2.18	2.587	0.362	0.22	0	1.846	2.036	0.843	0	0	0	0	0	0	0	0	0	0	0	0	0
Achn037361_TCONS_00115164	57.944	65.45	89.102	133.175	71.343	64.024	88.771	73.978	71.932	61.329	95.171	41.328	42.956	52.316	51.713	58.966	54.268	35.572	49.227	26.718	37.054	36.577	76.867	116.547
Achn037881_TCONS_00199070	5.87	9.475	2.394	5.245	5.426	3.713	9.378	1.014	0.417	0.82	0.764	0.323	8.928	10.836	10.318	4.653	5.936	5.775	0	3.512	7.302	5.997	6.159	5.159
Achn037881-TA	0.909	1.452	0.671	0.489	0	1.487	0.642	0.082	0	0	4.651	0.36	3.25	1.943	4.342	3.342	1.721	1.193	0	0.778	4.241	0	3.287	2.028
Achn037951_TCONS_00013497	1.753	0	0	0	0	0	0	0	0.514	1.496	0	0.102	7.526	7.536	6.049	7.584	3.308	7.481	0	0	0	0	0	0
Achn038071_TCONS_00015052	0	0.498	4.092	2.14	8.657	8.707	7.346	6.924	1.035	2.354	8.116	5.655	1.485	0.572	1.071	1.404	1.85	0.705	0.562	1.129	1.325	4.176	6.02	8.826
Achn038071-TA	0.558	4.397	28.375	29.605	132.697	108.829	84.293	67.328	27.046	50.378	185.15	117.654	26.42	29.039	29.642	36.012	45.98	20.409	20.758	43.651	77.619	120.374	173.132	330.11
Achn038161_TCONS_00199387	1.506	5.108	0.975	3.58	5.557	3.499	18.905	4.439	1.356	0.318	1.423	2.495	0.605	1.056	0.564	0	0.129	0.304	0	0	0	0	0	0
Achn038161-TA	5.909	9.729	2.128	8.006	20.47	6.702	19.468	20.36	3.868	3.059	7.102	8.417	27.784	26.95	18.124	6.194	2.904	11.286	0	0	0	0	0	0
Achn038281_TCONS_00179714	25.531	46.724	0.773	5.416	5.611	0	19.468	0.493	0.257	0.598	0	0.157	5.837	6.899	18.22	13.08	9.905	13.096	7.991	15.67	5.235	7.868	2.657	0.253
Achn038291_TCONS_00115343	0.792	0	0	0	0.666	0.651	0.317	0	0	1.1	0.488	0	0	0	0	0	0	0	0	0.626	0	0.322	1.29	0
Achn038291_TCONS_00115348	5.402	9.211	9.437	15.998	15.404	13.596	5.806	0	0.04	0	1.95	6.486	0	0	0	0	0	0	0	0	0	0	0	0
Achn038411_TCONS_00051665	2.597	2.732	0.95	1.387	1.19	1.346	1.636	1.535	0.337	0.396	0.672	0.942	0.503	0.279	0.33	0.396	0.208	0.368	0	0.171	0	0	0	0
Achn038411-TA	18.635	14.126	4.522	7.266	3.592	4.579	14.022	11.893	3.178	4.969	4.256	6.578	8.322	8.358	8.305	8.247	8.019	10.317	6.743	6.321	0.557	1.859	1.689	0
Achn038471_TCONS_00191914	0.844	1.269	0.494	0.383	0.273	0.466	0.202	1.498	0	0	0.145	0.24	0	0	0.153	0	0.043	0.208	0	0	0	0	0	0
Achn038551_TCONS_00191871	2.545	2.996	2.685	3.805	5.677	5.94	2.595	5.773	2.769	5.259	10.29	3.345	32.729	50.893	17.471	13.065	6.512	7.634	16.856	15.822	19.547	19.812	26.877	15.312
Achn038691_TCONS_00172028	7.039	8.104	26.31	28.997	58.374	49.288	10.055	12.696	11.428	19.887	22.175	45.587	0	3.585	3.85	4.826	4.306	3.14	0	1.338	2.505	0.905	0.753	2.147
Achn038701_TCONS_00172035	0.234	0	0	0.198	0	0.089	0.114	0	0	0	0	0.028	6.959	10.19	1.812	2.298	1.758	0.232	0	0	0	0	0	0
Achn038981-TA	1.299	1.909	2.926	1.823	2.718	0.629	0	0	1.164	1.911	5.942	1.931	2.148	2.603	3.882	4.393	3.332	3.284	7.476	6.056	6.215	6.505	5.744	10.138
Achn039001-TA	0	0	2.622	0	0	0	0	0	0	0	105.606	33.705	2.09	2.478	0	0	0	0	91.664	169.982	158.976	135.366	134.875	186.04
Achn039041_TCONS_00067661	3.156	1.432	4.421	4.756	0.153	0.451	1.32	1.37	1.685	1.882	0.105	0.037	0.236	0.242	0.185	0.194	0.165	0.264	0.468	0.104	0.199	0	0	0
Achn039241_TCONS_00064988	2.415	1.99	0	1.202	1.146	2.16	0	0	0.955	0.704	0.184	0	0	0	0	0	0	0	0	0	0	0	0	0
Achn039241_TCONS_00065003	1.156	0.355	1.292	1.334	0	0	0.616	0.932	0.209	0	0.026	0.37	0.025	0	0	0	0	0	0	0	0	0	0	0
Achn039251_TCONS_00065011	12.973	10.795	11.173	12.695	12.413	2.952	2.912	4.594	9.566	13.422	4.414	8.195	0	0.059	0.072	0	0.055	0.144	2.763	4.072	4.122	6.158	3.625	1.401
Achn039271_TCONS_00065044	0	0	0	0	0	0	0	0	0.995	3.223	0	0.527	0	0	0	0	0	0	0	0	0	0	0	0
Achn039301_TCONS_00065074	0.831	0	0	0.938	0	0	0	0	0.883	0.888	0.685	0	0.198	0.264	0.129	0.209	0	0.216	0	0.731	2.664	0	0.614	0.82
Achn039341_TCONS_00065098	0.234	0.416	0.241	0.145	3.723	5.141	0.123	3.389	0.811	0.714	12.715	4.444	0.306	0.095	0.338	0.187	0.453	0.208	0	0.104	0.212	0	0.43	1.073
Achn039611_TCONS_00199086	2.065	1.472	4.32	5.773	3.417	2.493	3.158	2.174	10.698	13.325	4.071	11.217	2.198	1.803	3.286	1.685	0.747	9.876	0	0	0	0	0	0
Achn039631-TA	0.636	1.99	193.899	14.875	12.424	6.702	19.503	12.021	30.376	41.925	10.449	20.438	2.122	1.488	3.858	3.63	2.015	4.71	0.687	0.285	0	1.636	0.584	0.537
Achn039651_TCONS_00199565	0.571	0.833	0	0	0.24	0.399	0	0	0.217	1.052	0.922	0.129	0	0.33	0.274	0	0	0	0	0.209	0.225	0	0	0.194
Achn039711_TCONS_00179995	48.425	124.309	2.166	5.443	34.083	23.338	27.095	8.54	2.111	1.505	12.768	13.332	4.575	9.083	4.994	1.772	0.221	0.056	0	0	0	0	0	0
Achn039711-TA	156.081	378.532	9.843	15.139	130.416	55.117	70.64	47.991	9.021	9.475	38.975	89.132	126.518	203.185	118.302	46.599	14.242	2.099	0	0.266	0	0	0.553	0
Achn039771_TCONS_00199626	4.078	4.814	1.989	2.021	6.681	5.319	3.061	0.329	0.209	0	0.646	0.869	0	0	0	0	0	0	0	0.218	0	0.409	0	0
Achn039771_TCONS_00199627	3.234	0	4.826	1.453	1.539	1.361	2.534	1.498	0	0	0.593	1.561	0.408	0	2.739	0.857	0.478	2.171	0	0	0	0	0	0
Achn039771_TCONS_00199629	0.74	0.234	1.203	1.797	2.314	0	0.255	0.091	3.427	2.682	18.763	1.367	0	0.279	0.451	1.801	0.907	1.45	5.322	0	3.446	1.474	4.638	3.459
Achn039771-TA	24.894	27.632	39.547	26.342	57.14	24.958	13.89	6.312	16.845	17.021	22.94	18.978	5.372	3.255	28.418	16.818	9.495	30.838	9.053	4.224	11.768	11.598	13.761	14.537
Achn039781_TCONS_00180041	1.857	1.188	0	1.374	0.186	0	0	0	1.14	1.032	0.791	0.97	1.491	1.437	1.853	1.304	1.599	1.274	2.372	1.205	0.914	1.685	1.213	1.7
Achn039781_TCONS_00180042	0	0	0	0	2.325	1.354	0.132	0.667	0	0	0	0.176	0	0.088	0	0	0	0.056	0	0	0	0	0	0
Achn039781_TCONS_00180044	1.675	1.026	3.027	3.184	7.129	6.672	6.985	3.343	0.57	0.946	2.846	2.846	0	0	0.201	0	0.116	0.128	0	0	0.398	0	0.507	0.03
Achn039781_TCONS_00180047	1.039	1.696	5.054	4.65	10.076	6.695	6.677	2.749	0.562	0.714	2.556	2.716	0.153	0	0.25	0.144	0.074	0.032	0	0	0	0	0	0
Achn039801_TCONS_00180055	24.726	20.463	83.63	53.674	82.479	46.115	79.331	50.402	11.332	14.734	16.707	25.307	2.887	2.947	4.889	5.193	3.002	2.051	0	0	0	0	0	0
Achn039991_TCONS_00085691	122.421	97.875	56.788	63.78	75.241	45.538	68.828	46.621	43.883	55.704	81.85	92.625	44.798	28.438	60.307	81.056	86.373	64.985	79.99	58.002	62.392	53.069	57.086	69.031
Achn040081_TCONS_00159090	0	0	1.773	0	0	0	0	0	0.313	1.525	0	0	0	0	0	0	0	0	0	0.38	0	0	0	0
Achn040121-TA	792.702	509.096	463.751	865.513	657.996	632.58	859.152	471.241	135.693	262.656	267.5	249.528	775.122	773.671	311.435	395.295	392.232	280.83	402.181	241.842	144.571	193.763	212.802	255.965
Achn040231_TCONS_00159043	0	0	0	0	0	0.681	0	1.297	1.469	0	3.175	0	0	0	3.81	3.407	1.489	0.136	0	0	0	0	0	0
Achn040231_TCONS_00159046	4.701	4.763	7.182	4.214	4.214	3.025	2.12	2.101	2.576	4.738	0	6.505	2.485	2.544	0	0	1.654	3.981	1.904	1.86	3.247	2.49	2.749	2.296
Achn040341_TCONS_00159004	1.052	1.442	4.206	0.026	6.496	3.455	30.71	15.044	0	0	2.372	11.383	0.204	0.279	0.226	0	0.19	0.104	0	0	0	0	0	0
Achn040341_TCONS_00159005	2.987	5.971	5.764	15.668	33.395	15.031	29.514	28.855	5.995	5.741	34.996	37.863	3.365	2.889	2.747	1.534	1.176	0.665	3.231	0.541	0.755	0.607	0.783	0.671
Achn040341_TCONS_00159006	0	0	5.029	0.159	0	0.969	0	12.002	1.043	2.769	0	0.453	0	0.843	0.491	0	0	0	0.156	0	0	0	0	0
Achn040341_TCONS_00159009	27.738	34.294	0.013	8.534	0	0	15.544	0.009	4.92	7.806	0	5.109	13.401	18.695	6.508	7.13	5.599	3.725	52.801	9.748	10.43	11.771	10.06	9.84
Achn040341_TCONS_00159010	0	0	0.621	0.026	3.788	0.126	0.009	0.082	0	0	4.954	0.055	0	0	0	0	0	0	0	0	0	0	0	0
Achn040371_TCONS_00158998	70.892	31.45	46.35	64.718	82.719	27.821	19.265	16.341	34.196	50.329	259.476	61.747	3.887	2.581	16.134	10.955	10.028	17.205	338.298	123.74	201.874	192.226	283.419	223.463
Achn040451_TCONS_00155558	1.221	0.823	0	2.18	0.775	0.022	0	0	0.506	0.704	0	0	0	0	0	0	0	0	0	0	0	0	0	0
Achn040451_TCONS_00155565	1	0.975	1.887	2.193	0	0	1.003	0	0	0	0	0	0.306	0.828	0.346	0	0.447	0.841	0	0	0	0	0	0
Achn040471_TCONS_00155579	0.87	0	0	0	3.002	1.761	0	9.408	13.555	21.488	30.134	18.174	26.643	24.193	27.644	26.915	25.52	34.635	37.037	26.31	38.101	38.15	28.029	32.249
Achn040471-TA	0	0	0	0	0	0	0	0.274	0.056	0	6.733	0.213	0	0.242	0	0.612	0.251	0	0	6.881	0	0	22.576	11.898
Achn040581-TA	9.142	3.676	20.534	27.385	80.83	22.621	201.478	116.433	16.998	31.948	92.14	139.875	18.142	15.176	8.627	6.374	5.041	2.603	0	0	0	0	0	0
Achn040711_TCONS_00155651	1.208	2.843	0.38	0.608	1.812	2.034	1.46	0.685	0.128	0.193	0.316	0.296	0.025	0.059	0.032	0	0	0.032	0	0.066	0	0.112	0.123	0.104
Achn040801-TA	0	1.919	0	1.651	0.306	0	0.343	0	0	0	21.82	4.398	19.455	25.52	16.287	25.893	21.783	16.052	25.659	13.335	19.057	18.189	12.271	36.021
Achn040901_TCONS_00199488	44.049	8.632	124.317	56.594	30.011	3.114	5.824	1.662	28.602	44.55	3.123	4.814	0.057	0	0.62	0.771	0.845	7.682	0.343	0	0	0	0	0
Achn040901_TCONS_00199489	5	0.467	41.891	14.65	0.295	0	0.07	0.776	20.689	20.736	0	0.24	0	0	0	0.166	0.172	2.283	0	0	0	0	0	0
Achn040901-TA	79.475	12.785	225.846	107.494	80.044	8.218	16.706	6.659	96.61	198.49	6.614	23.671	0	0	0	1.03	0.986	1.794	0	0	0	0	0	0
Achn041081_TCONS_00094267	0	0	0	0	0.36	0	0	1.142	1.164	1.1	0	0	0	0	0	0	0	0	0	0	0	0	0	0
Achn041081_TCONS_00094271	0	0	0	0	0.983	0	1.619	1.489	0	0	0	0	1.281	0.975	2.207	0.871	1.985	2.523	0	0	0	0	0	0
Achn041081_TCONS_00094272	1.961	1.168	0	0	0.24	0	0	0	0	0	0	0	0	0	0	0	0	0	0	0	0	0	0	0
Achn041081_TCONS_00094273	1.312	0	0.975	2.127	0	0.118	0.704	0.027	1.075	0.656	0	0	0	0	0	0	0	0	0	0	0	0	0	0
Achn041081_TCONS_00094276	1.584	1.869	5.827	5.02	0	0.673	2.006	0	2.737	2.335	0.435	0.407	0	0	0	0	0	0	0	0	0	0	0	0
Achn041081_TCONS_00094277	0	0.396	1.963	1.189	0	0.052	1.364	0.402	1.276	0	0	0.194	0	0	0	0	0	0	0	0	0	0	0	0
Achn041081_TCONS_00094280	11.843	6.347	9.006	6.526	1.015	0.607	2.006	0.311	5.04	5.741	0	1.201	0	0	0	0	0	0	0	0	0	0	0	0
Achn041141_TCONS_00199708	0	0	0	0	0.459	0.644	0.853	1.398	0	0	0	0	0	0.645	0	0	0	0	0	0.617	0	0	0	0
Achn041141_TCONS_00199709	4.649	3.371	2.153	2.365	0	0	1.302	0.356	2.014	1.843	1.37	0.213	0	0	1.82	0.295	0.76	0	0	0	0	0	0	0
Achn041161-TA	8.012	6.073	8.221	29.565	2.041	0.148	1.865	2.366	16.027	26.236	1.383	5.387	0.529	0	1.965	0	12.631	5.751	1.545	11.143	2.611	8.772	7.694	14.194
Achn041171-TA	4.675	3.828	2.989	2.695	17.97	5.918	1.425	1.754	0.586	0.232	19.751	6.662	0.038	0	0.709	0.302	0	1.802	22.725	13.715	17.493	10.755	26.477	8.021
Achn041271-TA	1.13	0.173	1.558	4.28	1.55	1.953	0.282	0.402	1.91	7.98	2.411	2.67	2.574	3.255	5.268	3.731	1.36	7.81	0	0.503	0.689	0.57	0.353	0
Achn041311-TA	263.477	92.848	23.131	114.35	48.821	7.886	55.465	10.961	18.033	10.624	8.209	29.566	11.948	10.388	60.517	41.623	15.853	29.629	28.781	10.336	12.418	16.802	17.017	1.893
Achn041361_TCONS_00077222	1.299	2.458	0.013	3.897	1.616	3.299	2.586	3.453	3.852	2.991	0	1.497	1.937	2.456	0	0	0	0	0	0	0	0	0	0
Achn041411-TA	5.545	4.306	106.456	103.729	177.992	75.127	179.785	276.026	15.12	37.843	86.988	216.34	7.29	4.12	8.925	1.981	2.775	1.53	15.951	3.882	2.465	2.069	8.063	7.455
Achn041431-TA	5.298	3.209	59.384	67.03	124.652	50.346	126.8	63.894	4.542	9.331	20.976	47.333	0.503	0.315	0.395	0.166	0.104	0.168	0	0	0	0	0	0
Achn041491_TCONS_00077173	0.364	0	2.875	0.898	0	0	0.537	0	0	0	0.132	0	0	0	0	0	0	0	5.416	4.157	8.959	3.593	6.742	4.92
Achn041611_TCONS_00075028	8.454	10.561	5.536	7.411	7.194	6.806	5.806	6.595	6.46	5.346	10.198	6.144	0	0	5.3	4.595	3.222	0	0	0	0	0	0	0
Achn041611_TCONS_00075030	1.247	0	0.785	0	0	0	0.871	0	0	1.891	2.859	3.456	4.206	2.28	0.121	0.547	2.126	5.351	13.75	15.129	10.907	18.14	15.604	14.432
Achn041831_TCONS_00075098	3.688	2.874	4.725	5.416	4.825	6.894	10.213	18.478	2.64	2.808	3.36	7.327	0.542	0.872	1.474	0.447	0.233	0.24	0	0	0	0	0	0
Achn041831_TCONS_00075099	13.558	21.143	3.648	14.545	17.871	14.092	19.872	16.46	18.779	10.363	17.168	36.948	24.999	34.926	19.968	13.188	17.336	13.24	21.726	4.072	8.945	9.838	6.896	6.158
Achn041831-TA	61.918	59.864	35.722	54.533	59.455	58.002	121.557	155.984	73.97	46.151	75.051	155.656	143.896	224.093	107.372	65.261	92.046	78.818	98.532	46.432	46.304	60.775	59.789	50.603
Achn041861-TA	1.026	1.269	0	2.404	2.162	1.775	1.874	2.85	0	0	5.139	0.767	1.587	0.828	2.706	2.348	2.714	3.613	2.372	3.844	2.796	4.126	3.179	7.127
Achn041881_TCONS_00180354	7	8.48	37.331	26.989	35.47	31.002	55.624	54.266	39.718	40.709	38.158	51.815	11.024	13.577	4.744	8.787	6.242	4.966	0.936	0	0	0	0.814	0
Achn041971_TCONS_00180171	2.896	4.133	2.331	3.435	1.703	2.989	2.419	0.21	0	0	0.04	0.083	0	0.015	0	0	0	0.016	0	0	0	0	0	0
Achn042011_TCONS_00199764	194.195	106.791	195.925	127.798	205.711	62.655	51.119	36.272	85.326	117.159	364.687	116.426	18.27	14.816	65.035	46.513	23.633	85.627	693.391	361.377	487.504	494.369	709.361	522.979
Achn042011_TCONS_00199765	39.751	21.133	22.637	23.554	40.994	8.832	9.298	7.636	25.713	35.836	55.445	35.442	6.85	7.331	17.342	12.294	22.898	29.276	0	0	0	0	0	0
Achn042021_TCONS_00199762	0.403	0.132	6.638	5.839	0.393	0.059	2.454	0.055	0	0	0.237	0	0.083	0.11	0.25	0.101	0.214	0.056	0	0	0	0	0	0
Achn042021-TA	19.414	23.54	53	54.916	9.552	5.777	35.672	1.124	2.071	6.889	3.913	10.016	9.692	11.891	13.999	11.048	29.93	18.575	0	0	0	0	0	0
Achn042111_TCONS_00199665	38.088	23.57	84.111	48.641	31.332	15.941	14.348	10.185	26.644	30.848	23.005	26.794	4.939	2.559	28.426	23.105	19.811	63.343	38.348	28.474	19.852	31.1	28.044	29.193
Achn042111-TA	157.263	92.229	177.279	188.593	95.328	60.88	35.795	50.576	67.566	95.767	51.584	66.422	16.008	10.403	71.568	56.207	50.537	132.589	61.698	78.285	53.089	31.782	85.606	66.094
Achn042121_TCONS_00199655	1.948	0.965	0.203	0.119	0.415	0.399	1.39	0.329	0	0	0	0	0.051	0.037	0	0	0	0.04	0	0.133	0	0	0	0
Achn042181-TA	0	0	0	0	1.474	0.311	0.976	2.558	0	0	0	4.629	0	0	0	0	0	0	0	0	0	0	0	0
Achn042191_TCONS_00180266	44.646	67.085	7.347	6.116	94.902	60.303	18.307	46.822	2.351	3.319	67.29	33.844	0.523	0	1.071	0	0.613	0	3.106	6.112	8.786	13.964	10.044	5.889
Achn042191_TCONS_00180267	4.324	6.966	0	2.748	17.162	8.248	4.091	4.567	1.26	0	27.973	9.905	0.134	0.139	0.379	1.023	1.035	0.144	8.772	6.283	8.786	6.505	0.645	7.499
Achn042391-TA	76.891	32.984	133.121	79.184	19.247	11.799	40.563	18.387	40.464	66.086	4.717	12.741	13.898	10.168	7.612	12.525	16.68	20.858	0	0.702	0	0	0	0
Achn042481_TCONS_00088843	0	0	1.444	2.946	0.688	0.562	0	0	2.071	2.48	4.506	1.996	2.192	3.812	4.905	2.355	1.568	2.227	6.821	6.283	9.886	8.487	7.372	6.993
Achn042481_TCONS_00088851	0.519	0	0	1.281	1.004	0	1.32	1.041	0	0	0.909	0	0	0	0	0	0	0	0	0	0	0	0	0
Achn042541-TA	9.714	12.917	47.946	55.418	89.411	87.037	61.562	60.24	37.904	75.089	76.777	75.837	29.02	36.957	12.614	23.876	18.285	18.239	58.357	70.075	25.816	41.31	75.408	141.655
Achn042561_TCONS_00088809	0.312	0.112	0.456	0.489	1.965	0.888	6.079	3.261	0.305	0.183	0.83	2.014	0.255	0.227	0	0.108	0.055	0.056	0	0	0	0	0	0
Achn042561_TCONS_00088810	0.338	0.589	1.558	1.493	5.044	2.952	4.882	4.211	0.746	0.704	1.067	1.284	0.045	0.044	0.032	0.014	0	0	0	0	0	0	0	0
Achn042611-TA	1.753	6.022	0	3.95	6.092	6.044	2.463	1.763	1.485	1.689	38.329	5.747	2.077	1.004	4.422	7.253	12.019	8.835	43.702	69.354	50.16	41.583	38.687	98.954
Achn042621_TCONS_00088791	0.48	0	0.988	1.493	0.535	0.651	0	0	0.77	2.76	0.145	1.063	0	0	0	0	0	0.08	0	0	0	0	0	0
Achn042681_TCONS_00084703	4.649	1.706	1.9	0	0.317	0.451	0.959	0	1.758	1.418	0	0	0.096	0.242	0.226	0.447	0.135	0.04	0	0	0	0	0	0
Achn042811_TCONS_00084734	4.688	1.452	10.159	5.496	0	0.155	0.369	2.676	5.008	4.352	0	0.286	0.401	0.572	0.346	0.216	0.815	0.633	0	0	0	0	0	0
Achn042811_TCONS_00084735	39.984	15.578	59.131	53.146	6.758	3.536	26.831	32.509	56.643	62.748	4.928	5.202	3.033	2.302	9.142	7.483	11.866	19.721	20.79	8.751	12.802	12.353	18.752	15.461
Achn042811_TCONS_00084736	4.545	1.574	6.663	4.478	0.349	0.081	0.317	1.653	5.738	4.246	0	0	0.14	0.249	0.234	0.202	0.355	0.537	0.234	0.133	0	0	0	0
Achn042931_TCONS_00084764	0	0	0	0	1.408	1.295	1.425	0.502	0	0	1.159	0	0.064	0	0.556	0.029	0.319	0	0	0	0	0	0	0
Achn042931_TCONS_00084765	11.908	1.879	0	2.774	1.976	1.317	4.302	1.343	0	0	0	1.46	0	0	0	0	0	0	0	0	0	0	0	0
Achn042931_TCONS_00084766	1.649	1.828	2.153	2.629	3.559	2.878	4.214	2.128	0.835	0.618	0	0.619	0	0.257	0	0.122	0	0.352	0.219	0.275	0.371	0.471	0	0
Achn042951_TCONS_00084771	23.687	16.847	4.725	3.62	1.91	0.629	0	0	7.785	0.849	0	3.086	0	0.63	1.031	0.907	0.949	6.961	0	1.917	2.134	1.251	2.135	0.432
Achn043311_TCONS_00180314	0.078	0	0	0	0	0	0	0	0.425	0.868	0.079	0.203	0	0	0	0	0	0	0	0	0	0	0	0
Achn043311-TA	0.532	1.909	20.825	4.346	1.015	0.91	4.196	1.79	2.729	4.149	1.291	3.751	4.18	2.207	6.758	4.17	3.639	9.195	2.841	3.445	4.599	2.02	2.212	1.372
Achn043471-TA	8.324	2.468	56.23	53.331	139.073	36.742	514.344	111.145	10.995	14.888	66.697	134.396	0.879	1.1	0	0	0.747	0	1.701	0	0	0	0	0
Achn043671_TCONS_00141249	1.532	1.564	2.888	1.731	0.469	0.503	0.387	0.923	1.043	0.888	0	0.009	0.529	0.836	1.023	0.526	0.496	0.745	0	0	0	0	0	0
Achn043791_TCONS_00141297	53.269	50.319	66.275	66.832	45.022	48.075	36.93	94.475	107.901	102.955	106.726	58.153	14.026	5.777	33.218	52.088	40.271	53.691	204.275	82.898	102.362	90.971	87.526	105.827
Achn043851_TCONS_00144364	1.792	0.934	1.089	1.017	1.867	1.198	7.284	2.567	0.08	0.251	0.856	0.896	1.236	1.628	0.814	0.411	0.319	1.081	0	0	0	0	0	0
Achn043851-TA	2.636	4.976	3.788	1.77	5.338	2.138	19.38	4.777	1.677	2.721	2.24	5.017	20.252	16.495	6.871	5.431	5.777	12.816	2.201	3.683	1.869	2.837	1.29	3.191
Achn044131_TCONS_00180247	975.638	391.621	197.864	404.109	266.705	88.723	169.958	58.148	111.384	132.086	184.715	229.414	65.967	47.03	197.055	160.512	96.805	275.96	543.681	242.877	282.436	351.209	228.145	116.204
Achn044131_TCONS_00180250	0	0	0	0	0	0	0	0	0	0	0	0	4.091	2.749	11.809	9.233	6.046	15.083	0	0	0	0	0	0
Achn044131_TCONS_00180251	32.284	16.329	29.743	22.101	0.349	2.167	2.234	5.745	15.746	9.331	2.754	6.301	0	1.019	0	0	0	0	0	0	0	0	0	0
Achn044131_TCONS_00180252	85.254	42.915	42.03	40.12	4.607	3.669	3.404	14.131	25.36	16.278	3.834	9.59	0	0	0	0	0	0	7.882	6.464	5.115	4.746	8.631	2.058
Achn044131_TCONS_00180254	24.024	7.84	2.901	7.002	8.319	1.694	6.545	6.924	7.672	9.736	0.935	11.549	0.421	0.242	3.439	2.809	2.757	5.903	0	0	0	0	0	0
Achn044191_TCONS_00179889	0	1.34	0	3.144	0	0	0.018	0	0	0	8.604	0.665	0	4.663	0	0.468	0	0	6.103	8.381	13.637	13.419	9.768	11.689
Achn044211_TCONS_00179898	6.428	23.103	3.091	12.101	33.887	42.653	2.903	2.119	0	3.56	15.759	6.458	0	0	0	0	0.392	0	0	6.872	40.552	38.559	0	6.605
Achn044211_TCONS_00179899	1	1.513	1.051	1.361	7.391	4.527	1.108	0	0	0	1.146	2.578	0	0	0	0	0	0	0	0	0	0.706	0	0
Achn044221-TA	122.667	259.097	2.711	11.136	8.079	0.385	93.653	39.56	5.128	1.447	7.339	18.645	17.352	7.038	58.237	93.696	91.151	13.425	2.06	4.081	0	0	0	0
Achn044231_TCONS_00199552	28.725	24.291	6.511	10.925	13.712	4.586	7.627	7.28	7.552	5.432	2.082	3.557	5.78	4.905	4.011	6.115	4.582	7.553	2.216	3.275	0	2.367	0.968	2.699
Achn044341-TA	0	1.625	3.56	5.284	0.513	0	0	0	5.088	4.429	1.976	0	7.551	16.613	24.93	10.825	12.454	25.392	1.576	2.183	1.338	0.743	3.747	0.835
Achn044521_TCONS_00042320	32.569	26.535	16.86	18.799	20.786	14.558	19.609	1.781	1.212	1.37	0	1.155	0	0	0	0	1.041	0	0	0	0.212	0	0	0
Achn044531_TCONS_00042316	2.662	0	4.7	0.661	0.983	1.479	0	0	0.963	2.171	2.003	1.266	0	1.957	4.873	0.216	2.793	2.98	1.998	0	4.055	0	0	0
Achn044551_TCONS_00042310	48.192	26.038	58.434	46.395	56.169	28.317	14.075	14.149	25.529	41.307	36.432	47.749	0	0	0	0	0	0	0	0	0	0	0	0
Achn044761_TCONS_00039283	0.792	1.869	0	0.396	0.448	0.266	1.003	1.261	0	0	0	0	0	0	0	0	0	0	0	0	0	0	0	0
Achn044781_TCONS_00039288	0.052	0.508	0	0.687	2.129	1.775	3.932	2.256	0	0	2.042	0.785	0	0	0	0	0	0	0.14	0	0	0	0	0
Achn044781_TCONS_00039290	2.065	2.549	0.735	0.845	4.127	1.124	5.287	1.498	0.554	0.222	2.701	2.328	0.178	0.308	0.153	0.115	0.092	0.232	0	0	0	0	0	0
Achn044781-TA	29.712	25.246	4.231	7.953	17.642	11.192	22.045	8.376	4.895	3.232	33.072	10.357	6.971	3.512	4.422	8.78	17.507	7.93	35.476	29.49	32.296	29.836	25.187	34.336
Achn044821_TCONS_00039300	6.545	5.453	4.89	4.478	3.308	2.811	1.601	1.169	0	0	0	0	0	0	0	0	0	0	0	0	0	0	0	0
Achn044831_TCONS_00039305	1.182	1.899	0	1.532	0.524	0.865	0	0	0.297	2.239	0	0	0.72	1.415	0.781	0.879	0.153	0.657	0	0	0	0	0	0
Achn044831_TCONS_00039306	4.714	0	6.524	6.751	0	0.392	1.047	0	0	0	0	0	0	0	0	0	0	0	0	0	0	0	0	0
Achn044911-TA	1.623	2.001	29.895	35.431	45.928	13.323	137.884	5.435	0.473	1.081	4.572	5.738	0	0	0	0	0	0	0	0	0	0	0	0
Achn044921_TCONS_00039335	1	0	1.824	1.982	1.245	0.873	2.366	0.375	0	0	0	1.312	0	0	0	0.173	0	0.128	0	0	0	0	0	0
Achn045181_TCONS_00199241	0	0	0	0	0	0	0	0	2.841	0.811	0	0	0.637	0.792	1.047	0	0	0	3.122	3.275	5.301	2.218	3.64	5.621
Achn045211_TCONS_00199223	0.766	2.001	1.368	1.612	4.411	2.966	4.038	3.544	0.899	0.618	1.304	2.836	0.147	0.213	0.161	0.094	0.055	0.056	0	0.038	0	0.124	0	0
Achn045211_TCONS_00199225	2.182	2.671	1.837	1.612	5	2.596	3.8	4.046	1.565	0.946	1.99	3.751	0.3	0	0.185	0	0	0.256	0	0	0.172	0	0	0.149
Achn045341-TA	30.362	20.158	3.737	4.914	6.616	0.629	10.152	0	0.522	0	0.659	0.591	0.618	0.315	1.659	0.756	1.685	3.356	0	0.883	0	0	0	0
Achn045381_TCONS_00126800	1.467	0.213	3.42	1.057	0	0.067	0.361	0.091	1.396	0.724	0	0.074	0	0	0.193	0	0.116	0	0.437	0.209	0.186	0	0	0.179
Achn045381_TCONS_00126802	29.998	7.22	25.981	19.353	5.229	4.091	7.134	1.124	7.552	10.73	0	3.215	0	0	0	0	1.36	0	0	0	0	0	0	0
Achn045411-TA	44.789	33.319	62.881	53.965	43.581	31.439	47.451	55.271	70.479	84.12	196.205	66.265	26.458	23.123	57.335	42.883	42.041	72.362	281.642	140.882	203.027	182.549	285.216	253.088
Achn045431_TCONS_00126784	0.195	0.67	0.633	0.528	1.059	0.88	3.176	1.781	0.69	0.425	0.303	0.37	0.675	1.334	0.395	0.425	0.386	0.176	0	0	0	0	0	0
Achn045431_TCONS_00126785	0.078	0.548	0.798	0.661	0.513	0.584	4.399	2.375	0.987	0.704	0.619	1.534	2.925	3.666	1.683	1.7	1.372	1.001	0.219	0	0.186	0	0	0
Achn045431-TA	7.441	9.058	11.337	10.846	9.847	13.707	12.835	26.608	15.12	17.822	16.483	17.195	96.319	122.109	40.46	47.219	38.133	19.961	10.473	6.805	6.759	7.385	8.754	12.867
Achn045461_TCONS_00126763	14.519	11.597	3.712	18.587	1.266	0.814	18.078	0.338	1.019	1.081	0.264	0.277	0	0	0	0	0	0	0	0	0	0	0	0
Achn045491-TA	28.881	10.236	3.826	4.584	1.517	0.133	40.22	2.521	2.464	0.463	0	2.411	4.537	3.416	8.804	3.436	2.799	12.68	0	0	0	0	0	0
Achn045501_TCONS_00126754	1.987	0.894	2.85	2.47	0.666	0.54	0.598	0.758	3.25	2.084	0.329	0.249	0.096	0	0.395	0	0.129	0.457	0.499	0.171	0	0.26	0.491	0.567
Achn045501-TA	0	0	2.394	0	2.609	0.651	4.17	0	0	0	15.824	1.053	1.491	0	0	2.139	0.239	0	32.402	30.335	31.249	18.016	73.105	49.663
Achn045551_TCONS_00126735	5.168	3.097	15.327	7.015	4.858	3.403	4.425	3.845	11.067	10.797	18.631	5.47	11.706	13.995	15.296	13.094	9.746	19.656	22.522	13.041	15.267	14.373	26.769	30.445
Achn045551_TCONS_00126738	0	1.605	0	0	4.683	0	10.864	1.407	0	0	0	8.953	0	0.557	1.2	0.944	0.551	0.673	0	0	0	0	0	0
Achn045551-TA	15.583	9.485	62.323	23.435	23.144	10.66	23.303	15.939	45.777	43.662	58.699	23.32	30.244	38.225	38.406	29.335	21.171	44.127	43.171	32.84	38.074	36.279	93.347	103.993
Achn045601_TCONS_00126706	0.532	0.427	0.165	0.489	0.164	0.081	0	0	0.578	2.113	0.922	0.758	0	0	0.185	0	0	0	0	0	0	0	0	0
Achn045601_TCONS_00126708	0	0	0	0	0	0	0.317	0.859	0	0	0	0	0	0	0	0	0	0	0	0	0	0	0	0
Achn045601_TCONS_00126715	0	0	0	0	0	0	0	0	0	0	0	0	0	0	0.242	3.58	0	0	0	0	0	0	0	0
Achn045621_TCONS_00126699	5.61	4.296	6.27	5.588	8.242	4.712	8.023	2.612	3.491	2.75	0.145	0	0	0.147	0	0.756	0.196	0.32	0.468	0	0	0	0.706	0.581
Achn045661-TA	0	0	0	1.044	2.522	3.373	0.466	0	0.819	2.711	1.028	4.398	9.998	13.526	1.16	0.958	0.496	1.33	0	0	0	0	0	0
Achn045691_TCONS_00126672	10.766	13.882	1.482	1.519	12.849	2.611	3.897	1.133	0.449	0.174	0.567	4.232	0.172	0.271	0.314	0.101	0.178	0.112	0	0	0	0	0	0
Achn045751-TA	12.402	8.053	18.165	20.397	41.823	16.555	92.562	35.093	12.094	16.21	39.462	26.388	6.309	10.066	10.27	6.187	6.267	9.364	25.768	12.026	9.833	12.006	32.482	18.86
Achn045761_TCONS_00122862	5.636	3.514	0	0.396	0.469	0.325	1.707	0.521	0.12	0	0.659	0.591	0.363	0.499	0.846	0.331	0	0	0	0	0.437	0.359	0.138	0
Achn045781-TA	546.887	180.944	778.268	294.383	148.997	72.153	195.61	75.256	266.459	352.354	163.647	158.594	34.883	29.186	75.233	54.695	30.721	99.9	253.954	183.289	163.137	228.246	228.79	181.537
Achn045821_TCONS_00122890	0	0	0.19	0.264	0.426	0.755	1.381	0.895	0.257	0.241	0.171	0.647	0.064	0.081	0	0.086	0.208	0.232	0	0	0	0	0	0
Achn045841_TCONS_00122898	0	0	0	0	0	0.281	0.501	1.498	0	0	0	0	0	0	0	0	0	0	0	0	0	0	0	0
Achn045881_TCONS_00122909	0.818	0.467	0.912	0	0.972	0.473	0.932	0.694	1.148	0.637	1.239	0	0.867	1.048	0	0	0.729	0.745	0	0	0	0	0	0
Achn045991_TCONS_00122993	0	0.447	0	0	0	0	0.343	1.343	0.778	0.637	0	0	0.949	0	1.772	0	2.303	1.009	0	0	0	0	0	4.711
Achn046021_TCONS_00123011	0.688	1.137	2.039	0.925	0.939	1.243	2.745	1.306	0.449	0.174	0.132	1.164	0.153	0.125	0.153	0.122	0.043	0.136	0	0	0	0	0	0
Achn046031_TCONS_00123013	9.675	7.86	9.285	6.434	3.592	8.026	10.961	10.395	11.685	13.374	11.503	8.491	29.861	59.024	18.567	8.391	10.101	6.889	8.038	6.112	23.43	14.906	10.152	5.114
Achn046091_TCONS_00123040	0.104	0	2.229	0.304	7.085	1.095	5.208	5.088	0.778	0.521	5.178	11.947	1.02	0.352	0.274	0	0.545	0.12	1.061	0	0.464	0	0	0
Achn046091-TA	0	0.173	4.282	0	0	1.058	7.548	7.326	0.257	1.071	9.223	14.774	0.962	0.191	0.153	1.044	0.19	0.649	1.389	0.683	0.225	0.582	0.706	0
Achn046191_TCONS_00199698	0.961	1.483	8.93	12.008	3.1	13.426	2.006	4.074	2.865	4.4	2.912	1.303	3.696	5.037	2.819	1.26	2.113	4.526	1.327	0.256	0	0	0.307	0
Achn046191-TA	4.48	3.107	22.054	29.142	20.022	46.189	12.589	10.148	15.056	29.661	13.295	14.912	129.844	126.28	92.656	66.982	63.506	122.785	15.186	17.844	34.218	19.081	17.048	21.962
Achn046281_TCONS_00030591	8.155	0	5.244	4.003	3.668	2.508	0	0	9.326	10.855	17.669	9.415	10.961	9.882	14.644	18.064	14.402	16.461	16.575	16.24	21.721	11.077	15.896	19.576
Achn046281_TCONS_00030593	6	6.52	3.712	7.371	3.035	4.438	4.838	5.015	1.22	0.811	1.555	3.363	0	0	0	0	0	0	0	0	0	0	0	0
Achn046291_TCONS_00030590	1.221	2.559	0.241	1.229	4.094	1.724	2.19	1.617	0.177	0.116	0.422	0.36	0.733	0.777	0.588	0.389	0.815	0	0	0	0	0	0	0
Achn046481_TCONS_00199869	0.922	0.477	0	0.938	0	0.192	0	0	0.498	1.399	0	0	0.733	0.799	0.435	0.108	0.239	0.256	0	0	0	0	0	0
Achn046481_TCONS_00199870	0.558	0.924	3.42	4.042	0	0.163	0.369	0.411	3.274	3.252	0	0.194	0.886	1.459	0.934	2.715	1.691	2.595	0	0	0	0	0.799	0
Achn046481_TCONS_00199874	0	1.036	4.256	3.144	0	0.015	1.214	0	3.082	2.229	0	0.416	0	1.004	0	0	0	0	0	0	0	0	0	0
Achn046481_TCONS_00199881	0.351	0.538	0	0.594	0	0.207	0.185	1.169	0	0	0	0	17.448	17.485	3.472	3.248	6.493	2.467	0	0	0	0	0	0
Achn046481_TCONS_00199883	0	0	0	0.872	0	0	0	0	1.846	0.531	0	0	0	0	0	0.353	0	0	0	0	0	0	0	0
Achn046481_TCONS_00199889	5.883	3.199	7.588	7.781	1.572	1.184	2.463	6.677	5.12	3.647	1.515	0.674	0	0	0	0	0	0	0	0.588	0	0	0	0
Achn046481_TCONS_00199892	6.532	2.915	13.681	12.259	1.081	0.976	3.167	6.147	10.112	6.397	0	0.647	8.265	4.993	5.332	6.986	7.13	12.64	0	0	0	0	0	0
Achn046481-TA	58.477	37.208	81.806	71.614	24.574	19.004	31.669	32.499	53.69	59.563	35.602	21.315	37.623	54.42	31.906	30.488	20.258	43.446	47.572	69.838	59.914	70.242	73.135	51.944
Achn046521_TCONS_00065435	2.143	3.991	0.532	0.793	10.47	7.02	1.372	2.284	1.982	1.756	21.161	4.888	0	0.007	0	0.432	0.521	0.665	9.77	3.645	1.723	4.708	3.809	4.085
Achn046611_TCONS_00065411	4.169	0.599	2.381	6.143	2.391	2.352	0.994	1.251	5.505	7.015	0	3.4	0	0	0	0	0	0	0	0	0	0	0	0
Achn046611_TCONS_00065412	0	0	0	0	0	0.681	0	0	0	0	4.071	0.471	0	0	0	0	0	0	0	0	0.596	1.759	0	1.461
Achn046611_TCONS_00065414	0	1.178	1.685	0	0	0.052	1.478	5.581	0	0	0	1.792	0	0	0	0	0	0	0	0	0	0	0	0
Achn046721_TCONS_00065369	0.545	0	0.519	0	0	0.074	0	0	0.257	0.666	0	0.194	0	0	0	0	0	0	0	0	0	0	0	0
Achn046751_TCONS_00065336	1.312	0.518	19.153	6.817	2.675	1.613	2.278	12.176	3.138	10.045	3.399	6.237	0.096	0.198	0.145	0.036	0.08	0.176	0.609	0.171	0.331	0.136	0.353	0.492
Achn046751_TCONS_00065340	0.221	1.605	1.216	1.968	1.245	1.413	0.51	4.713	4.984	1.447	0	0	4.792	6.092	7.378	4.041	3.302	6.945	1.061	1.101	0	0	0	0.641
Achn046751_TCONS_00065350	1.039	0.416	0	2.153	1.31	0.806	1.108	0.539	0	0	0.777	0.859	0	0	0	0	0	0	0	0	0	0	0	0
Achn046751-TA	5.688	2.214	0	0.225	4.214	2.878	0.941	0	5.104	0	11.345	0.582	1.835	1.928	3.995	1.549	2.291	4.982	24.972	14.294	10.43	8.587	26.692	9.572
Achn046761_TCONS_00065334	10.545	5.443	18.152	14.148	43.963	29.619	6.862	13.92	8.876	15.081	39.054	43.351	3.645	4.993	3.48	3.032	3.253	8.651	0.858	4.546	1.683	1.09	2.304	8.573
Achn046781_TCONS_00065325	0.532	5.098	23.599	35.378	10.164	10.142	11.48	12.167	7.094	17.445	8.209	7.114	5.474	4.413	3.625	16.321	11.817	1.842	0	0.38	1.232	2.069	4.531	1.64
Achn046781-TA	2.156	7.383	43.563	98.088	9.891	31.254	26.435	17.364	9.125	27.799	17.616	5.719	0	0	0	0	0	0	0	0	0	0	0	0
Achn046891-TA	1.428	3.036	9.602	6.5	14.716	35.618	3.097	7.801	10.088	6.397	9.513	13.286	169.933	303.366	51.592	43.603	11.051	27.594	0	1.803	11.304	6.307	2.811	9.497
Achn047031_TCONS_00062504	37.673	34.598	2.761	13.488	3.788	0.614	35.417	5.955	4.855	1.959	2.095	4.37	1.625	0.095	6.098	0.929	0.858	2.828	6.914	11.124	1.1	1.846	1.121	0.731
Achn047031-TA	42.452	36.467	2.559	17.544	5.328	1.753	37.502	12.76	7.239	1.911	3.913	7.595	8.552	3.666	32.437	6.525	8.019	15.155	0	0	0	0	0	0.939
Achn047051_TCONS_00062510	3.792	1.219	3.433	2.325	0.076	0.2	1.443	0.685	0.618	0.492	0.158	0	0.057	0.095	0.258	0.072	0.245	0.785	0	0	0.278	0.235	0	0
Achn047051-TA	9.805	3.229	6.359	7.741	0.972	0.407	5.929	3.699	3.154	2.325	2.596	0.73	0.3	0	2.465	1.289	2.561	7.065	6.68	7.954	6.719	9.813	8.247	2.475
Achn047251_TCONS_00062607	1.273	2.143	19.153	20.212	58.068	86.467	9.976	1.617	3.965	10.546	19.883	36.246	6.27	9.047	3.327	6.115	3.688	2.892	0	0	0	0	0	0
Achn047581-TA	59.633	67.125	63.147	67.889	117.523	58.638	306.057	59.18	30.392	43.208	53.06	50.613	14.574	10.044	10.181	8.261	10.567	15.131	87.747	46.005	49.1	51.929	53.462	48.113
Achn047611_TCONS_00138432	0	0	0	0	0	0	0	0	0.746	1.496	0	0.527	1.44	1.774	1.216	1.959	1.023	1.402	0	0	0	0	0	0
Achn047611_TCONS_00138434	4.298	1.412	0	0	0	0	5.56	6.147	8.419	5.23	5.363	3.899	6.296	5.418	10.584	6.864	8.558	8.05	2.029	1.547	1.259	1.45	2.734	1.491
Achn047631_TCONS_00138419	1.467	1.28	6.714	5.628	0.721	1.117	1.214	3.864	6.3	4.776	0.646	0.711	1.727	0.513	1.708	0.864	1.17	1.177	0	0	0	0	0	0
Achn047631-TA	1.519	1.097	3.876	3.527	0.284	0.851	0.976	5.49	0	0	0.395	0	4.41	2.471	4.108	3.191	1.954	3.492	0.765	0	0	0	0	0.596
Achn047711_TCONS_00138371	0	0	0	0	0.917	0	0	0.055	0	0	0	0	0.586	1.554	0	0	0	0.545	0	0.085	0.066	0	0.246	0
Achn047751-TA	5.818	5.829	3.065	14.532	0.742	0.51	2.85	4.668	8.218	5.143	0.909	0.213	1.3	0.931	2.344	1.239	1.482	2.747	4.885	5.287	0.557	0.929	1.689	0.253
Achn047781_TCONS_00138301	0	0.569	1.203	0	0	0	0	0.027	0.401	0.811	0	0	0.274	0	1.152	1.462	0.012	0.12	0	0	0	0	0	0
Achn047781_TCONS_00138308	0	0	0	0	0	0	0.563	0	0	0	2.266	1.931	1.262	3.094	2.497	0	0	0	1.28	0	0	0	2.549	0.268
Achn047781_TCONS_00138315	0	0	0	0	0	0	0	0	1.485	4.217	0	0	7.698	6.085	7.668	7.599	4.864	3.981	0	0	0	0	0	0
Achn047781_TCONS_00138324	2.26	0.081	1.482	0	0	0	0.563	0	0	0	0	0	4.741	2.009	0	0	2.297	0	0	0	0	0	0	0
Achn047901_TCONS_00138243	1.325	0	0.469	0	0	0	0	0	2.985	0	5.613	0	0.618	0.235	2.336	0.9	1.801	0	43.077	36.248	9.29	12.341	16.326	4.577
Achn048111_TCONS_00138152	8.259	15.608	64.996	71.429	49.684	61.93	60.356	168.854	114.169	77.675	44.864	68.815	82.472	100.65	83.36	65.758	58.354	54.38	2.326	2.079	1.961	2.131	3.64	6.515
Achn048241-TA	1.221	1.655	4.231	4.743	11.594	6.28	11.894	14.98	6.452	7.449	7.458	10.847	3.25	1.862	3.633	4.321	2.946	2.283	0.593	0.019	0.225	0.359	0.307	0.492
Achn048291_TCONS_00135354	0	0	0	0	0	0	0	1.973	7.078	3.599	0	0.841	17.511	18.174	0	0.13	0.227	0	0	0	0.318	1.239	0.737	2.251
Achn048291_TCONS_00135355	39.517	34.091	28.007	107.679	43.69	18.996	76.464	34.153	36.636	35.682	13.361	11.401	0	0	24.753	20.303	15.541	23.445	0	0	0	0	0	0
Achn048301_TCONS_00135371	0.883	1.544	0	0	0	0	0.202	0	1.043	0	0	0	0	0	0	0	0	0	0	0	0	0	0	0
Achn048321-TA	134.758	120.734	104.379	142.105	50.95	39.028	56.178	75.293	135.477	153.555	170.076	75.477	39.509	31.986	55.901	54.515	54.985	65.041	184.874	150.534	199.409	247.29	242.182	319.927
Achn048391_TCONS_00135403	0.117	0.457	15.961	8.336	0.568	0.718	0.352	2.274	3.611	3.589	0.171	0.702	0	0	0	0	0	0	0	0	0	0	0	0
Achn048391_TCONS_00135404	0.143	5.849	246.316	113.425	22.042	11.658	18.958	8.486	37.125	59.863	3.004	11.106	0.268	0.389	1.418	3.688	1.587	1.081	0	0	0	0	0	0
Achn048391_TCONS_00135405	0.065	1.208	45.767	16.09	2.762	1.435	3.07	2.375	6.099	4.747	1.436	0.379	0	0	0	0.036	0	0	0	0	0	0	0	0
Achn048391_TCONS_00135406	0.143	0	17.506	18.495	2.566	1.546	1.003	2.886	5.409	8.694	0	3.483	0	0	0	0	0	0	0	0	0	0	0	0
Achn048611_TCONS_00135497	0	0	0.545	1.493	38.668	6.436	2.841	0	0	0	0	0	0	1.452	0	0	0	0	0	0	0	0	0.63	0
Achn048611-TA	0	0.244	0.089	4.518	138.08	17.946	6.395	0	0	0	0	0	1.791	0.513	1.675	3.169	4.257	1.242	0	0	0	0	0	0
Achn048661_TCONS_00135511	0.455	0.355	0.443	0.7	1.43	1.997	6.774	6.723	0.088	0.482	2.345	3.114	0.593	0.638	0.306	0.173	0	0.064	0	0	0	0	1.213	0
Achn048661_TCONS_00135512	0.455	1.016	0	0.396	0.895	0	0	0	0	0.965	0	0.471	6.755	7.94	2.167	1.188	1.127	0.993	14.593	2.61	0.371	0.421	0.891	0.179
Achn048661_TCONS_00135513	1.623	2.904	2.521	3.078	13.679	9.72	18.069	29.138	2.287	1.447	15.614	16.04	0.714	3.343	0	0.202	0.153	0.288	0	0	0	0	0	0
Achn048661-TA	3.182	13.77	10.894	11.995	55.808	28.886	110.359	87.907	12.929	8.655	52.204	77.546	53.783	66.45	12.968	10.609	11.002	9.564	0	0.674	0	0.211	0	0
Achn048691_TCONS_00135518	2.675	1.929	0	0.119	1.539	2.426	0	0	0.032	0	0	0.037	0.344	0.565	0.395	0.166	0.178	0.625	0	0	0	0	0	0
Achn048731_TCONS_00135524	1.584	1.726	2.495	0.264	1.561	0	0	0	0.843	0.839	3.729	0.832	3.001	0.997	1.49	2.161	2.071	0.713	5.806	1.291	0	0	1.014	0.477
Achn048731_TCONS_00135528	1.74	0.711	0.925	1.744	2.522	1.798	3.888	1.124	0.201	0	1.897	0.185	0	0	0	0	0	0	0	0	0	0	0	0
Achn048731_TCONS_00135532	0	0.427	0	1.004	1.812	0.828	2.19	2.987	0	0	0	0.841	0.217	0.198	0.242	0.23	0.123	0.24	0	0	0	0	0	0
Achn048731-TA	9.038	5.616	5.016	9.551	11.059	6.761	24.429	14.377	1.798	2.962	10.62	14.127	8.004	6.026	7.684	5.423	6.879	8.459	9.63	1.519	0.702	0.248	0.799	2.684
Achn048891_TCONS_00131028	0	0.162	0	0	2.271	0	0.211	2.649	0	0	0	0	0	0	0.024	0	0	0.024	0	0	0	0	0	0
Achn048891_TCONS_00131035	0	0	0.025	0.964	1.026	1.442	0.959	2.658	0.225	0.261	1.752	0.665	0	0	0	0	0	0	0	0	0	0	0	0
Achn048891_TCONS_00131042	0	0.498	0.633	1.308	5.961	1.516	8.771	2.612	0	0.116	2.49	3.354	0	0	0	0	0	0	0	0	0	0	0	0
Achn048911_TCONS_00131054	0	0.569	0.342	0	0	0	0	0	1.059	0.396	0	0.601	0	0.161	0	0	0	0	0	0	0	0	0	0
Achn048931-TA	3.376	3.768	32.036	10.859	3.133	5.407	7.988	15.546	23.691	44.067	17.089	18.174	44.881	93.95	22.336	4.098	9.354	0.729	0	0.636	0	0	0	0
Achn049001_TCONS_00131066	10.675	11.191	7.904	15.509	1.146	0.614	4.434	0.073	0.417	0	12.293	0.065	0.695	1.811	0.314	0.295	0.153	0	0	1.148	0.636	1.462	0.538	6.799
Achn049021_TCONS_00131086	0.545	0.508	3.179	3.593	0.655	1.036	1.478	2.028	1.011	0.83	0.619	0.286	0.44	0.579	0.507	0.252	0.38	0.2	0.515	0.418	0.835	0.62	0.968	0.611
Achn049051_TCONS_00131107	0.714	0.294	0.608	1.03	1.736	1.124	2.076	1.114	0.217	0.425	1.041	0.859	0.102	0	0	0	0	0.288	0	0	0	0	0	0
Achn049101_TCONS_00131124	4.636	4.174	4.472	3.976	4.05	2.693	2.938	2.274	6.926	9.958	6.575	5.544	3.613	2.177	3.504	3.054	2.677	7.273	7.367	6.72	5.977	5.638	7.848	12.912
Achn049111_TCONS_00131127	225.154	143.888	68.619	170.099	290.985	182.27	395.919	267.037	108.848	81.052	261.887	556.923	4.83	7.742	3.351	3.731	5.103	6.512	130.934	65.358	142.026	125.987	80.722	175.857
Achn049141_TCONS_00131135	20.051	12.45	5.51	13.765	0.764	0.059	13.934	3.864	6.798	8.51	1.054	0.305	0	0.11	0.33	0	1.795	1.938	6.696	7.214	0.875	3.482	5.36	3.31
Achn049401-TA	5.831	10.643	6.207	4.32	4.181	2.759	1.962	1.946	1.501	2.731	64.115	1.414	4.614	4.083	3.754	4.069	3.639	1.85	28.718	75.656	22.079	46.601	153.351	99.029
Achn049451_TCONS_00200400	331.472	144.233	40.497	64.877	95.35	11.384	35.32	3.106	6.204	6.86	2.161	19.939	1.179	0.55	7.04	3.299	2.414	4.141	0	0.494	0.636	0	0	0.268
Achn049461_TCONS_00200395	193.689	72.751	62.146	159.953	199.674	50.383	54.005	14.304	47.39	60.22	89.4	166.355	1	0.66	11.132	6.698	4.435	19.745	86.576	41.402	23.841	46.44	77.804	24.526
Achn049461_TCONS_00200397	313.175	128.472	38.585	63.093	86.365	11.68	20.787	9.098	16.877	19.095	6.377	49.237	0.949	0.77	7.394	3.853	3.081	6.905	1.155	1.452	0	0.359	0.906	0
Achn049591_TCONS_00180658	0.688	0.63	7.816	2.351	8.297	0.466	0.466	0.265	0.506	0.463	2.319	0.342	0.484	0.652	1.039	0.958	0.686	0.801	2.279	2.268	2.77	1.921	3.609	2.773
Achn049771_TCONS_00018012	90.631	113.757	0.633	2.972	1.79	0.037	6.07	7.636	1.043	1.196	8.248	0.665	3.715	12.859	2.755	0.663	0	0.513	19.697	21.603	27.406	27.742	34.356	37.617
Achn049781-TA	6.805	8.997	0	3.673	2.041	3.196	3.053	2.576	1.236	2.2	0	0	10.317	7.705	8.53	8.772	8.227	10.805	6.54	5.306	8.057	5.811	5.375	7.171
Achn049821-TA	3.039	4.143	1.001	2.999	1.594	3.196	0.062	0	1.709	1.775	11.766	2.051	1.842	1.723	9.916	4.948	6.114	12.456	27.813	45.796	46.622	26.293	23.406	26.733
Achn049881_TCONS_00018040	0.922	1.767	2.077	1.44	5.6	5.37	3.149	5.234	1.645	1.11	4.019	4.084	0.108	0.235	0.081	0.259	0.202	0.112	0	0	0	0	0.384	0
Achn049881-TA	3.376	9.302	3.408	9.221	30.098	21.304	18.043	7.38	4.847	1.795	13.716	22.387	1.854	3.248	1.909	0.576	2.726	1.738	6.446	7.251	6.639	3.705	6.85	6.814
Achn049911_TCONS_00018051	0.273	1.391	3.42	4.597	0	0	2.586	1.133	3.499	6.503	4.981	4.084	0	0.85	0.507	0	0	0	0	2.098	0	0	6.374	2.564
Achn049921_TCONS_00018056	0.662	1.472	1.089	1.466	0.884	0.207	4.601	6.905	0.786	1.553	0.712	0.638	0	0	0	0	0.153	0.12	0	0	0	0	0	0
Achn049981_TCONS_00018086	0.623	0.386	0.519	0.476	1.801	0.769	1.152	1.288	0.12	0.357	0	0.48	0	0	0	0	0	0	0	0	0	0	0	0
Achn050001_TCONS_00018100	0	0	0	0	0	0.902	2.041	0	0	0	1.37	0.693	0	0	0	0	0	0	0	0	0	0	0	0
Achn050001-TA	28.193	45.718	11.413	8.217	26.627	16.821	20.33	29.951	12.166	17.928	58.699	72.03	3.295	2.273	5.058	5.013	5.574	5.118	21.991	15.765	24.809	24.744	22.653	34.351
Achn050011-TA	8.753	4.763	11.135	11.612	0	3.765	2.349	5.736	12.929	17.214	0.58	0	15.071	21.239	15.715	12.943	13.532	10.966	2.013	3.227	1.338	2.23	3.824	5.218
Achn050031_TCONS_00018118	0	0.538	0	0.225	0.426	0.111	1.179	0.694	0	0	1.331	0	0.217	0.499	0.29	0.151	0.435	0	0	0	0	0	0	0
Achn050041_TCONS_00018125	0.987	0.701	0.101	0.119	1.507	1.405	0.211	0.091	0	0.106	0.408	0.564	0	0	0	0	0	0	0	0	0.08	0	0	0
Achn050071_TCONS_00018136	81.319	244.768	2.787	10.278	3.843	8.899	48.164	56.093	6.139	4.651	25.153	6.421	68.089	135.012	80.146	22.507	14.702	8.33	46.324	9.938	104.893	139.455	56.134	19.83
Achn050071_TCONS_00018137	6.311	21.346	0	0	0.186	0.348	0.141	0.11	0	0.116	0.488	0.804	0.937	3.548	2.996	1.383	0.527	0.152	0.546	0	0.464	1.165	1.889	0
Achn050141-TA	0	0.955	0	0	0	1.635	0	0	0	0	16.365	1.081	9.355	8.262	8.474	8.254	7.663	7.906	31.621	29.253	24.729	35.809	32.805	49.276
Achn050161_TCONS_00018187	0.61	0.254	0	0	0.513	0.392	0	0.703	0.859	0.261	0.632	0	0	0	0	0	0	0	0	0	0	0	0	0
Achn050161_TCONS_00018190	1.182	4.874	0	3.144	4.094	2.633	3.237	5.216	3.194	5.085	4.822	1.645	0.828	1.144	2.449	2.528	4.049	4.886	2.123	1.481	0	1.437	0	0
Achn050161-TA	0	0.487	0	0	0.644	0.148	0	0.347	0	0.193	0	0.296	0	0.169	0	0.144	0	0	0	0	0.411	1.016	1.828	2.222
Achn050201_TCONS_00018208	1.701	1.026	4.269	0	1.07	1.095	0	0	3.178	3.667	1.331	4.943	0	0	0	0	0	0	0	0	0	0	0	0
Achn050211_TCONS_00018212	1.065	0.802	0	0	0.491	0.895	0.695	2.804	1.332	0	0	0.425	0.172	1.349	0.814	2.204	0.888	1.474	0	0.513	0	1.09	0	2.043
Achn050211-TA	1.909	1.747	3.319	1.268	3.93	0.858	0.651	0.649	4.607	3.84	4.519	1.497	3.83	5.938	6.46	6.936	4.864	6.08	3.793	7.1	3.459	3.234	4.362	1.342
Achn050271_TCONS_00018228	6.844	6.52	6.22	7.12	2.5	2.456	4.812	4.741	10.778	10.479	4.796	4.49	2.3	1.943	4.656	3.68	3.363	3.372	0.952	0	2.995	2.255	0.829	0
Achn050321-TA	8.012	16.451	13.009	18.587	14.061	10.304	24.227	29.083	12.295	13.624	28.908	25.353	11.375	18.086	5.945	3.76	4.68	4.43	12.611	10.175	9.369	7.955	12.916	10.601
Achn050331_TCONS_00020866	2.74	3.453	0.709	1.149	4.247	0.984	8.19	1.279	1.814	2.943	13.637	11.762	0.624	0.997	0.234	0.382	0.27	0.641	0	0	0	0	0	0
Achn050361_TCONS_00020855	8.038	3.432	20.648	14.386	1.987	2.419	2.384	1.909	5.297	7.488	1.779	1.922	0.35	0.359	0.209	0.086	0.3	0.649	0.406	0.342	0.702	0.855	1.044	0.328
Achn050361_TCONS_00020856	4.376	1.117	12.997	5.852	2.435	1.627	1.205	1.133	5.73	5.461	1.95	1.839	0.675	0.242	0.709	0.591	0.41	1.818	0.562	0.237	0	1.549	0	0
Achn050431_TCONS_00020776	1.078	0.345	0.317	0.357	0.273	0.126	0.079	0.073	1.645	1.486	0.606	0.462	1.007	0.77	1.257	2.326	0.735	0.617	0	0	0	0	0	0
Achn050431_TCONS_00020781	1.844	1.909	2.812	1.334	1.376	1.664	0.264	0.521	1.581	4.004	0.962	0.462	0	0	0	0	0	0	0	0	0	0	0	0
Achn050501_TCONS_00020744	0	0	0.557	2.233	2.391	1.635	4.363	1.836	1.3	2.653	1.7	2.596	1.185	0.557	2.36	1.239	1.109	1.169	1.967	1.253	2.279	4.523	1.106	1.506
Achn050501-TA	45.53	42.286	44.285	47.267	23.232	24.189	23.286	22.963	27.551	43.43	62.033	31.155	17.435	16.341	31.148	24.776	17.318	19.472	87.528	69.202	143.683	160.953	70.095	67.063
Achn050521_TCONS_00020735	1.558	1.178	0	0	0	0	0.994	0	0.321	0	0	0.942	0	0	0.524	0	0.331	0.529	0	0	0	0	0	0
Achn050571-TA	0.338	0.701	1.368	0	1.146	1.221	0.976	1.754	6.34	8.424	3.083	6.421	13.529	12.228	23.714	16.854	8.87	23.501	0.156	0.835	1.299	0.211	0.538	1.237
Achn050641-TA	0	0	18.482	23.118	165.329	60.643	144.069	70.708	11.107	32.498	54.272	131.181	0	0	0	0	0	0	0	0	0	0	0	0
Achn050651-TA	15.415	13.191	15.809	18.098	43.898	18.168	38.751	28.69	10.995	14.165	18.723	43.582	10.693	16.473	9.311	7.166	6.267	8.25	6.212	1.395	1.763	0.979	2.887	4.264
Achn050691-TA	399.117	237.965	3.294	68.1	26.769	0.51	141.975	5.627	3.547	0.637	0	0.97	45.066	16.964	199.134	67.839	63.579	106.693	157.966	102.574	40.089	41.496	55.489	1.044
Achn050721-TA	10263.2	7944.86	9282.32	12131.7	12965	6871.24	5580.9	9252.27	8813.02	4369.21	39229.1	5750.28	4956.03	6846.28	13161.6	9958.29	8380.98	16190	63872.2	19523.7	31734	34190.9	54412.8	39115.8
Achn050741_TCONS_00020618	2.312	0.041	0	0	0	0.385	0	2.841	1.043	1.467	0	0	0	0	0	0.555	0.778	1.57	0	0	0	0	0.86	0
Achn050741-TA	1.156	3.047	1.583	0.396	1.747	0.888	0.88	0	1.645	2.026	7.471	5.849	2.141	2.001	3.584	3.421	3.486	1.978	5.026	6.274	4.85	6.902	4.392	4.115
Achn050771_TCONS_00020598	0.727	0.792	0	0.634	0.622	0.703	0.264	0	1.461	0.396	0.448	0	0	0	0.765	0.648	0.876	0.505	0	0.209	0	0	0	0
Achn050901_TCONS_00020538	674.931	366.437	155.162	271.476	249.128	46.137	114.37	31.549	78.689	105.676	131.471	166.503	4.76	3.072	21.362	16.601	8.625	23.037	358.542	98.967	174.004	212.311	224.398	151.927
Achn050901-TA	592.611	332.336	240.122	244.923	338.441	43.888	164.548	83.925	293.962	310.766	1122.4	543.369	46.965	54.845	183	152.222	78.446	268.711	4686.14	1617.25	2424.33	3135.03	2026.2	1025.63
Achn050921_TCONS_00180773	2.922	2.945	0.114	0	0.808	0.947	0.633	0	0.522	0.733	0.013	0.508	0	0	0	0	0	0	0	0	0	0	0	0
Achn050921_TCONS_00180774	0.636	0	0	0	1.037	1.176	2.525	1.544	1.204	2.113	0.514	0.97	0	0.037	0.04	0.036	0	0	0	0	0	0	0	0
Achn050931_TCONS_00143207	9.09	8.561	10.679	13.277	7.456	9.75	8.894	13.19	13.266	15.458	23.084	7.558	20.602	32.998	10.826	10.501	7.486	7.946	19.229	20.663	23.669	25.648	26.462	38.317
Achn050931-TA	10.142	6.53	14.301	16.341	13.625	8.174	14.497	12.459	4.205	15.757	25.338	5.996	50.119	79.507	28.788	22.896	15.382	16.372	41.922	28.095	46.45	63.824	61.202	88.98
Achn051001-TA	0.351	0.477	0	0.172	1.277	1.428	0.308	1.699	2.167	3.146	2.609	7.65	33.309	92.535	10.616	4.177	4.907	2.779	0	0.237	0	2.007	2.427	0
Achn051141_TCONS_00052094	0	0	0	0	0	0	0	0	0	0	1.449	0.656	3.282	0.073	0	0.583	1.237	0	1.592	0.921	0.716	0	1.137	2.937
Achn051141_TCONS_00052101	0.506	0.071	0.621	0	0.284	0	0	0	0.746	0.936	0	0.554	0	1.803	0.628	0.187	0	0.441	1.046	0	0	0	0	0
Achn051151-TA	0.26	0.518	22.282	16.989	12.642	9.705	20.585	20.36	4.446	7.652	10.475	11.207	3.53	1.781	0.838	2.931	2.518	2.099	0.812	2.344	2.081	3.482	10.428	8.364
Achn051171_TCONS_00052085	0	1.655	0	0	3.886	1.539	0	0	0.008	1.631	0	0.296	0	0	0	0	0	0	0	1.243	0.411	0	1.244	0.82
Achn051181_TCONS_00052051	0.61	0.173	5.903	4.875	2.38	2.981	2.182	5.828	7.833	7.767	3.004	4.222	0	0	0	0	0	0	0	0	0	0	0	0
Achn051271_TCONS_00052050	0	0	4.003	2.114	1.037	0.148	0.554	0.429	1.075	2.798	0.408	0.527	0	0	0	0	0	0	0	0	0	0	0	0
Achn051271_TCONS_00052052	1.052	2.194	38.445	22.101	15.622	12.102	25.08	21.548	21.789	36.02	9.052	22.498	1.281	1.122	1.837	1.822	0.686	0.344	0	0	2.107	2.912	5.99	10.69
Achn051271-TA	0	1.31	21.294	20.08	6.889	4.697	13.451	14.341	21.508	36.676	9.658	12.178	3.702	6.884	5.574	5.913	3.051	2.259	0.702	1.281	3.923	6.654	11.826	22.692
Achn051441_TCONS_00050132	0.688	1.351	0	0	0.579	0.777	0.158	0.347	1.011	0.839	0.632	0.037	0	0	0	0	0	0	0.499	0	0.808	0.558	0	0.358
Achn051451-TA	3827.55	2815.32	9150.76	17209.1	8578.62	4497.57	3661.35	7142.37	7539.66	11202.8	711.217	6037.61	24.298	70.768	99.937	154.145	21.311	42.213	0	9.501	0	0	0	0
Achn051471_TCONS_00050163	0.065	3.686	10.489	5.799	0.753	3.344	2.234	6.723	9.253	13.026	1.37	2.606	0	0	0	0	0	0	0	0	0	0	0	0
Achn051471_TCONS_00050164	4.623	0	8.778	6.777	0.459	0	0.422	1.023	6.862	5.365	0	0	3.664	2.705	3.053	3.198	3.167	6.288	4.573	2.107	0.278	1.636	2.473	1.059
Achn051471_TCONS_00050165	2.831	0.965	8.196	5.773	0.95	1.206	1.531	2.037	3.499	2.596	0	0.49	0.669	0.674	0.701	0.526	1.611	1.97	2.575	1.623	0	0	2.212	2.341
Achn051471_TCONS_00050166	2.662	2.854	13.402	7.873	0	1.095	1.399	1.315	1.38	2.383	0	0	0.733	0.477	0	0	0.3	0.569	0	3.607	0	1.896	1.52	2.236
Achn051471_TCONS_00050167	22.752	10.125	61.437	52.987	9.607	13.419	14.779	14.542	38.113	40.14	19.053	12.381	37.043	40.454	42.385	34.881	50.366	73.219	123.551	71.338	46.065	39.55	103.775	74.83
Achn051651_TCONS_00050221	3.026	0.01	2.394	2.893	0	0.851	0.721	1.05	0	0	0	0	0	0	0	0	0	0	0	0	0	0	0	0
Achn051651_TCONS_00050222	1.662	1.036	0	0	0.349	0.303	0	0	1.437	1.853	2.886	1.349	0	0	0	0	0	0	6.555	3.35	3.181	2.85	1.597	0
Achn051651_TCONS_00050226	0	0	3.065	1.347	0	0	0	0.274	2.64	1.92	0.105	1.063	0	0.359	0.556	0.821	0.037	1.001	1.03	1.167	0	0.533	0	0
Achn051721_TCONS_00050254	8.87	6.063	5.257	6.618	7.347	8.677	3.097	7.974	4.021	5.982	8.762	7.853	13.758	19.904	7.024	5.034	3.541	1.418	4.042	5.002	9.462	7.36	3.517	4.831
Achn051721-TA	13.726	13.131	6.334	17.596	14.345	15.453	11.04	25.183	11.324	13.788	28.302	15.596	38.687	55.226	13.846	15.845	15.492	9.94	25.55	27.411	31.62	32.017	26.124	30.863
Achn051751_TCONS_00073420	0.26	0.244	3.61	4.729	11.125	9.454	6.994	11.975	1.132	1.032	5.903	3.927	0	0	0	0.086	0	0	0	0	0.331	0	0.338	0
Achn051751_TCONS_00073424	2.701	4.397	0.215	0	24.629	0.296	83.88	14.551	1.525	0.386	12.728	15.227	1.179	0	0	0.756	0.386	0.441	0	0	0	0	0	0
Achn051751_TCONS_00073427	0.532	0	4.484	2.84	15.011	12.294	11.99	13.464	1.228	0.386	7.273	5.904	0.656	0.608	0.419	0.23	0.178	0.617	0.094	0.294	0	0.335	0	0
Achn051751_TCONS_00073429	0	0	0	6.883	13.275	8.278	0	0	0.337	1.438	0	0	0	0	0	0	0	0	0	0	0	0	0	0
Achn051751_TCONS_00073431	0	0	0	0	0	0	0	0	0.915	1.119	0	0	0	0	0.636	0.079	0	0	0	0	0	0	0	0
Achn051751_TCONS_00073436	0	0	8.221	3.488	0	1.405	10.363	11.445	0.337	1.814	7.537	11.494	0.108	0	0.201	0.194	0.129	0	0	0	0	0	0	0
Achn051751-TA	13.739	8.256	1.913	4.373	58.166	8.033	128.78	14.706	4.968	4.709	41.65	40.986	10.081	7.822	6.589	3.083	4.68	6.504	11.612	13.06	17.851	11.697	11.319	8.916
Achn051791-TA	25.427	29.907	115.779	77.202	64.728	63.765	30.737	28.133	53.2	70.081	54.984	55.815	52.751	57.367	91.214	120.993	49.472	72.282	14.749	12.946	9.065	12.229	12.025	19.666
Achn051971_TCONS_00054331	1.467	0	1.026	1.176	0	0	0	0.703	0.714	0	0	0	0.618	0.843	0.733	0.655	0.508	0.801	1.155	0.408	0.61	0.781	1.229	0.507
Achn051991-TA	4.74	1.005	2.508	3.065	2.14	0.636	1.953	2.95	8.387	8.153	0	1.21	0	0.139	0.395	0	0	0	0.297	0	0	0	0	0.432
Achn052001_TCONS_00054353	7.805	1.594	7.702	4.584	4.334	1.295	3.07	4.22	13.435	12.65	3.953	5.83	0.421	0.242	0.314	0.281	0.472	0.657	0.406	0.551	0.636	0.669	0.829	0.686
Achn052001-TA	5.974	1.716	5.32	0.951	2.959	0.518	0.721	1.918	6.918	8.375	4.796	1.478	0	0	0.29	0.151	0.074	0.064	6.337	5.078	6.547	5.092	8.217	12.3
Achn052141-TA	2.662	1.33	1.115	4.901	2.631	0.348	14.964	2.695	0.49	0.328	1.028	3.409	3.333	4.501	5.292	9.723	4.141	2.515	10.707	4.451	2.664	4.126	1.92	2.132
Achn052201_TCONS_00056573	0	0	2.571	1.07	1.441	0.473	1.891	4.768	3.852	2.017	9.342	3.289	0.287	0.315	0.427	0.691	0	0	0	1.12	0	4.56	2.872	3.176
Achn052201_TCONS_00056579	10.649	10.165	0	11.889	12.642	15.009	7.996	0.548	4.968	2.885	1.884	4.324	0	3.182	0	0	4.919	7.642	0	0	0	0	0	0
Achn052231-TA	33.297	25.703	2.913	6.579	5.011	2.027	3.114	0.923	0	0.878	0.171	5.22	2.472	3.952	7.918	3.94	3.969	9.276	0	0	0	0	0	0
Achn052291_TCONS_00056532	0	0.102	0.203	0.357	0.928	0.858	1.971	3.051	0.385	0.164	1.66	1.765	0.076	0.059	0	0.266	0.055	0.096	0.297	0	0.119	0.112	0.261	0
Achn052291_TCONS_00056533	0	0.051	0.076	0.383	0.611	1.006	1.751	3.325	0.257	0	0.896	0.776	0.159	0	0	0.108	0	0.056	0	0	0	0	0.138	0
Achn052311-TA	0.429	0.873	6.397	6.011	14.902	4.956	17.04	20.616	1.517	1.003	5.073	12.787	0.726	0.608	1.796	0	0.208	0	0	0	0	0	0	0
Achn052361_TCONS_00056517	1.338	0.254	3.509	1.638	1.889	2.722	0.255	0	1.3	2.017	7.036	10.505	0.121	0.22	1.039	0.202	0.086	1.65	0.858	0	0	0.595	0	0
Achn052361_TCONS_00056518	1.338	0.254	3.509	1.638	1.889	2.722	0.255	0	1.3	2.017	7.036	10.505	0.121	0.22	1.039	0.202	0.086	1.65	0.858	0	0	0.595	0	0
Achn052561_TCONS_00200532	12.116	7.423	13.174	8.679	5.917	12.176	8.533	17.656	10.168	6.021	4.098	3.058	6.78	9.443	3.327	1.88	5.703	4.037	0	0.475	0.318	0.669	1.474	1.059
Achn052581-TA	8.207	4.164	7.17	4.954	28.919	10.815	18.28	14.414	5.096	12.959	66.526	38.279	17.569	19.01	12.372	12.777	19.694	14.53	89.526	52.137	33.37	44.531	60.357	50.424
Achn052611-TA	2.506	4.072	2.749	2.972	11.125	7.212	3.475	3.462	2.488	2.296	7.313	4.786	2.02	0.733	1.313	1.549	2.113	2.075	0	0.94	0.517	0.52	1.336	0.716
Achn052621_TCONS_00199439	28.725	21.945	37.863	43.264	19.651	17.502	9.483	6.083	26.949	56.813	21.2	49.08	0	0	0	0	0	0	0	0	0	0	0	0
Achn052661-TA	0	0	0	0	0	0	0.607	1.288	4.887	9.215	24.758	4.869	4.665	6.378	2.916	2.348	2.444	4.702	6.727	10.051	26.333	28.82	32.697	60.04
Achn052721-TA	0	0.152	0	0	2.293	7.545	0.097	0.868	0	0	0.329	0.952	0.886	4.296	0.185	0.612	0.319	0.681	0	0.304	0	0	0.614	0
Achn052861_TCONS_00051271	0	0	1.735	0.489	0	0.518	0	0.046	0.867	3.406	0	0	0	0	0	0	0	0	0	0	0	0	0	0
Achn053011_TCONS_00049397	0.455	0.183	0.595	0.106	1.004	0.459	0.757	0.968	0.562	1.563	0	0.046	0	0	0	0	0	0	0.999	0.826	0.477	0.595	0.369	0.328
Achn053131_TCONS_00049440	0	0	0.317	0	0	0.237	0	1.023	1.581	1.525	0	0	0.057	0.073	0	0	0.172	0.392	0	0	0	0	0	0
Achn053171_TCONS_00200495	0	0.132	0	0.119	0.229	0.104	0.968	0.658	0.048	0	0.369	0.878	0	0	0	0	0.08	0.152	0.515	0.114	0	0	0	0.194
Achn053171_TCONS_00200496	0	0.244	0	0	1.397	0.681	0	0	0	0	0	0.157	0	0	0.169	0	0	0.048	0	0	0	0	0	0
Achn053171_TCONS_00200499	0.091	0.152	0.266	0.423	1.845	0.725	2.63	1.991	0.016	0.174	1.397	2.245	0.255	0	0.193	0.317	0.221	0	0	0	0	0	0	0.119
Achn053171_TCONS_00200500	0	0.03	0.595	0.925	2.773	1.487	6.026	5.709	0.77	0.251	3.452	5.017	0.076	0	0	0	0	0	0	0	0	0	0	0
Achn053211-TA	14.596	25.52	1.216	6.077	13.363	3.861	27.007	8.632	2.745	3.406	10.62	11.753	12.146	13.702	17.101	14.117	13.618	26.449	5.463	10.032	2.067	5.179	1.044	0.969
Achn053341-TA	59.62	41.585	41.587	52.591	39.171	34.501	57.049	35.386	47.663	46.238	62.982	51.898	41.057	27.17	81.967	83.18	87.868	71.986	132.729	61.172	93.642	82.36	75.885	81.331
Achn053351-TA	2.376	3.768	13.085	11.903	59.717	25.957	97.163	96.566	17.824	46.614	64.049	113.303	8.59	7.778	8.659	6.842	6.634	6.256	0	0	0	0	0	0
Achn053361-TA	33.894	32.527	75.865	46.25	106.071	28.043	241.144	142.63	29.75	41.915	72.956	240.88	8.941	2.522	19.517	15.644	11.602	4.838	0	1.006	0	0.434	1.567	1.923
Achn053411_TCONS_00143675	4.221	3.625	4.307	3.21	0.426	1.842	1.733	3.736	1.565	3.744	0	0	0	0	0	0.036	0	0	0	0.228	0	0	0	0
Achn053521_TCONS_00143638	144.991	98.484	8.778	24.149	2.926	17.287	16.45	9.892	6.099	3.551	10.422	2.642	11.464	19.318	34.886	8.744	5.146	47.948	1.389	1.281	6.268	0	0	1.267
Achn053521-TA	294.358	246.942	13.085	58.483	17.991	53.556	77.739	24.808	28.956	12.997	87.99	16.705	58.677	101.142	225.441	61.35	35.229	207.947	175.978	563.128	526.784	252.779	83.671	45.22
Achn053551_TCONS_00143620	2.883	3.057	1.216	8.085	0	0	2.78	2.274	2.961	3.348	0.356	1.95	0	0	1.522	2.009	0.833	0.745	0	0	0	0	0	0
Achn053601-TA	8.207	6.489	6.562	33.29	35.819	13.877	80.625	69.904	10.248	7.922	20.95	14.552	2.829	4.186	2.296	0.648	0.68	1.442	45.465	2.819	1.564	0.657	1.597	0.745
Achn053701_TCONS_00140473	3.818	1.686	0	0	0	0.451	0	2.238	8.788	14.667	19.079	7.207	19.627	25.146	20.306	17.804	12.435	15.475	17.965	16.961	28.32	26.974	26.938	25.331
Achn053721-TA	22.258	22.747	86.708	94.548	75.219	34.109	41.627	33.285	62.397	163.918	19.066	17.148	0.401	0	0.201	2.434	2.83	0.721	0	0.313	1.312	1.648	11.165	27.344
Achn053861_TCONS_00140543	0.792	2.803	0	0	0.808	1.021	1.548	0.082	0.586	1.399	1.08	0.795	0	0.608	0	0	0	0.136	0	0.104	0	0	0	0
Achn053881_TCONS_00140553	2.857	1.909	0	0.542	2.118	0.814	0.721	0.895	0	0	0	0.573	0	0	0	0	0	0	0	0	0	0	0	0
Achn053901_TCONS_00140565	0	1.533	0.975	1.744	0	0	0	0	1.067	2.653	1.015	0	0	0	0	0	0	0	0	14.313	0	6.195	10.428	7.335
Achn054071_TCONS_00180200	0	0.447	0	0	0.972	0.37	0.888	0	0	0	2.148	1.968	0	0	0	0	0	0.312	1.327	0	0	0	0	1.431
Achn054081_TCONS_00180208	0.117	0.051	0.114	0.04	0.022	0.007	2.534	1.936	0.778	0.714	1.37	1.247	0	0	0.056	0	0.025	0	0	0.047	0	0	0.092	0
Achn054081_TCONS_00180209	0	0	0	0	0	0.015	1.082	0.786	0.128	0.154	0.316	0.453	0.025	0.015	0.121	0.05	0.031	0.04	0	0	0	0	0	0
Achn054161-TA	15.622	16.055	1.153	5.562	3.483	2.36	30.596	3.462	1.196	0.569	2.806	0.924	13.911	11.026	20.033	11.848	4.184	20.986	9.786	10.07	6.348	8.624	5.621	5.949
Achn054171_TCONS_00091715	1.649	2.711	6.321	5.443	0.764	0.54	0.941	1.251	3.274	3.618	0.29	1.081	0.37	0.66	1.128	1.642	0.545	0.665	0	0	0	0	0	0.581
Achn054191_TCONS_00094321	0	0	0	0	0	0	0.941	0	0	0	0	0	0	0	12.372	2.067	6.744	13.745	0	0	0	0	0	0
Achn054201_TCONS_00094316	3.545	2.864	2.141	2.048	0.644	0.969	0	0	1.573	1.795	0.211	0.397	0	0.499	0	0	0	0.705	0	0	0	0	0	0
Achn054221_TCONS_00094299	0	0	0.798	0.198	0.207	0	0	0	0.185	0	0	0	0	0	0.322	0.591	0	0.673	0	0	6.335	8.066	0	0
Achn054251_TCONS_00094292	1	0.162	0.139	2.497	0.677	1.154	0	0	1.621	0.434	0	0	0	0	0	0	0	0	0	0	0	0	0	0
Achn054321_TCONS_00179940	0.013	0	2.394	0.925	10.579	4.15	11.779	2.192	0	0.511	0	4.361	0	0	0	0	0	0	0	0	0.172	0	0	0
Achn054321_TCONS_00179942	1.078	5.413	2.799	3.382	5.961	4.705	21.403	1.672	0.53	0.521	3.096	0.878	2.848	1.847	1.853	1.772	2.144	1.442	0.858	0.645	0.543	0.607	0.737	2.341
Achn054441_TCONS_00117677	0	0	1.824	1.123	0.295	0.185	0.484	1.206	0.923	0.82	0	0	0	0	0	0	0	0	0.359	0.161	0	0	0	0
Achn054531_TCONS_00119678	0.13	0.721	0	0.211	0.098	0.34	0	0	0.498	0.183	0.132	0.065	0	1.122	1.071	0.944	0.227	0	0	0	0.252	0	0	0
Achn054531_TCONS_00119681	0.117	0.894	0	0.277	0.273	0.518	0	0	0.281	0.328	0.184	0.185	0	0	0	0	0	0	0.219	0	0.159	0	0	0.626
Achn054641_TCONS_00200698	0.844	0	0.013	0	0	0.954	0	0	0.987	3.638	0	4.269	0	0	0	0	0	0	0	0	0	0	0	0
Achn054761_TCONS_00180970	0	0.396	3.648	2.14	0	0	0.66	0.731	0.819	2.345	1.344	0	0	0	0	0	0	0	0	0	0	0	0.092	0
Achn054761_TCONS_00180971	9.311	6.276	33.556	22.365	2.162	7.775	7.002	14.158	26.187	29.98	0	10.173	14.829	15.359	17.423	14.275	14.132	30.438	5.931	0	0	0	0	0
Achn054761_TCONS_00180975	0	0.934	2.533	0	3.592	0	0	0	0	2.673	9.645	0	1.427	1.166	0	0	2.095	0	7.773	13.506	8.853	8.165	13.484	11.346
Achn054781-TA	22.518	20.31	11.059	16.804	20.317	11.192	51.788	17.647	9.261	10.759	11.16	29.437	9.215	4.868	13.186	8.989	5.329	10.077	12.549	11.826	6.162	5.489	9.138	6.545
Achn054861_TCONS_00121685	11.934	2.752	0	0	3.297	0	0	1.535	0	0	0	1.626	0	0	0	0	0	1.258	0	0	0	0	0	0
Achn054861_TCONS_00121687	0	4.976	1.039	1.559	0	1.65	3.95	0	0	0	5.27	0	2.428	1.51	1.047	1.498	2.475	2.659	38.598	25.532	10.628	4.795	11.611	8.409
Achn054871_TCONS_00121689	0.312	0	4.624	1.347	0	0.052	0.246	0.11	2.769	2.026	0	0	0	0.095	0	0	0	0.096	2.091	0.171	0	0	1.567	0.388
Achn054871_TCONS_00121690	24.869	1.016	89.279	13.739	16.649	6.606	10.117	2.832	24.718	14.551	30.015	7.946	8.118	7.595	7.862	6.252	14.077	45.096	160.869	114.097	22.463	31.831	171.873	147.976
Achn054871_TCONS_00121720	0.636	0.345	0.608	0.357	0.382	0.496	0.862	0.484	0	0	0.105	0	0.516	1.004	0.532	0.396	0.711	0.497	0	0	0	0	0	0
Achn054871_TCONS_00121726	0.364	2.001	0.418	0	0.164	0.126	1.46	1.708	0.088	0.174	0	0	0	0.755	0	0.209	1.072	0	0	0	0	0	0	0
Achn054871_TCONS_00121730	0.805	1.036	0	0.753	0	0.244	2.217	0.438	0	0	0	0	0	0	0	0.418	0	0.649	3.808	0	6.507	0.508	0	1.103
Achn054961-TA	0	0.579	0.557	0.211	11.692	6.561	1.504	3.27	0.128	0.164	7.853	22.359	0.593	0.301	0	0.144	0.202	0	0	0	0	0	0	0
Achn055031_TCONS_00121786	1.519	1.3	0.849	0.515	0	0.681	0	0.283	0.562	0.685	0	0	0	0	0	0	0	0	0	0	0	0	0	0
Achn055031_TCONS_00121790	1.558	1.168	0	0	0.251	0.274	0.748	0	0	0	0.211	0.194	0.988	1.063	1.289	1.556	0.851	0.753	0	0	0	0	0	0
Achn055081_TCONS_00121806	0.117	0.406	0	0.013	0.338	0.266	0.651	0.064	0	0	0	0	0	0	0	0	0	0	0	0	0	0	0	0
Achn055101-TA	0.429	0.721	0.747	0.634	4.902	1.45	11.199	6.284	0.618	0.82	1.568	3.428	0.599	0.447	0.886	0.439	0.606	1.129	0	0.56	0	0	0.584	0
Achn055111_TCONS_00121823	0	0	0	0.951	2.107	1.132	25.951	0	1.22	0.714	0	0	0.733	0.455	0.056	0.18	0.417	0.2	0.219	0	0.278	0.074	0.507	0.85
Achn055111-TA	3.415	3.138	14.403	20.476	44.476	13.655	144.227	16.131	3.876	5.722	6.351	12.27	0	0	0	0	0	0	0	1.205	0	0	1.935	1.416
Achn055181-TA	0.532	4.346	0.291	0	2.566	0.067	6.519	2.475	0.257	0	1.291	1.34	0.083	0	0.121	0	0.067	0	0	0	0.398	0	0	0.373
Achn055201_TCONS_00121870	12.038	13.303	0.608	0.515	0.459	0	0.598	0.119	0.265	0.068	0	0.065	0	0	0.064	0	0.031	0	0	0	0	0	0	0
Achn055201_TCONS_00121871	48.283	63.246	0.621	2.867	7.435	0.044	12.861	7.508	2.448	0.646	0	0.222	0	0	0	0	0	0	0.328	0	0	0	0.568	0
Achn055201_TCONS_00121895	0.974	3.006	0	0	0	0	0	0.758	0.457	0.685	0	0.323	0.089	0.264	0.105	0	0.074	0.072	0	0	0	0	0	0
Achn055231_TCONS_00121903	3.286	1.94	0	0	1.114	2.079	0.158	0	0.024	0.135	0	1.146	0	0	0	0	0	0	0	0	0	0	0	0
Achn055261_TCONS_00125724	0.818	0.284	2.432	0.528	1.288	2.36	1.381	3.517	1.124	2.885	3.637	1.414	3.925	5.256	1.313	1.671	2.358	5.335	2.294	0.323	0.53	0	0.63	0
Achn055271_TCONS_00125713	0.13	0	0.975	1.427	0	0	0.325	1.379	0.867	0.946	0	0.148	0	0.938	0	0.036	0.404	0	0	0.617	0.278	0	0.476	0
Achn055271_TCONS_00125716	1.247	0.203	5.827	5.654	0.142	0.244	2.859	0.959	0.907	0	0	0	1.357	0	0.008	0.137	0.557	4.173	0	0	0	0	0	0.537
Achn055271_TCONS_00125719	0	0	1.241	1.995	0	0.118	0.66	0.283	0.369	0.367	0	0.018	0.249	0.491	0	0	0.202	1.049	0	0	0	0	0	0
Achn055271_TCONS_00125722	0.48	0	1.393	0.991	0	0	0.079	3.946	2.183	1.534	0	0	0	0	0	0	0	0.809	0	0	0	0	0	0
Achn055281_TCONS_00125704	115.252	101.571	18.95	51.217	28.636	4.505	106.136	25.932	23.835	18.42	22.347	14.469	15.077	13.526	49.505	16.573	23.076	17.518	357.434	205.851	127.594	141.574	149.634	53.599
Achn055361-TA	533.68	243.367	634.24	493.624	435.069	169.561	213.372	133.87	282.285	438.423	824.426	334.549	67.828	70.24	200.044	150.609	136.237	285.508	1337.74	882.135	976.863	905.92	1271.82	1432.25
Achn055391_TCONS_00125673	0.364	1.127	0	1.929	0.699	0.688	3.686	0.904	0.152	0.203	0.935	1.866	0.529	0.242	2.094	0.864	0.349	2.091	0	0	1.855	0	0	0
Achn055391_TCONS_00125674	2.091	3.311	0	0	1.245	0.104	4.179	0	0	0	0	0.878	0.229	0.176	1.796	0.526	0.092	0.953	3.168	0.664	0.676	1.115	0	0
Achn055431_TCONS_00125637	3.104	1.757	0	4.241	3.57	2.375	14.119	1.589	0.522	0.675	1.186	1.173	1.421	1.635	1.015	0.547	0.3	1.306	0.656	0	0	0	0	0
Achn055431_TCONS_00125641	0	0	0	0	0	0.2	1.152	0.091	0	0	0.646	0.471	0.586	0.909	0.636	0.288	0.27	0	0	0	0	0	0	0
Achn055431-TA	0	0.548	0	1.532	1.987	1.265	20.506	0.192	0	0	0	1.95	0	4.215	0.435	0	0	0	17.98	0	2.014	4.684	0.43	0
Achn055461_TCONS_00125598	78.891	67.085	363.742	308.65	595.419	213.59	1967.03	814.147	105.181	161.698	339.323	439.906	198.074	105.078	136.241	101.215	87.145	69.623	258.075	62.084	39.545	42.475	105.925	64.245
Achn055461_TCONS_00125626	0.117	0	0	1.347	0	0	0	0	0.281	0.56	0.132	0.564	0.102	0	0.081	0.216	0.043	0	0.328	0	0	0.124	0	0.268
Achn055461_TCONS_00125628	2.143	1.838	11.743	9.34	13.079	5.799	34.819	17.958	1.525	4.448	7.774	8.362	7.609	5.447	4.76	4.429	3.063	3.012	0	0	0	0	0	0
Achn055461_TCONS_00125630	1.039	1.808	9.171	4.835	3.111	4.853	1.117	1.06	0.602	0.675	0.764	0.989	0	0.059	0	0	0	0	0	0	0	0	0	0
Achn055461_TCONS_00125631	0	0.355	5.814	2.048	0.852	1.028	2.841	3.718	0	0	0	0	0	0.059	0	0	0	0	0	0	0	0	0	0
Achn055501_TCONS_00125619	0.091	0.213	1.013	1.982	1.474	1.849	3.765	6.44	1.388	1.264	1.607	2.254	0.064	0.081	0.097	0.238	0	0.08	0	0	0	0	0	0
Achn055501-TA	0.506	0.721	4.168	3.316	8.013	5.097	12.333	16.231	3.852	2.248	10.831	6.384	1.931	1.107	1.152	0.655	3.026	1.77	3.028	0.75	0.517	0.434	5.191	0
Achn055561-TA	1.805	2.112	2.394	1.506	0.873	0.688	6.712	1.681	0.53	0.54	0.593	0.85	1.109	0.777	0.991	0.814	1.035	1.954	0.64	3.208	0.822	1.598	0.553	0.253
Achn055731-TA	3.636	3.412	7.41	4.399	10.546	4.017	2.111	3.151	11.083	19.626	1.911	5.285	2.568	1.085	2.771	3.745	1.513	3.092	0	0	0	0	0	0
Achn055751-TA	0	0.071	1.735	0.33	0.076	0.037	0	6.12	14.357	18.613	1.792	3.474	0.064	0.081	0	0.151	0.263	0	1.873	0.38	0.08	0.582	0.445	0
Achn055761_TCONS_00180699	0	0.762	26.285	12.735	21.103	11.599	0	1.05	3.772	6.754	1.502	1.007	2.555	0.762	2.392	18.503	5.525	2.507	0	0	0	0	0	0
Achn055761_TCONS_00180700	0	0.345	14.77	2.92	2.031	1.731	0.202	0	0	0	0	0	5.582	1.004	8.127	41.608	17.391	5.094	0	0	0	0	0	0
Achn055861_TCONS_00191095	4.091	5.677	13.541	8.785	15.841	8.906	12.703	12.002	3.531	4.381	6.944	13.212	5.939	5.924	5.244	5.618	1.819	1.193	1.249	1.31	2.147	1.561	2.473	2.296
Achn056071_TCONS_00171298	0	0.823	0.684	0	0	0	0	0	0.554	1.669	0	0	0.325	0	0.483	0	0	0	0	0	0	0	0	0
Achn056071_TCONS_00171301	3.519	0.772	3.902	2.589	2.194	1.657	0	0	0.393	2.296	0	0	0	0	0	0	0	2.139	3.808	7.47	5.142	5.563	4.607	6.411
Achn056141_TCONS_00036876	6.35	6.824	0	0	8.439	6.872	1.364	0	0.241	2.258	2.108	7.382	4.117	5.308	5.824	5.531	5.532	5.247	0	0	0	0	0	0
Achn056141_TCONS_00036877	5.181	0	2.989	5.575	0	0	0	0	0.891	0.087	0	0.222	0.37	0	0	1.066	0.796	2.467	0	2.999	0	0	3.456	0
Achn056191_TCONS_00124252	5.662	0	0	0.687	1.168	0	0.343	3.836	0	0	0	0	0	0	0	0	0	0	0.328	1.224	0	0	0	0
Achn056281_TCONS_00156926	0	0	0.697	0	0.841	0.059	0	0	0	0	1.871	0.286	0	0	0	0	0	0	1.093	0	0	0	0	0
Achn056371_TCONS_00156890	1.26	0	0	0	0.972	2.019	0	0	0.843	1.438	2.2	3.243	0.554	0	0	0	0	0	0	0	0	0	0	0
Achn056371_TCONS_00156891	2.325	3.757	3.914	3.699	2.686	2.352	2.833	2.631	1.605	2.567	0	0	1.555	3.006	0.604	1.073	1.495	1.097	0	0	0	0	0.338	0
Achn056381_TCONS_00156886	0	0	0	0	0	0	0	0	0.883	0.82	0	0	0	0.484	0	0.432	0	0	0	0	0	0	0	0
Achn056481-TA	3.039	4.001	20.496	19.921	20.841	11.902	28.168	39.752	14.269	21.788	13.44	31.469	9.915	8.856	10.415	10.832	8.098	7.209	3.231	2.012	3.207	3.457	5.56	5.159
Achn056601_TCONS_00153234	6.376	5.382	10.552	8.798	4.651	2.929	2.674	1.936	6.717	18.43	12.978	7.373	4.684	3.937	6.637	6.713	5.856	7.345	19.557	10.26	14.803	15.748	17.431	12.986
Achn056601_TCONS_00153248	1.519	1.615	0	1.281	0.666	0.651	1.038	0.53	0	0.01	0.026	0	0	0	0	0.194	0.116	0.144	0	0	0	0	0.184	0
Achn056621_TCONS_00153250	19.388	9.627	9.196	21.097	8.406	2.596	8.568	10.23	19.125	25.773	37.341	12.806	29.02	32.771	45.583	28.262	30.855	38.864	51.615	43.006	48.464	50.405	36.399	41.076
Achn056621_TCONS_00153251	10.207	6.398	7.626	10.714	2.304	1.516	2.586	0.174	0	0.598	0	0.157	0	0	0	0	0	0	0	0	0.795	0	0	0
Achn056621_TCONS_00153252	15.648	12.826	3.332	1.255	6.67	4.512	3.141	0	0.08	0	0.264	4.038	0	0	0	0	0	0	0	0	0	0	0	0
Achn056801_TCONS_00153321	6.026	4.641	8.512	6.618	5.349	4.283	5.322	5.91	1.942	3.01	1.212	2.328	0.421	0.616	0.636	0.295	0.38	0.12	0	0	0	0.285	0	0
Achn056801-TA	12.415	14.501	14.314	12.775	14.018	12.405	8.859	14.752	16.123	12.891	18.302	9.572	36.82	72.11	28.104	23.905	13.091	13.961	12.986	10.203	17.745	17.471	15.435	12.807
Achn056811_TCONS_00153328	0	3.422	5.548	9.181	0	6.532	3.009	7.362	0	0	49.357	10.736	0.255	0	0.379	0	0.649	1.137	39.113	55.62	237.271	237.241	29.718	53.957
Achn056811-TA	0	1.361	2.863	0.938	0.797	0	2.49	4.677	4.021	8.047	43.033	7.345	17.556	7.69	39.364	31.64	32.338	69.703	48.29	49.925	275.452	217.676	67.53	91.171
Achn056931_TCONS_00153369	0	0	0.697	0.951	0	0	0	0	0	0	0	0	0	0	0	0	0	0	0	0	0	0	0	0
Achn057491-TA	5.143	0	21.876	0	6.387	0	102.696	0	0.795	3.146	16.417	23.209	2.415	0	0.669	0	0.129	1.226	0	4.86	0	0	7.418	0
Achn057591_TCONS_00131974	0	0	0	0	0.906	0.192	0.836	0.402	0	0	0	0.656	0	0	0	0	0	0	0	0	0	0	0	0
Achn057591_TCONS_00131975	0.636	1.381	11.591	10.859	17.467	9.668	22.239	15.574	4.085	5.191	11.213	19.163	1.045	0.975	1.087	2.29	1.654	0.705	3.808	1.177	1.882	1.574	2.795	6.665
Achn057591-TA	2.844	5.748	40.459	37.835	82.784	41.565	78.98	97.014	22.816	38.818	46.485	73.897	16.071	8.13	13.669	27.239	19.351	9.412	16.981	5.619	6.785	10.594	15.435	15.476
Achn057681_TCONS_00130029	0	0	0.659	0.291	0	0	0	0	0.417	1.351	0	0.434	0.905	0.77	2.481	1.844	1.605	1.81	0	0	0	0	0	1.297
Achn057681_TCONS_00130030	0	0	0	0	0	0	0	0	0	0	0	0	2.046	0.858	0	0	0	0	0	0	0	0	0	0
Achn057701_TCONS_00130038	7.558	8.419	23.903	24.889	8.832	10.497	14.841	13.665	14.959	12.534	3.281	4.601	1.345	1.085	1.812	1.93	2.389	1.65	0	0	0	0	0	0
Achn057741_TCONS_00130054	1.182	2.061	0.874	2.404	1.354	0.473	1.707	0.329	3.668	4.226	0	0.314	1.287	1.598	2.465	2.55	1.556	2.868	0	1.063	0.477	0	0	0
Achn057931_TCONS_00180822	0	0	0	0	0	0	0	2.494	0.152	0.318	1.252	4.241	0.274	0.073	0.089	0.238	0.165	0.08	0	0	0	0	0	0
Achn058141-TA	0.156	0	0.266	0	0.873	0.518	6.862	3.188	0.795	0.347	2.227	1.275	0.835	2.009	0.499	0	0.074	0	0	0	0	0.347	0	0
Achn058161_TCONS_00022573	0.351	0	0	0	0.961	0.939	0	1.882	1.26	1.496	0	0.674	0	0.176	0	0	0	1.129	0	0	0	0	0	0
Achn058161_TCONS_00022584	0.442	1.107	1.419	1.532	0.655	0.577	1.02	0	0	0	1.436	0.564	0.057	0	0	0.375	0.441	0	0	0	0	0	0	0
Achn058261_TCONS_00022581	0	0	0	0	0	0.163	0.598	10.376	0	0	6.825	1.488	0	0	0	0	0	0	0	0	0	0	0	0.089
Achn058261_TCONS_00022635	0	0.518	4.13	4.399	6.114	4.601	8.146	21.867	0.803	1.168	4.585	9.027	0	0	0.483	0	0	0.088	0	0	0	0	0.169	0
Achn058261_TCONS_00022636	0.883	0.985	0	0.594	26.736	2.412	49.905	0	2.231	1.11	26.339	9.803	2.097	1.906	2.376	2.19	2.113	1.153	2.279	0.598	0.318	0.719	0	0
Achn058261_TCONS_00022637	0	0	0	0	6.168	1.701	1.372	7.38	0.77	1.235	7.26	7.604	0	0	0	0.122	0.061	0	0.453	0	0	0	0.399	0
Achn058261_TCONS_00022638	0.156	0.427	7.942	4.042	9.487	7.486	11.471	22.982	1.637	2.432	3.11	5.849	0.038	0	0.153	0.058	0.074	0.112	0.203	0	0	0	0.553	0
Achn058261_TCONS_00022642	0	0	0	0	3.843	0	16.424	5.855	0	0	6.68	6.56	0	0	0	0	0	0	0	0	0.384	0	0	0
Achn058321_TCONS_00022671	1.169	1.797	3.75	2.219	0	0	0.572	0	1.372	1.669	1.146	1.82	0.822	0.22	2.425	1.109	1.348	1.914	0.952	0	0	0	0.015	1.118
Achn058321_TCONS_00022676	11.168	10.084	17.063	15.232	11.725	13.966	18.623	28.499	28.025	25.628	27.512	14.099	20.526	30.579	14.515	17.783	14.683	26.705	0	11.798	0	0	9.706	23.289
Achn058321_TCONS_00022678	0	0.498	1.723	0	1.201	1.006	0.906	0.265	0	0	0	0.388	0	1.584	1.53	1.282	1.397	0.961	0	0	0	0	0	0
Achn058461_TCONS_00022747	0	0	6.992	0	0	0.215	0	0	6.741	3.377	0	0.009	0	0	3.979	1.304	0	0.449	0	0	0	0	0	0
Achn058461_TCONS_00022748	34.79	35.705	36.406	63.437	44.367	46.914	24.473	44.182	40.231	86.6	34.732	32.855	36.023	65.065	24.124	23.163	14.285	25.624	12.19	15.708	13.504	16.64	19.489	8.826
Achn058481_TCONS_00022755	8.636	3.625	9.5	7.583	0.873	0.895	1.777	0	4.518	4.11	1.752	1.635	7.112	5.176	10.407	4.206	17.422	31.952	8.303	13.06	2.863	4.634	6.051	3.429
Achn058611_TCONS_00022781	47.568	23.042	70	72.024	24.411	30.743	25.582	41.88	38.048	37.66	26.84	17.98	87.226	123.89	36.279	40.348	53.196	35.684	10.239	26.158	14.949	15.674	30.716	41.165
Achn058611_TCONS_00022782	0.818	0.508	13.959	1.308	0	0.148	0.194	1.726	1.958	1.196	0.949	0	0	0.433	0.105	0	0.11	0	0.187	0.114	0	0.149	0.184	0.388
Achn058611_TCONS_00022783	3.61	2.813	14.238	9.591	0.983	2.804	2.701	2.859	5.249	4.033	0.303	1.109	2.39	3.878	0.733	1.196	1.482	1.37	0	0	0	0	0	0
Achn058771_TCONS_00024769	0	0	0	0	0	0	0	1.407	1.918	2.518	1.634	0.869	1.396	1.972	2.682	2.355	0	0	0	0	0	0	0	0
Achn058801-TA	450.997	553.25	194.545	250.735	1010.52	236.544	1045.26	307.018	209.222	132.404	465.431	590.61	1353.78	1139.84	990.126	762.811	461.563	783.752	6.071	0	0	0	0	0
Achn058881_TCONS_00024664	3.311	15.446	3.547	10.555	16.856	21.889	51.454	13.884	4.944	9.186	48.04	17.056	4.072	2.493	6.057	1.606	5.562	2.051	9.427	27.354	13.146	22.898	14.529	23.378
Achn058891_TCONS_00024658	0	1.696	0	1.731	0.469	1.442	0.431	0	0	0	0	0	0	0	2.239	1.275	0	0	0.905	0	0	0	0	0
Achn058961_TCONS_00024644	2.221	1.381	0	0	2.664	2.449	2.059	0	0.008	0.309	0	0.268	0	0	0	0	0	0	0	0	0	0.161	0	0
Achn059111_TCONS_00024552	0	0.173	0	0	0	0.059	0.246	0.119	0	0	0	0	0	0	0	0	0	0.128	0	0	0	0	0	0
Achn059111_TCONS_00024557	1.74	1.99	3.433	3.461	0.48	0.592	0.906	0.365	2.079	0.174	1.739	1.506	0	0.469	0.322	0.295	0.429	0.296	0	0	0	0.905	0	0
Achn059191_TCONS_00024523	0.766	2.143	0.861	3.488	0.055	0.836	0	0	1.083	0.579	0	0	0	0	0.258	0	0	0	0	0	0	0	0	0
Achn059341-TA	13.83	50.471	2.989	5.139	57.893	53.394	113.015	131.742	4.093	1.341	17.854	38.815	117.788	176.99	8.119	1.217	8.484	0	0	0	0	0	2.334	0
Achn059371_TCONS_00081416	45.01	41.118	38.496	44.15	75.23	68.869	15.439	7.408	15.328	20.031	10.738	21.592	36.495	44.295	33.372	22.615	17.538	59.242	4.183	4.698	4.572	4.671	5.636	5.695
Achn059531-TA	6.078	2.336	46.641	66.171	17.325	16.548	22.142	103.719	35.095	14.464	17.221	11.272	2.632	3.622	2.344	2.247	3.804	4.99	0	0.617	0	0	1.275	0
Achn059701_TCONS_00079894	70.58	83.262	38.015	45.801	69.411	103.577	35.901	72.105	31.46	56.534	128.269	94.889	41.835	27.243	58.857	94.236	87.715	47.507	24.91	38.573	66.289	68.482	34.97	32.413
Achn059701_TCONS_00079895	2.454	6.398	3.129	2.986	3.788	3.418	4.179	3.864	1.669	1.525	4.493	4.232	3.543	1.716	2.908	4.883	5.323	2.107	0	0	0	0	0	0
Achn059701_TCONS_00079896	1.61	2.397	1.305	1.783	2.009	3.684	3.123	3.8	1.172	1.254	4.071	2.384	1.44	0.279	1.917	2.053	2.407	1.145	0	0	0	0	0.476	0
Achn059741_TCONS_00079904	0	0.173	2.394	0	0	0	0.545	0	0	0	3.465	0.443	0	0	0	0	0	0	7.07	3.816	4.718	3.098	5.867	3.31
Achn059741_TCONS_00079909	1.519	0.955	0.519	1.651	1.223	1.398	1.443	2.22	2.6	3.551	0	0	0.899	0.586	1.047	0.475	1.115	1.129	0	0	0	0	0	0
Achn059741-TA	0	0.244	0	0	0	0	0	0	0	0	1.831	0.471	3.874	4.985	3.415	3.724	3.59	3.596	4.417	3.018	1.312	2.181	4.485	3.921
Achn059761-TA	69.112	75.889	2.153	19.776	7.991	0.999	98.852	57.838	7.175	2.287	0.87	1.792	56.421	160.063	26.968	6.698	1.109	3.837	0.531	0.332	0	0.186	0.691	0
Achn059841-TA	1.065	3.016	3.75	21.586	37.588	62.418	9.606	9.975	9.606	14.319	17.221	59.474	32.71	65.248	13.871	18.784	17.434	29.116	3.168	2.439	3.075	1.933	11.288	11.54
Achn059951-TA	42.205	36.122	111.586	32.471	31.059	29.819	21.993	18.999	43.883	77.858	122.564	52.766	34.615	43.306	58.543	35.587	19.707	74.997	178.896	188.861	210.912	207.727	214.661	195.791
Achn060041-TA	18.168	26.474	20.42	14.413	42.064	52.277	12.017	11.226	12.03	20.466	26.01	48.618	21.603	17.434	24.1	26.152	39.707	51.985	0	1.063	1.458	1.834	0	0.671
Achn060141_TCONS_00115260	0.117	0.183	0	0.647	8.897	8.011	3.501	2.832	0.273	0.521	5.534	2.347	10.342	18.973	2.296	1.909	1.58	0.392	0	0	0	0	0	0
Achn060141_TCONS_00115261	0	0	0	0.092	1.539	1.82	0.457	0.046	0	0	0	0.591	0	0	0	0	0	0	0	0	0	0	0	0
Achn060191_TCONS_00115230	1.792	1.016	0.127	0.555	5.491	2.463	0	0	0	0	21.437	1.367	0	0	0	0	0	0	37.225	25.494	32.747	33.492	35.293	38.541
Achn060191_TCONS_00115234	1.519	1.401	6.79	4.861	1.539	2.641	1.029	2.749	6.42	8.385	1.779	1.792	0.969	0.557	1.442	1.361	0.986	2.411	0.546	0.399	1.087	0.657	0.968	0.895
Achn060231_TCONS_00115186	0.364	0	1.925	1.295	0	0	0.009	0.849	0	1.148	0	0.619	0	0.147	0.145	0.101	0.398	0.104	0.375	0.541	0	0.235	1.321	0.552
Achn060231_TCONS_00115192	1.493	0	0	0	0	0	0	4.12	1.661	2.132	0	0	0	0	0	0.151	0	0	0.765	0.142	0	0	0	0
Achn060231_TCONS_00115198	0	0	0	0	0	0	0	0	0	0	0	0	3.244	2.5	4.551	3.464	4.208	5.967	0	0	0	0	3.517	4.13
Achn060231-TA	0.727	1.472	0.241	0	3.33	2.042	1.152	2.749	1.3	1.254	9.763	2.402	6.207	8.915	8.144	8.52	7.388	7.505	16.529	15.708	14.67	14.187	16.909	14.298
Achn060271_TCONS_00112685	0	2.102	2.736	1.466	0.786	0.222	0	0	0	0	5.007	0.582	0.268	1.356	3.794	1.167	0.165	0	5.962	4.148	4.758	2.652	5.683	3.161
Achn060321_TCONS_00112701	29.102	31.471	2.825	2.272	8.908	0.991	4.645	0.274	1.051	0	3.913	2.67	0.249	1.276	0.749	1.52	1.489	3.733	0	1.215	0	0	1.259	0
Achn060321-TA	7.909	10.998	0	5.245	8.832	0.348	9.466	0	0	0.753	0	0.351	0.707	0.081	3.238	0.49	0.074	0.513	5.073	15.68	11.834	20.246	3.932	1.595
Achn060331_TCONS_00112705	3.519	2.508	0	0	1.179	0	0	0	0	2.895	0	0	0	0	0	0	0	0	0	0	0	0	0	0
Achn060421_TCONS_00112733	9.298	6.865	0.279	0	9.563	7.908	5.991	7.39	1.966	1.09	2.517	1.488	9.641	14.626	5.945	7.483	5.287	8.29	0	0	0	0	0	0
Achn060421_TCONS_00112734	2.247	5.067	15.631	8.111	0	0	0.924	12.13	4.31	5.645	6.667	6.615	0.236	0.183	0.548	0.691	0.496	0	5.494	8.087	6.878	7.583	9.23	15.819
Achn060561_TCONS_00112791	8.467	8.642	12.186	9.181	7.304	7.101	9.263	8.723	5.2	4.583	0	6.061	4.703	7.998	5.332	5.056	5.758	3.949	0	0	0	0	0	0
Achn060581_TCONS_00112833	4.363	3.331	2.799	2.47	3.581	4.098	1.372	1.032	0.618	0.405	1.99	1.608	0	1.466	0.749	1.534	0	0	0	0.38	0	0.037	0	0
Achn060581_TCONS_00112839	0	0	0	0	0.218	1.524	0.035	0.183	0.04	0	0.132	0	0.803	0.696	0.274	0.454	0.135	0	0	0	0	0	0	0
Achn060581_TCONS_00112850	0	0.599	0.19	0	0	0.111	0	0	0.602	0.241	0	0	0.153	0	0	0.022	0	0	0	0	0.199	0	0	0
Achn060581_TCONS_00112853	0.338	0.294	1.077	0.423	0	0.178	0.062	0.667	0.979	0.772	0	0	0.695	0.213	0.25	0	0.263	0.833	0	0	0	0	0	0
Achn060601_TCONS_00112858	0	0	0	0	0	0	0	0	0.698	2.21	2.741	0	0	0	5.783	0	4.08	2.787	20.181	0	4.068	7.521	5.805	9.453
Achn060621_TCONS_00115355	0	0.711	14.225	5.984	6.834	2.604	0.282	0.274	0.698	1.949	0.145	0.601	0.172	0	0.475	1.916	1.256	0.761	0	0	0	0	0	0
Achn060621_TCONS_00115358	0.545	1.005	14.149	9.155	4.421	1.642	0	2.183	1.035	3.425	3.505	1.109	0	0.337	0	0	0	1.498	0	2.534	0	0.731	0	0
Achn060621-TA	0.701	1.351	20.242	7.847	12.336	4.261	0.721	1.05	1.485	2.2	0.698	1.238	0.242	0.469	0.878	8.427	6.524	0.433	0	0	0.345	0	0	0
Achn060771_TCONS_00187033	6.87	24.758	28.514	54.454	12.293	13.012	16.257	28.307	17.335	56.514	35.285	29.317	0	0.22	2.263	12.863	3.694	1.954	4.589	0.636	1.736	2.181	0.445	0.82
Achn060841_TCONS_00187010	0	0	1.089	0	0.393	0.325	0.325	1.27	0	0	0.356	0.388	0.178	0	1.377	2.528	0.998	0.969	3.574	1.272	0	1.735	0	1.103
Achn060861_TCONS_00186980	0	0	3.446	1.017	0	0.222	0.581	0.685	2.6	1.139	0	0	0	0	0	0.122	0	0	0	0	0	0	0	0
Achn060861_TCONS_00186986	0.766	0	0.557	0	0.633	0.259	0.264	0	3.932	3.358	0	0	0	0	2.336	0	0.19	2.387	0	0	0	0	0	0
Achn060971_TCONS_00186937	0.195	1.747	0	0	2.205	1.05	1.566	0.274	0.345	1.1	0.026	0.194	0	0.337	0.781	0	0.227	1.986	0	0	0.358	0	0	0
Achn061011-TA	37.491	18.899	54.026	84.151	18.472	10.837	23.347	33.449	45.681	139.371	16.496	41.115	11.254	14.201	17.334	13.209	28.92	58.593	2.419	6.777	7.223	3.878	4.684	2.892
Achn061081_TCONS_00166982	4.571	2.59	1.14	1.77	0.36	0.222	0.625	1.626	3.114	3.705	0.435	0.323	0.159	0.191	0.491	0.439	0.521	0.384	4.807	3.018	0.755	2.577	3.271	0
Achn061081_TCONS_00166988	7.493	3.402	8.956	2.193	0.906	0.37	0.554	6.129	16.508	12.824	3.808	2.966	0	0	0	0	0	0	2.794	0.513	0.013	4.076	0	2.386
Achn061081_TCONS_00166992	0.883	1.503	2.343	1.665	0.131	0	0	1.014	0.778	1.032	0	0	0	0	0	0.101	0.196	0.112	0.593	0.218	0	0	0	0
Achn061081_TCONS_00166995	18.375	11.272	11.654	8.56	0.993	0.473	1.575	0.694	2.367	3.667	0	0	0	0	0	0	0	0	0	0	0	0	2.104	0
Achn061081_TCONS_00166996	2.818	0	0.659	0	0	0	0	1.279	4.912	3.792	0.474	0.758	0.064	0.073	0.266	0	0	0.441	4.183	4.414	7.196	3.494	6.051	3.653
Achn061081_TCONS_00166999	0	0.883	0	0	0	0	0.141	5.088	0	0	0.132	0	0	0	0	0	0	0	2.622	0	2.478	0	3.302	0
Achn061081_TCONS_00167005	5.194	1.676	2.407	2.721	0	0.096	0.625	0.438	2.568	1.486	0	0	0.064	0.081	0.113	0.058	0.233	0.312	0	0	0	0	0	0
Achn061081-TA	5.532	3.504	0	0	1.321	0	0	0	0	0	0	1.451	0	0	0	0	0	0	6.758	4.632	3.684	0.384	4.776	0.432
Achn061091-TA	0	0	6.346	0	0	2.33	3.29	0	0	0	15.877	6.477	3.651	1.95	3.198	11.949	7.761	10.693	3.512	1.272	1.219	0	9.384	23.736
Achn061171_TCONS_00167047	0	0	0.203	0	0.251	0.118	0	0	0.345	0.183	0	0.148	0	0.073	0	0	0.037	0	0	0	0	0	0	0
Achn061171_TCONS_00167049	0	0	0	0	0	0	0	0	0.104	0.261	0	0.028	0.057	0.015	0	0.029	0.049	0.024	0	0	0	0	0	0
Achn061291_TCONS_00167125	3.701	6.875	4.079	8.045	1.114	0.784	4.53	1.105	3.274	7.217	2.622	0	4.875	3.9	1.853	3.961	2.181	5.767	11.924	5.239	0	8.438	13.914	14.641
Achn061341_TCONS_00167144	0	0	1.343	0.845	0	0.089	0	0.923	0	0.087	0	0.443	0	0	0.548	0.814	0	0	0	0	0	0	0	0
Achn061351-TA	17.973	27.51	24.131	12.286	45.983	31.727	26.127	7.289	14.606	25.319	59.437	64.916	25.999	17.896	22.119	22.702	22.292	42.221	21.773	15.034	18.938	15.724	7.848	10.332
Achn061401_TCONS_00167170	1.571	1.107	3.446	2.431	0	0.377	0.51	0.913	2.351	0.56	0	0	0	0	0	0	0	0	0	0	0	0	0	0
Achn061431_TCONS_00167178	1.026	2.224	4.687	4.795	29.302	10.593	33.833	6.001	0.313	0.724	4.361	7.567	0.045	0	0	0.108	0	0.064	0.328	0	0	0	0	0
Achn061431_TCONS_00167179	0.299	0.386	2.635	3.924	4.836	3.876	9.562	14.021	0.49	1.245	2.438	3.317	0	0.183	0.169	0	0	0	0	0	0	0	0	0
Achn061431-TA	3.805	11.648	12.376	12.312	139.837	40.352	211.04	44.419	3.306	5.77	40.002	57.506	20.634	11.143	2.07	2.787	10.12	2.147	2.747	0.418	0	0	0.875	2.415
Achn061451_TCONS_00167183	9.934	6.834	6.068	7.583	8.548	13.337	4.135	7.545	8.234	9.89	14.27	8.759	75.379	99.543	39.775	15.802	14.543	13.881	7.492	8.201	7.686	7.707	8.078	8.886
Achn061471_TCONS_00167189	14.532	15.944	10.932	8.93	10.262	6.695	5.313	0.813	2.095	6.166	23.625	8.768	30.428	56.406	34.483	17.163	9.74	33.89	25.503	24.431	105.238	68.185	42.68	70.984
Achn061481-TA	263.97	242.341	482.435	504.76	300.865	337.687	217.216	323.907	368.253	473.439	1075.27	248.133	518.881	760.409	423.511	498.851	389.163	346.472	342.435	615.558	699.596	1027.06	1280.1	2402.3
Achn061511_TCONS_00167204	1.208	1.472	1.71	0.594	1.19	0.843	0	1.379	1.236	0.801	0	0	0	0	0	0	0	0	0	0	0	0	0	0
Achn061511_TCONS_00167205	2.818	0.802	0.127	1.731	0.655	1.361	1.416	0	0.867	0.975	0	0	1.593	3.123	1.361	1.549	1.979	2.091	0	0	0	0	0	0
Achn061531_TCONS_00167226	4.324	2.559	3.167	4.822	5.513	5.378	3.862	3.791	13.675	14.831	5.639	5.035	9.68	20.058	13.146	8.945	4.018	12.135	0	0	0	0	0	0
Achn061531_TCONS_00167227	4.558	7.85	4.104	9.815	6.059	7.612	3.51	5.307	9.695	6.349	27.182	3.003	6.041	0	0	0	5.924	2.723	22.225	17.208	17.984	13.369	26.109	20.694
Achn061701_TCONS_00024154	31.829	38.011	5.029	24.136	50.459	18.101	40.845	13.199	116.32	86.253	184.544	285.507	0	0	0	0	0	0	0	0	0	0	0	0
Achn061701-TA	14.246	8.51	0	13.409	34.16	6.643	7.741	13.062	20.465	18.063	92.259	142.749	5.206	5.733	12.09	4.098	4.986	22.484	0	0	0	0	0.829	0
Achn061721_TCONS_00024147	2.286	1.544	5.776	4.928	0.775	1.161	0.211	0.311	1.758	3.261	0.343	0.249	0.038	0	0.056	0.05	0.123	0.216	0.343	0	0.199	0.211	0.399	0
Achn061751-TA	185.962	140.841	132.069	213.614	182.905	92.673	65.089	43.241	56.25	89.775	423.439	172.102	53.535	43.056	96.884	83.274	68.67	115.368	347.101	207.246	292.428	323.318	306.226	575.176
Achn061791_TCONS_00024116	2.26	1.249	4.522	3.197	0.197	0.385	0.255	0.146	0.433	0.482	0.303	0.092	0.395	0.367	0.169	0.346	0.312	0.817	1.139	0.332	0.981	0	0.737	0.671
Achn061791_TCONS_00024118	17.246	10.653	17.342	19.195	35.721	24.722	9.809	7.335	15.007	10.296	21.306	5.063	4.932	5.968	10.487	7.253	7.026	12.976	11.956	6.815	8.945	5.923	22.838	14.835
Achn061821_TCONS_00024107	44.919	13.456	50.897	33.713	39.116	10.526	17.057	10.687	32.342	34.486	6.232	16.123	0.121	0	0	0	0	0	0	0	0	0	0	0
Achn061891_TCONS_00022233	29.18	28.394	31.187	1.889	48.483	22.177	100.84	17.09	7.889	7.96	105.764	50.567	38.802	33.826	33.17	26.987	8.919	38.368	20.274	22.685	17.891	25.413	25.802	40.33
Achn061901-TA	31.803	68.791	34.822	52.499	106.234	94.264	129.518	28.955	18.587	22.617	76.869	34.749	5.614	16.767	2.312	1.203	1.09	0.433	11.019	34.378	32.124	38.064	26.308	29.804
Achn061911_TCONS_00022239	38.907	76.245	241.173	223.786	74.476	79.462	83.255	32.216	48.714	87.932	32.782	40.921	0.892	0	1.812	1.714	0.729	2.171	0	3.626	3.538	0	1.705	0
Achn061931_TCONS_00022248	0.429	0.051	0.076	0.079	1.703	0.769	0.642	0.411	0.136	0.096	0	0.092	0	0	0	0	0.098	0.112	0	0	0	0	0.415	0.179
Achn061931_TCONS_00022249	0.325	0.234	0.532	1.202	3.734	1.805	1.495	0.338	0.064	0.039	0.448	0.065	0.025	0.029	0.121	0.065	0.049	0.096	0	0	0	0	0.092	0
Achn061971_TCONS_00022256	0.351	0.904	0	0.502	0.972	0	0	0.064	0	0	1.831	1.552	0	0	0	0	0.159	0.144	0	4.148	0	2.453	0	0
Achn062021_TCONS_00022278	0.779	0.467	0.342	0.568	4.814	4.091	0.211	0.594	0.899	0.627	2.49	3.807	0	0.088	0	0.144	0.19	0.425	0	0	0	0	0	0
Achn062021_TCONS_00022279	0.351	0.294	0	0.092	0.469	2.005	0.062	0.137	0.088	0.174	0.316	0.822	0.051	0.059	0.072	0.187	0.11	0.032	0	0	0	0	0	0
Achn062021_TCONS_00022280	0.234	0.274	0.089	0.317	1.681	0.666	0.035	0.247	0	0	1.449	1.303	0.102	0.117	0.153	0.094	0.343	0.2	0	0	0	0	0	0
Achn062021-TA	1.948	1.168	0.811	0.449	11.539	9.602	0.642	0.877	1.372	0.627	17.063	13.037	2.466	3.167	4.245	4.228	3.559	3.172	1.108	1.841	3.3	2.255	1.904	4.86
Achn062041_TCONS_00022295	1.013	0.823	5.042	4.082	4.007	6.68	0.906	0.986	2.408	1.891	13.98	2.504	3.027	3.145	2.964	2.766	1.378	1.258	2.856	8.201	12.139	7.769	7.833	3.951
Achn062051_TCONS_00022301	0	0.762	1.799	2.867	1.354	0.792	1.135	0.42	0	0	0.777	0	0	0.279	0.435	0.288	0.141	0	0.656	0.788	0.994	0.483	0.553	0
Achn062051_TCONS_00022308	1.169	0.294	1.444	0	0.415	0	0.589	0.813	2.624	2.653	0	1.349	0.223	0	0	0.439	3.057	1.578	0	0	0	0	0	0
Achn062181_TCONS_00200774	0	0.193	0	0	0.033	0	0	0	0	0	0	0.018	0	0	0	0	0	0	0	4.328	22.821	8.698	0	0
Achn062301_TCONS_00137246	2.389	3.016	0.963	1.48	0.71	0.015	2.578	1.352	0	0	0	0.85	0	0.059	0	0.339	0.123	0	0	0	0	0	0	0
Achn062301_TCONS_00137247	0	0	0	0	0	0	0	0	0.899	1.37	1.423	0.998	0.185	0	0	0	0.123	0	0	0.626	0	0	0	0
Achn062371_TCONS_00134553	0.766	1.208	0.76	0	0.338	0.355	1.953	4.065	0	0	0.329	1.007	0.045	0.264	0.379	0.245	0.521	0.176	0	0	0	0	0	0
Achn062451_TCONS_00123635	0.909	0.853	0.393	0.568	0.437	0.621	1.346	0.676	0.104	0.193	0	0.342	0.274	0.359	0.362	0.122	0.135	0	0	0	0.252	0	0.553	0
Achn062451_TCONS_00123638	1.987	1.747	1.026	1.004	3.133	3.173	2.507	3.371	1.717	2.258	3.676	3.705	0	0.308	0	0.202	0.251	0.344	0	0.921	0.464	1.152	3.747	1.297
Achn062471-TA	17.856	20.006	8.094	26.764	43.417	17.687	180.743	60.532	12.712	15.429	32.94	42.677	1.166	0.213	0	0.605	0.845	0.224	0	0	0	0	0	0
Achn062521_TCONS_00123673	0	0	2.318	1.387	0.721	0.473	0	1.37	2.247	3.638	0	0	0	0	0	0	0	0	0	0	0	0	0	0
Achn062581_TCONS_00123700	1.857	3.636	0.963	2.84	0.207	2.463	3.704	0.877	0.008	0	0.013	0.305	1.192	0	0	2.182	1.237	3.813	0	0	0	0	0	0
Achn062581_TCONS_00123701	0	0	0	0	1.845	1.901	0.431	0.831	2.68	0	0	0.795	1.772	2.273	1.506	3.126	3.259	2.611	0	0	0	0	0	0
Achn062601_TCONS_00123723	2.493	1.361	0	0	0	0.503	2.331	0	0	0	0.777	0	0	0	0.701	0.461	0.319	0	0	0	0	1.549	0	0
Achn062601_TCONS_00123726	0.818	1.259	0.215	0.991	0.153	0.185	0	0	0.377	0.714	0	0	1.007	0.924	1.079	0.9	0.986	0.513	0	0.513	0.928	0.384	0.921	0.447
Achn062631_TCONS_00123741	34.439	22.169	10.717	16.315	28.122	17.739	4.108	0.977	1.862	2.74	11.397	11.817	1.102	0.586	2.996	0.929	1.44	0.561	3.574	45.293	15.837	26.565	11.211	12.509
Achn062631-TA	194.741	124.593	77.853	76.846	180.296	89.914	44.539	5.809	11.853	17.175	41.992	96.801	6.067	6.32	24.028	11.689	15.559	7.802	0	28.75	0	0	0	3.235
Achn062661_TCONS_00123747	1.299	1.31	2.229	3.223	2.555	1.746	11.48	2.183	0.923	1.351	0.909	1.164	0	0	0	0	0	0	0	0	0	0	0	0
Achn062661_TCONS_00123760	1.377	0.711	8.107	3.752	0	2.042	8.92	0	0	0	0	0	0	0.191	0	0	0.092	0.08	0	0	0	0	0	0
Achn062661-TA	11.74	2.102	0	2.986	8.079	4.32	0	7.079	14.614	17.957	345.608	40.94	35.59	23.438	42.248	41.133	40.271	38.808	374.883	273.43	418.392	423.83	444.265	494.904
Achn063061_TCONS_00127430	1.143	0.782	7.904	8.138	10.83	7.035	42.736	33.614	3.274	4.94	11.41	11.272	1.262	0.066	1.168	0.9	0.937	0.344	0.297	0	0	0	0.261	0
Achn063061-TA	5.428	4.021	47.401	41.362	106.267	40.73	326.325	212.799	20.641	31.794	78.74	77.592	1.255	0.645	5.518	2.859	2.162	0.433	0.515	1.006	0.689	1.735	1.812	1.282
Achn063101_TCONS_00127419	0.857	2.6	0.963	1.281	0	1.11	0	1.078	0.473	0.704	0	0	0.121	0	0	0	0	0	0	0	0	0	0	0
Achn063131_TCONS_00201054	0.195	0.325	0.697	1.163	1.463	1.413	1.891	0.046	0	0.019	0.026	0.009	0	0	0	0	0	0.016	0	0	0	0	0	0
Achn063241-TA	15.168	15.862	84.225	40.807	83.374	47.949	18.826	54.494	32.559	74.539	79.847	70.192	13.554	3.878	17.415	91.794	64.584	24.03	5.915	13.298	15.664	34.582	28.704	69.806
Achn063291_TCONS_00024380	1.506	1.107	17.608	12.418	0.273	0.592	3.554	4.814	12.889	17.494	0.369	0.804	0.14	0	0.258	0.086	0.067	0.104	0	0	0	0	0	0
Achn063291_TCONS_00024381	0	0	2.736	5.918	0	0.104	0.625	0.247	2.384	3.29	0	0.129	0	1.092	3.286	1.368	2.034	2.916	0	0.342	0	0	0	0.224
Achn063291_TCONS_00024384	5.779	1.889	57.56	65.498	2.38	2.996	9.43	11.692	43.987	57.73	2.279	3.058	37.674	40.71	54.137	47.075	43.965	65.722	0	0.465	0.49	0	0.952	0
Achn063291_TCONS_00024386	0.468	0	8.373	0	0	0	0.062	2.695	6.846	4.796	0	0	1.466	2.177	2.151	1.822	2.775	4.133	0	0.104	0	0	0.461	0
Achn063291-TA	0	0	10.995	2.167	0	0	4.029	6.376	17.568	11.666	10.686	0	11.458	6.891	4.777	3.219	6.61	12.103	64.882	36.637	27.764	33.207	81.736	44.475
Achn063361_TCONS_00181460	0	0	0	0	0	0	9.87	0	0	0	4.533	2.772	1.243	0	0.491	0.432	0.766	0.248	3.044	0.114	0.49	0.297	1.567	0.089
Achn063361_TCONS_00181461	0	0	5.46	1.638	7.183	2.101	3.528	5.663	0.345	0.531	2.872	7.89	0.3	0	0	0	0	0	0	0	0	0	0	0
Achn063361_TCONS_00181462	0.61	0.711	7.575	3.355	15.437	3.81	10.609	8.851	0.514	0.434	2.675	10.228	0	0	0	0.295	0	0	0	0	0	0	0	0
Achn063361-TA	2.208	1.32	15.847	2.959	52.751	8.773	70.455	37.514	1.701	2.818	15.877	65.47	6.589	0.821	1.232	3.061	2.499	3.084	4.355	1.433	0	1.289	4.147	0
Achn063381_TCONS_00181468	11.48	11.658	4.117	9.195	4.367	5.829	5.287	10.477	2.761	9.06	0	0	0	0	0	0	0	0	0	0	0	0	0	0
Achn063381_TCONS_00181469	6.506	3.168	4.915	3.633	0.917	2.53	3.959	4.065	5.184	1.119	0	0	0	0	0	0	0	0	0	0	0	0	0	0
Achn063381_TCONS_00181472	0.844	2.925	5.371	2.153	0	0.007	0	3.206	1.099	2.943	0	1.839	0	0	0.33	0	0	0	0	0	0	0	0	0
Achn063421_TCONS_00181334	0.156	1.249	0	0.013	1.528	2.5	0	0.393	0	1.853	0	0	4.097	4.399	2.916	1.966	3.204	1.346	0	0	0	0	0	0
Achn063441_TCONS_00162451	7.246	2.447	11.92	10.608	0	0.133	0.642	1.635	9.245	4.989	0	0	0.204	0	0.918	0.49	0.172	0.288	0	0	0	0	1.259	0
Achn063441_TCONS_00162452	113.98	60.748	69.936	112.289	52.315	22.584	47.284	22.406	60.126	49.461	28.315	17.398	15.453	12.852	61.499	44.424	35.48	80.324	94.24	50.827	24.557	24.855	48.885	14.432
Achn063441-TA	33.764	17.365	28.185	33.608	17.489	4.867	10.838	9.673	35.472	29.738	24.547	8.565	8.647	5.491	27.725	14.959	18.034	30.262	188.885	76.928	40.804	49.302	80.861	26.33
Achn063761_TCONS_00162341	7.961	13.862	2.571	7.781	11.256	8.329	10.02	3.069	0	1.476	16.351	6.837	2.116	0.66	0.999	1.044	2.058	1.113	0	4.138	0	0	9.845	14.328
Achn063781_TCONS_00162334	16.415	15.324	33.986	24.69	15.502	41.802	7.935	3.462	21.982	46.846	31.24	30.481	14.701	17.874	13.484	13.692	3.051	18.679	6.321	8.893	7.196	5.799	14.268	17.981
Achn063781-TA	21.323	11.881	23.637	30.675	20.24	28.169	8.507	2.384	5.048	3.281	39.541	20.013	2.453	1.481	3.319	1.743	1.09	2.011	38.567	54.633	61.836	68.829	123.848	144.055
Achn063851_TCONS_00160430	0.377	0.457	0.519	0.383	0	0.089	0	0	0.514	0.675	0.54	0.286	0.153	0.235	0.499	0.266	0	0.088	0	0	0	0	0.491	0
Achn063861-TA	0	0.498	6.84	4.161	9.814	1.657	24.904	15.738	0.321	0	3.821	10.071	0	0	0	0	0	0	0	0	0	0	0	0
Achn063951_TCONS_00160465	0.468	0.294	0	0	0	1.369	1.258	0.685	0	0	0.791	2.596	0	0	0	0	0	0	0.843	1.073	0	0.607	0	0
Achn064141_TCONS_00160526	20.155	10.389	18.722	15.628	3.646	1.161	8.049	1.05	1.838	3.503	0.461	1.478	2.594	2.023	3.488	1.685	0.931	3.484	0	0	0	0	0.261	0
Achn064181_TCONS_00160539	3.091	1.31	0	1.704	1.987	1.812	3.255	0.849	0.064	0	0	0.462	0.822	1.298	1.055	0.944	0.447	3.853	0	0	0	0	0	0
Achn064201_TCONS_00160560	0.896	0.772	4.674	4.848	8.09	7.516	4.267	6.029	0.867	2.181	0.87	1.95	0.548	0.352	0.395	0.72	0.398	0.409	1.03	0	1.047	0	0	0
Achn064201_TCONS_00160565	1.74	1.198	3.965	6.05	4.651	6.835	2.006	8.102	1.067	0.724	2.359	1.709	0.484	0.704	1.917	0.706	0.625	0.368	1.233	0.285	0	0	1.29	0.895
Achn064211_TCONS_00160570	0.857	0.741	0.557	1.638	15.557	34.605	1.188	1.854	0	0.627	2.359	7.318	20.812	34.259	7.982	2.103	4.582	2.555	0	0	0	0	0	0
Achn064211-TA	7.155	6.083	11.008	13.171	158.789	290.462	9.703	29.914	11.91	13.181	116.569	166.66	362.642	594.1	128.677	43.999	86.367	48.773	8.085	26.766	73.008	72.125	43.771	122.839
Achn064441_TCONS_00050456	12.272	7.667	1.317	2.761	5.764	0.614	7.055	0.164	0.594	0.656	1.647	3.345	0	0	0.105	0	0	0	0	0	0	0	0	0
Achn064481-TA	5.117	2.955	2.242	1.017	1.845	1.036	5.753	5.7	0.746	0.598	3.017	5.655	0	0	0.209	0.173	0	0	0	0	0	0	0	0
Achn064581_TCONS_00050420	3.896	13.151	1.976	2.946	9.345	3.521	28.942	5.353	0.385	0.955	5.152	6.477	9.227	24.831	2.537	1.181	0.827	1.834	2.279	1.215	0.53	0.446	2.334	0.835
Achn064581_TCONS_00050422	0.351	1.401	0.367	0.845	1.124	0.688	2.824	3.252	0.586	0.589	0.606	0.998	0.274	0.872	0.201	0	0	0	0	0	0	0	0	0
Achn064581-TA	5.753	9.018	0.709	0.383	5.317	2.315	16.802	5.444	1.156	2.277	9.421	7.595	12.471	40.835	4.986	1.196	1.28	3.516	0	0	0	0	0	0
Achn064621_TCONS_00050407	21.258	21.63	24.638	32.617	38.93	39.834	10.873	12.468	21.54	31.552	38.883	43.924	19.404	18.291	26.654	36.106	24.374	34.587	2.669	8.675	10.854	6.22	11.78	14.209
Achn064691_TCONS_00050381	0.377	0.294	5.244	0	3.755	13.286	4.9	4.622	7.769	16.645	44.944	39.369	91.202	150.671	46.702	41.608	14.236	11.374	1.592	1.832	52.705	15.228	40.684	119.007
Achn064691-TA	0	0	0	0.37	0	0	0	0.247	0.522	0	0	1.155	0.822	2.082	0	0	0.527	1.322	0	0	0	0	0	0
Achn064731-TA	1.714	3.889	26.893	20.318	26.256	45.871	25.503	8.193	8.708	7.536	19.856	40.311	0	0	0	0.194	0.135	0	0	0	0	0	0	0
Achn064851_TCONS_00048333	24.18	23.428	9.703	6.658	19.301	9.727	7.671	0.329	2.993	2.48	20.199	2.079	10.559	6.774	15.957	20.023	14.451	31.175	24.067	17.759	52.93	105.183	46.259	12.196
Achn065071_TCONS_00048443	0	0	3.952	3.144	2.762	0	0	0	0	0	0	0	0	0	0	0	0	14.634	0	0	0	0	0	0
Achn065171-TA	0.065	0	3.078	0.079	0.273	0	0.853	1.425	1.742	2.007	0.119	0.379	1.823	2.163	0	0	1.342	1.882	0	0	2.372	0	0	0
Achn065311_TCONS_00181552	0.247	0	3.091	4.743	0	1.716	2.683	1.105	1.003	1.804	0	0.462	0	0	0	0	0	0	0	0	0	0	0	0
Achn065311_TCONS_00181555	0	0	0	0	0	0	0	0	1.132	0.212	0	0.129	0	0	0	0	0	0	0	0	0	0	0	0
Achn065311_TCONS_00181557	0	0	0	0	0.087	0.096	0	0	0.506	0.425	0	0	0.07	0	0	0.144	0	0	0	0	0	0	0	0
Achn065311_TCONS_00181572	0.831	0.995	1.14	3.289	1.004	1.087	1.627	0	1.292	0.839	0	0	0	0	0	0	0.098	0.192	0	0	0	0	0	0
Achn065311_TCONS_00181577	0	0	0.811	0	0	1.738	0	1.251	1.958	3.126	0	0.176	0.076	0	0.62	0.691	0	0.128	0	0	0	0	0	0
Achn065311_TCONS_00181579	0.584	0.792	0	0	0.098	0	0	0	0.209	0	0.25	0	0.07	0	0	0	0.098	0	0	0	0	0	0	0
Achn065361_TCONS_00187894	0	0	17.304	5.337	4.061	8.411	27.156	38.674	20.505	33.472	0	12.02	43.109	38.386	48.048	47.428	48.626	41.484	0	7.47	15.095	14.807	0	0
Achn065361_TCONS_00187896	0	0	1.431	0	0	0	2.278	5.965	0	0	0	0	10.444	0	14.926	8.045	7.682	0	0	0	0	0	0	0
Achn065391_TCONS_00187886	0	0.741	2.191	4.042	1.31	1.235	2.674	1.279	0	0	0	0	0	0	0	0	0	0	0	1.205	0	0.05	2.381	0.76
Achn065421-TA	21.349	27.713	11.553	19.155	11.037	8.448	23.699	25.238	12.953	12.534	5.797	11.854	6.857	7.976	6.371	5.128	3.326	2.86	0	0.095	0.199	0.161	0.399	0.179
Achn065431_TCONS_00187859	0	0.416	0.494	0.779	0	0	0	0	0.602	0.154	0	0.203	1.096	0.704	0.475	0.9	0.521	1.025	1.67	0.769	0.583	1.437	1.29	0.835
Achn065731_TCONS_00168083	4.597	0.883	4.168	0	3.712	0	1.979	3.608	0	0	18.605	1.82	1.676	1.95	3.568	2.953	2.371	3.284	8.865	12.424	15.585	14.98	14.959	13.866
Achn065851_TCONS_00168125	8.103	9.434	9.944	11.52	6.867	5.585	2.824	1.562	8.659	8.231	21.293	9.415	5.786	4.677	10.157	7.469	5.77	10.165	34.821	27.772	37.889	32.054	34.633	21.723
Achn065911_TCONS_00168169	0.636	0.467	0.456	2.18	1.55	0	1.179	0.767	3.001	3.02	0	2.116	0.663	0.77	0.298	0.324	0.674	0.809	0	0	0	0	0	0
Achn065911_TCONS_00168170	0	0	0	0.092	0	0	0	0	0.008	0	3.966	0.388	0	0	0	0	0	0	0	0	0	0	3.486	0
Achn065911_TCONS_00168171	0	0	2.115	0.912	0.098	1.354	0.95	0.137	3.756	0	0.606	1.691	0	0	0	0	0	0	2.154	2.107	1.498	1.809	0	2.266
Achn066041_TCONS_00201196	0	0.284	0	0	0.786	0	0.457	1.306	0	0	0.461	0	0	0	0	0	0	0	0	0	0	0	0	0
Achn066041_TCONS_00201197	0.675	0.548	1.001	0.436	1.998	0.288	4.399	1.653	0.522	0.695	1.265	0.896	0.446	0.147	0	0.598	0.172	0.296	0	0.161	0	0.297	0	0
Achn066041_TCONS_00201203	1.441	2.376	1.482	0.978	0	1.96	0	0	3.9	0.801	2.675	0	1.829	1.606	2.231	2.809	1.648	2.179	1.982	0.617	0.159	0.186	0.369	1.416
Achn066041_TCONS_00201206	2.26	1.533	1.951	2.536	2.162	2.952	3.95	5.736	1.332	1.061	2.24	1.58	0.803	0.88	0.556	0.411	0.374	0.617	0	0	0	0	0	0
Achn066241_TCONS_00159233	0.195	0.548	1.507	0.898	0	0.503	0.097	1.434	2.095	1.891	0	0.139	2.702	3.915	2.69	3.147	1.587	2.587	0	0	0.941	0.372	0.799	2.058
Achn066241_TCONS_00159237	0	0.01	1.634	2.946	2.675	6.643	1.927	1.991	6.878	11.453	7.8	6.403	5.461	0.418	0.016	3.774	2.426	0.889	0.687	0.247	3.181	7.794	6.005	7.485
Achn066241_TCONS_00159238	9.571	7.87	8.905	12.59	7.533	10.156	6.58	8.358	14.109	23.138	13.321	14.072	0	0.015	0.451	0	0	0	0.968	8.068	5.844	9.987	0	11.033
Achn066241_TCONS_00159240	3.156	0	18.874	6.262	0.459	6.872	1.012	0.265	5.08	8.211	6.18	6.902	0	0	0	0	0	0	13.095	8.969	14.299	5.365	0	7.589
Achn066271-TA	18.168	25.946	42.841	81.667	141.333	87.621	60.479	65.83	108.6	256.674	132.156	204.8	23.47	5.938	38.196	111.025	105.853	70.127	18.23	34.321	26.266	28.449	31.73	100.624
Achn066311_TCONS_00159198	6.701	2.214	4.18	0	0	4.098	0	0	0.931	0.646	0	0.333	0	0.425	0.564	0.367	0	0	5.197	4.395	1.577	5.117	4.285	7.514
Achn066331_TCONS_00159189	17.778	20.666	9.133	19.565	12.402	14.78	7.777	0	0.666	0	1.186	0	1.396	0.88	1.224	2.053	0.778	1.922	23.537	5.59	0	0	10.536	6.515
Achn066431-TA	20.31	13.78	8.348	13.475	36.179	12.82	39.367	14.103	5.634	2.181	8.314	22.784	8.953	3.981	2.843	1.952	4.343	3.028	11.144	14.057	6.308	9.256	4.592	5.636
Achn066461_TCONS_00159146	5.35	2.204	3.04	2.616	0	0	0	3.425	3.587	6.928	0	7.549	0	0	0	0	0	0	0	0	0	0	0	0
Achn066551-TA	71.723	122.267	6.042	23.462	0.677	0	57.717	11.336	1.099	0.241	0	0	0.523	0	0	0	0	0	0	0	0	0	0	0
Achn066621_TCONS_00155703	0.169	0.823	0	0.304	8.974	8.048	0	0	0	0	0	0	9.24	17.096	3.955	2.355	0.943	0.104	0	0	0	0	0	0
Achn066621_TCONS_00155705	0	0	0	0	0	0	31.335	31.239	2.376	1.679	11.49	6.837	0	0	0	0	0	0	0	0	0	0	0	0
Achn066621_TCONS_00155706	0.143	0.863	1.355	1.268	2.489	2.367	4.258	9.637	0.69	0.415	1.159	4.426	0.147	0.315	0.258	0	0	0	0	0	0	0	0.276	0
Achn066621_TCONS_00155707	0.442	1.046	1.761	1.585	4.236	6.576	5.551	8.175	0.738	1.139	0.725	1.571	0.07	0.117	0.121	0	0	0	0	0	0	0	0	0
Achn066661-TA	104.357	78.123	63.109	59.5	89.793	67.841	43.22	83.97	63.778	72.802	178.746	124.141	161.101	208.031	136.047	114.446	109.345	92.635	132.978	222.565	173.421	181.992	184.252	300.44
Achn066721-TA	174.391	131.326	169.945	171.38	62.02	86.489	82.982	23.064	99.796	200.98	74.036	92.717	45.34	25.234	151.674	139.388	149.26	251.393	64.835	101.435	120.597	86.077	49.269	125.821
Achn066761-TA	3.662	0.274	0	0	3.559	1.709	0.361	2.284	3.868	6.146	7.484	2.938	0.408	7.786	3.359	3.169	3.308	5.214	2.185	0.152	0	0	2.841	4.98
Achn066771_TCONS_00155786	0	0.264	2.027	0.581	2.336	2.286	4.988	3.745	1.148	1.631	1.344	1.968	0.134	0	0	0.317	0.037	0	0	0	0	0.235	0	0
Achn066771_TCONS_00155789	0	0	1.153	0.753	1.67	2.182	4.39	1.324	0	0	0	0.878	0	0	0	0	0	0	0	0	0	0	0	0
Achn067051-TA	7.922	4.6	8.398	10.172	0.655	0.281	0	1.809	1.38	2.383	0	4.629	0.331	0.403	0.121	0.9	0.576	0	0.312	0	0	0	0	0
Achn067111_TCONS_00187767	1.688	2.793	0.266	1.546	0	0.141	39.481	11.262	1.774	0.56	0	0.37	14.599	9.091	4.962	3.27	1.764	2.083	0	0	0	0	0	0
Achn067151-TA	16.363	15.629	18.456	45.101	105.143	39.176	120.431	103.6	15.995	7.854	29.567	43.139	48.743	25.593	31.495	33.455	41.765	26.641	139.034	48.995	32.243	39.476	43.218	38.72
Achn067181_TCONS_00187715	0	0	0	0	0	0	0.194	0.512	0	0	0	0	0	0	0	0	0	0	0	0	0	0	0	0
Achn067341_TCONS_00167886	5.948	5.149	17.202	9.3	8.384	2.804	1.865	4.476	38.971	107.567	65.696	19.107	15.364	8.424	7.523	8.693	8.95	5.11	0	0	0	0	0	15.029
Achn067341-TA	0.558	1.615	6.638	0.581	4.083	0.843	0.202	1.388	11.934	45.891	9.236	4.481	6.188	4.685	2.255	3.472	5.985	2.787	0	0	0	0	0	0
Achn067411-TA	0.117	0.447	0.291	0.33	2.642	1.206	6.281	9.262	0.257	1.032	2.121	3.825	11.891	9.465	2.642	0.447	1.041	0.08	2.123	0.74	0.305	0.508	1.52	0
Achn067431_TCONS_00167910	1.61	0	2.622	3.699	0.142	0.03	1.17	2.229	3.491	6.446	1.621	0.333	1.931	3.035	1.869	1.325	0.876	2.491	1.935	2.667	2.399	2.292	1.689	2.072
Achn067471_TCONS_00167940	0.377	2.681	2.039	0.251	0.349	1.169	0.625	2.411	0	0.946	1.094	1.377	0.701	0.865	5.115	4.206	2.818	3.012	0.577	0	0.345	0	0	0.909
Achn067471_TCONS_00167946	0	0	0	0	0	0	0	0	0	0	0	0	1.701	1.107	0	0	1.035	0.753	0	0	0	0	0	0
Achn067471_TCONS_00167947	1.831	0	0.874	1.691	0	0	0	0	2.496	0.232	0	0	0	0.315	0	0	0	0	0	0	0	0	0	0
Achn067471_TCONS_00167956	0.818	0.721	0.595	0.357	0	0.185	1.795	0.32	0	0	0.329	0	0	0	0	0	0	0	0	0	0	0	0	0
Achn067501_TCONS_00167976	744.692	316.007	1054.91	899.847	472.874	233.119	242.472	95.324	465.697	629.85	467.961	250.434	79.923	83.723	237.41	181.91	132.58	449.007	790.518	627.375	715.339	786.735	921.78	951.953
Achn067501-TA	685.371	258.62	869.84	734.187	397.099	173.925	153.367	125.056	412.85	591.534	901.282	235.18	129.01	141.735	465.743	318.698	218.671	697.493	1982.02	1517.09	1605.92	1777.27	2350.19	2339.44
Achn067621_TCONS_00168020	13.155	18.574	1.621	6.367	3.199	0.399	8.269	0.42	0	0	0	0	5.079	3.006	22.449	5.121	3.339	7.169	0.343	0.427	0	0	0	0
Achn067991_TCONS_00103090	0	0	0.443	0.159	0.349	0.74	1.452	2.521	0	0	0.685	0.416	0.172	0.337	0	0	0.074	0.12	0	0	0	0	0	0
Achn068051_TCONS_00103100	0	0	0.76	0	0	0.71	0.528	2.357	0	0	12.53	0	0.65	0.902	0.322	1.181	0.184	1.001	14.25	16.534	12.192	16.331	24.988	30.385
Achn068091_TCONS_00103114	34.491	20.97	47.743	38.839	42.5	19.743	15.905	3.197	6.035	5.22	2.306	12.612	3.008	3.827	15.337	11.862	11.553	19.376	0	0	0	0	0.722	0
Achn068121_TCONS_00103129	175.145	506.608	192.569	265.122	581.642	401.2	466.585	217.722	162.972	151.731	239.87	211.397	92.005	94.859	61.886	92.486	64.817	22.652	15.686	9.653	16.791	25.413	51.342	53.376
Achn068131_TCONS_00103130	0	0	0	0	42.893	33.591	0	0	0	0	0	0	0.312	0.396	0	0	0.104	0	0	0	0	0	0	0
Achn068131_TCONS_00103131	0.351	1.076	1.393	1.268	4.061	2.989	4.504	0.356	0	0	1.489	1.007	11.215	9.926	7.87	13.757	9.244	2.876	0	0	0	0	0.799	0
Achn068131_TCONS_00103133	0	0.081	0	0.066	5.011	7.286	0	0.082	0	0.338	5.705	0.176	0.21	0.081	0	0	0.049	0.08	1.779	1.215	2.757	2.478	13.807	10.988
Achn068131_TCONS_00103135	0	0	0	0	40.732	58.727	0	9.025	13.796	14.223	25.469	0	0	0	0	0	0	0	0.843	0.294	0	0.285	8.508	4.04
Achn068131_TCONS_00103136	0.831	2.122	2.141	1.453	25.295	16.932	3.29	25.046	9.085	7.603	14.942	17.121	2.645	2.83	0.532	3.234	2.995	0.865	1.436	0.683	2.226	0.991	0	2.043
Achn068131_TCONS_00103138	6.818	24.149	4.953	12.035	1.004	0.451	13.644	6.083	5.618	5.645	5.916	10.126	0	0	0	0	0	0	0	0	0	0	0	0.85
Achn068131-TA	0	0	0	0	14.411	26.386	0.035	13.308	2.263	4.091	0	8.537	2.887	6.122	1.99	0	0.625	0.537	0	0	0	0	0	0
Achn068201_TCONS_00103158	0	0	0	0	0.098	1.235	0.167	2.631	1.099	0	0	0	0.58	0.579	0	0	0	0	0	0	0	0	0	0
Achn068201_TCONS_00103162	0	0.345	0.418	0	0.939	0.599	0	0	1.461	0.714	1.449	0	0.516	0	0.91	0	0.312	0	0	0	0	0	0	0
Achn068311-TA	3.714	3.138	0.532	1.942	50.241	2.36	2.648	2.329	5.353	19.636	20.858	37.438	0.523	0.059	1.724	3.335	1.844	2.435	0.437	0.541	0.371	0.31	0.369	2.072
Achn068361_TCONS_00105993	0.221	0.345	0.773	1.11	0.721	1.228	0.801	0.685	0	0	0	0.425	0	0	0	0	0	0	0	0	0	0	0	0
Achn068401_TCONS_00105979	0	0.477	4.7	2.708	0	2.989	2.375	3.489	5.345	5.915	5.521	6.643	7.15	8.768	1.377	2.168	3.296	1.258	0	0.38	0	0	1.551	1.595
Achn068561_TCONS_00105914	0	0	0.203	0.357	0	0	0	0	0	0	0.132	0	0.045	0	8.885	0.605	3.908	8.739	64.538	24.403	10.31	19.23	17.969	2.892
Achn068561_TCONS_00105917	0	0.305	0	0	0	0.155	0	0	0.217	0.926	0.856	0	0	0	0	0	0	0	0	0	0	0	0	0
Achn068721_TCONS_00181669	15.934	9.129	52.506	24.902	12.325	13.855	10.97	16.615	22.664	31.398	17.735	13.628	24.846	41.429	23.021	19.439	13.25	16.829	11.331	12.386	6.494	6.307	24.711	27.225
Achn068881_TCONS_00084475	0.429	0.284	0	0	0.349	0.126	0.431	0.585	0	0	0	0.638	0	0	0	0	0	0	0	0	0	0	0	0
Achn068881_TCONS_00084480	0.883	0	0	0.37	0.131	0.015	0.44	0.493	0	0	0	0	0.427	0.623	0.612	0	0.502	0	0	0	0	0	0	0
Achn068921_TCONS_00084504	0	0.965	1.482	0.912	0	0	0.097	0.301	0.361	0.357	1.199	0	0	0.015	0	0.411	0.306	0.144	0	0	0	0	0	0
Achn068961_TCONS_00084514	0.195	0.183	0.139	0.436	1.354	0.621	2.534	0.429	0.088	0.222	0.488	0.758	0.605	0.623	0.129	0.122	0.086	0.304	0	0	0	0	0	0
Achn068961_TCONS_00084516	0.455	0.477	1.064	1.03	5.731	2.456	6.765	1.927	0.353	0.521	1.449	1.321	0.491	0.74	0.62	0.511	0.282	0.945	0	0	0	0	0	0
Achn068961_TCONS_00084518	0.104	0.071	0.063	0.106	0.721	0.399	2.947	0.283	0.032	0	0.883	0.443	0.223	0.169	0.129	0.317	0.3	0.505	0	0	0	0	0	0
Achn069161_TCONS_00084564	0	0.782	0.241	0.343	0.841	1.879	0.114	4.247	3.515	0.955	0.501	0	0.07	0.037	0.209	0	0	0	0	0	0	0	0	0
Achn069171_TCONS_00084568	0.519	1.239	0.355	1.202	0.546	2.204	0.853	0.402	0.498	0.077	0	0	0	0	0	0	0	0	0	0	0	0	0	0
Achn069171_TCONS_00084575	0	0	0	0.013	0.273	0.732	0	1.114	0.594	0	0	0.018	0	0	0	0.187	0.08	0	0	0	0	0	0	0
Achn069211_TCONS_00088693	0.351	0	0	0.264	0	0	0	0	0.449	0.56	0.567	0	0.21	0.396	0.177	0	0	0.232	0	0.199	0	0	0	0.179
Achn069361_TCONS_00023295	31.323	12.186	5.105	4.941	25.633	25.166	4.249	1.635	2.905	6.687	90.915	14.903	3.881	4.384	0	0.749	0.165	0.689	45.575	32.603	27.618	35.573	50.513	45.563
Achn069361-TA	0	0	0	0	0.175	0.355	0.378	0.384	0	0	12.807	1.257	0.414	3.761	0.789	0	0	0.681	3.699	3.863	1.471	0	5.437	0
Achn069371_TCONS_00023307	4.844	8.642	2.179	5.482	15.284	3.898	17.506	2.521	1.581	1.64	3.228	5.026	0.567	0.125	1.144	0.583	0.643	1.498	35.149	15.12	6.321	6.889	5.759	2.415
Achn069371_TCONS_00023319	1.636	1.818	0.456	3.593	14.574	5.4	4.451	3.151	0	0.048	1.871	3.012	0.134	0.11	0.661	0	0.368	0.152	0.577	1.063	0	0.843	0.276	0
Achn069411_TCONS_00023328	0	0	0	0	0	0	0	0	0.305	2.306	0	0.758	0	0	0	0.058	0	0	0	0	0	0	0	0
Achn069431_TCONS_00023361	30.336	29.734	26.817	38.931	7.544	2.574	26.145	10.851	21.388	25.435	0	4.897	3.537	1.254	19.324	2.975	9.311	13.216	0	0.617	0	0	0	0
Achn069461_TCONS_00023377	3.311	0.64	0	0	1.921	1.65	0.431	0	0.016	0	0	0	0	0	0	0	0	0	0	0	0	0	0	0
Achn069551-TA	4.13	1.645	2.521	1.876	4.64	4.076	3	1.224	0	0	1.831	1.275	0	0	1.474	0	0	3.108	0	0.664	0.027	0	0	1.401
Achn069691_TCONS_00025398	0.506	0	1.811	2.272	0.644	0.148	0	0	1.709	2.846	0	0	0	0	0	0	0	0	0	0	0	0	0	0
Achn069691_TCONS_00025403	1.727	0.812	2.153	0.383	3.166	1.546	5.868	0.667	0	0	1.08	3.326	0	0	0	0	0	0	0	0	0	0	0	0
Achn069761_TCONS_00025377	0.987	1.208	6.676	4.492	8.799	3.817	13.583	2.886	1.035	1.602	1.924	4.158	0.07	0	0	0	0.037	0.08	0.14	0	0	0	0	0
Achn069841_TCONS_00025346	2.091	1.097	8.196	8.587	3.559	3.58	4.557	10.239	9.125	13.653	11.674	2.975	12.28	20.967	10.914	11.365	6.842	6.905	12.424	11.077	14.432	16.343	18.675	20.381
Achn069861-TA	1.195	0.812	3.141	1.585	4.607	2.485	14.04	18.378	2.335	2.161	4.704	9.997	0	0.565	0	0.547	0	0	0	0	0	0	0	0
Achn069901_TCONS_00025306	0	0.599	0.773	0	0.633	0.547	2.727	2.567	2.656	2.702	3.887	1.876	0	0	1.434	4.127	1.642	1.962	0	0	0	0	0	0
Achn069901_TCONS_00025307	5.961	5.616	3.851	6.407	6.921	5.089	0.897	0	0	0	6.39	1.94	7.647	5.85	7.66	9.082	17.244	11.823	18.136	19.144	27.631	27.148	11.411	29.506
Achn069951_TCONS_00025295	33.608	21.204	35.963	34.717	43.985	18.871	19.705	8.403	10.706	11.569	16.879	8.611	3.823	3.952	10.061	8.52	9.091	17.221	22.834	9.491	14.313	12.675	23.913	15.864
Achn070001_TCONS_00025264	0	0.487	0	0.436	0	0.266	1.258	0.311	0.722	1.225	0	0	0	0	0	0	0	0	0	0	0	0	0	0
Achn070041_TCONS_00025245	7.116	3.991	0.899	4.875	8.668	5.163	0	0	1.83	2.557	0.83	0	1.982	2.603	2.594	2.6	1.538	2.691	2.388	3.521	3.326	1.722	1.474	1.864
Achn070041_TCONS_00025246	0.558	0.264	0.722	1.11	1.736	1.102	4.399	2.969	0.409	0.203	3.9	5.017	0.223	0.095	0	0.094	0.159	0.168	0.297	1.718	0.49	0.223	0.323	0.268
Achn070041_TCONS_00025251	0.208	0.071	0.127	0.185	0.852	0.718	4.601	2.329	0.088	0.116	3.623	3.964	0	0	0	0	0	0	0	0.19	0	0	0.445	0
Achn070041-TA	0	0	0	0	0	0	15.773	10.148	0.626	0.116	17.392	17.851	0	0	0	0	0	0	20.805	8.542	2.359	6.951	3.594	5.323
Achn070331_TCONS_00112304	178.949	59.113	9.006	28.839	18.373	1.013	16.75	1.096	2.295	2.055	2.622	9.498	0.491	0.191	3.021	1.801	0.894	2.731	16.201	6.511	9.489	12.13	6.727	1.64
Achn070391_TCONS_00112320	2.273	2.163	3.572	3.99	7.249	11.044	17.506	9.993	3.932	2.808	10.804	4.038	34.742	53.687	17.6	8.283	14.72	5.967	7.632	4.917	7.938	2.999	9.599	6.337
Achn070391_TCONS_00112324	0.779	0.548	1.039	1.572	3.45	3.21	7.856	8.129	0.506	0.56	2.016	2.19	2.447	3.688	0.967	0.555	1.293	0.537	1.342	0.237	0.331	0.372	0.369	0.552
Achn070391_TCONS_00112326	0	0.142	0.127	0.145	1.124	0.592	3.809	1.434	0.144	0.299	0.777	0.841	0.134	0.11	0.064	0	0.074	0	0	0	0	0	0	0
Achn070421_TCONS_00112334	0.429	0	0.19	1.215	4.039	3.114	4.372	7.444	0	0.415	5.336	2.772	0	0.176	0	0	0.19	0	0	0	0.04	0.83	0	0
Achn070421_TCONS_00112336	0	0.122	0.177	0.264	1.386	1.265	1.988	2.457	0.096	0	0.712	0.296	0	0	0.081	0	0.037	0	0	0	0.146	0	0	0
Achn070421_TCONS_00112337	0.221	0	0.342	0.317	2.456	1.243	2.102	4.567	0	0	2.359	1.358	0.115	0	0.081	0.043	0.184	0.136	0.468	0.247	0	0.112	0	0
Achn070421_TCONS_00112339	0	0.091	0.203	0	0	0.311	0	0	0.433	0.463	0	0	0	0	0	0	0	0	0	0	0	0	0	0
Achn070421-TA	2.883	1.676	2.685	3.118	7.282	5.733	9.008	11.125	4.181	4.303	18.328	10.856	2.249	1.312	0.846	1.93	4.38	0.505	24.348	7.375	9.568	15.141	12.563	13.046
Achn070561_TCONS_00112378	1.753	1.442	1.697	3.038	2.489	2.19	9.193	6.293	2.384	2.017	2.701	4.768	0.172	0	0	0.137	0	0.144	0.156	0.133	0.133	0.112	0.138	0.134
Achn070561_TCONS_00112382	0.74	1.178	0.722	3.884	2.271	2.153	0.413	3.16	0.032	0	1.463	1.783	0	0	0	0	0	0	0	0	0	0	0.246	0
Achn070601_TCONS_00112390	0.857	0.853	0	0	0.328	0.141	0.528	0.457	1.388	0.878	0	0	0.771	0.257	0.588	0.439	0.312	0.841	0	1.234	1.113	1.128	1.213	0
Achn070601_TCONS_00112392	0	0.284	6.144	2.563	0	0.052	0.88	4.129	2.014	1.486	0	1.395	1.51	1.62	2.36	2.996	0.423	0	0	0	0	0	0.676	0
Achn070711_TCONS_00114809	3.26	2.376	7.36	2.761	1.965	1.849	3.149	0.183	0	0	0	0.36	0	0	0	0.18	0	0	0	0	0	0	0	0
Achn070731_TCONS_00114804	1.87	1.889	5.46	4.307	0.742	0.577	0.924	2.603	1.934	2.489	0.422	0.573	1.173	1.584	0.991	1.116	0.6	1.033	0	0.095	0	0	0	0
Achn070791_TCONS_00114786	1.545	1.28	0	0	0.688	0.215	0	0.466	0.353	0	1.726	0	0	0	0	0	0	0	0	0	0	0	0	0
Achn070881_TCONS_00114747	0.805	1.249	0	0	0.939	0.917	0.818	0.466	0.674	0.55	0	0.573	0	0	0	0	0	0	0	0	0	0	0	0
Achn070931_TCONS_00114709	3.519	1.32	3.458	2.867	0.066	0.407	0	2.32	1.445	1.168	0	0.028	0	0	0	0	0	0	0	0	0	0	0	0
Achn070941_TCONS_00114689	2.389	0.965	2.179	2.853	1.528	0.348	3.193	0	1.83	2.393	0	0	3.008	2.148	1.474	2.103	4.76	2.852	4.729	2.563	2.743	5.13	0	1.029
Achn071011_TCONS_00114656	0.026	0	0	2.048	1.321	0.422	1.408	2.932	0	0	0.593	0.647	0	0	0	0	0	0	0	0	0	0	0	0
Achn071011_TCONS_00114657	0.091	0	0.38	0	0	0	0.369	0.603	0	0	0.119	0.508	0.057	0	0.113	0	0	0	0.156	0	0	0	0	0
Achn071011_TCONS_00114664	0	0.152	0	0	0.055	0.215	8.12	2.64	0	0	0	1.515	0.21	0	0	0	0.123	0	0	0	0	0.173	0	0
Achn071011_TCONS_00114665	0.571	0	4.839	0	0	0.54	2.639	3.736	1.156	1.225	3.254	2.55	0.064	0	0	0	0	0	0	0	0	0	0	0
Achn071011_TCONS_00114666	0	0.081	2.483	3.633	1.474	1.561	6.712	3.407	0	2.403	0	1.321	0.395	0.154	0.846	0.49	0.319	0.208	0	0	0	0	0.307	0
Achn071011-TA	1.909	2.711	8.424	8.838	6.976	7.316	10.029	8.641	2.729	3.937	0	2.753	7.774	6.811	5.896	7.274	7.774	5.383	0	0	0	2.094	0	0.179
Achn071161-TA	314.915	292.091	110.408	163.031	142.064	126.62	67.931	132.025	111.994	183.833	185.835	207.711	129.131	117.102	130.772	145.164	189.274	143.018	157.639	226.694	188.489	182.525	139.79	196.074
Achn071171_TCONS_00181520	54.841	66.242	57.598	84.376	91.824	76.081	47.724	51.526	63.007	105.695	181.632	165.746	79.464	74.808	89.861	102.908	128.31	55.405	48.088	50.542	119.245	112.667	102.792	136.585
Achn071211_TCONS_00024066	0	0	0.709	0	0	0	6.703	5.745	0.064	0.415	1.199	0.24	0	0	0	0	0	0	0	0	0	0	0	0
Achn071211_TCONS_00024067	5.623	8.063	4.522	4.571	10.48	40.256	52.008	9.792	0	0	0	0	0	0	0	0	0	0	0	0	0	0	0	0
Achn071211-TA	2.13	5.047	0	2.338	13.155	36.565	48.26	5.015	0.955	0	1.054	0.859	0	0	0	0	0	0	0	0	0	0	0	0
Achn071271-TA	0	2.762	56.61	30.345	84.127	301.181	43.44	5.901	33.201	82.47	128.111	199.95	0	0	0	0	0	0	0	0	0	0	0	0
Achn071331_TCONS_00024031	6.506	1.178	0	0	4.17	1.753	0	0	0	0	0.843	0	0	0	0	0	0	0	0	0	0	0	0	0.611
Achn071381_TCONS_00024012	15.583	10.968	8.5	12.55	12.325	9.106	9.589	25.713	16.059	21.373	30.2	29.779	3.862	0.975	6.283	9.356	10.402	9.187	28.703	21.384	41.957	38.782	12.778	18.011
Achn071391-TA	6.428	19.122	129.84	63.503	59.16	34.767	24.755	110.46	38.297	71.499	32.795	68.584	36.839	26.128	52.123	77.923	17.299	2.643	0	0.645	4.122	12.675	6.727	11.152
Achn071491-TA	2.234	4.143	19.229	11.15	2.849	2.53	5.885	19.237	14.381	18.681	6.812	7.927	1.498	0.711	3.947	5.747	4.888	1.922	1.295	0.721	1.829	0.768	1.121	0.701
Achn071571-TA	5.104	5.057	13.858	12.563	28.013	11.799	46.897	47.187	13.595	12.698	21.78	21.325	13.898	15.352	7.257	10.242	11.927	8.875	7.476	3.844	5.248	3.135	7.587	13.359
Achn071591-TA	11.168	15.659	144.154	104.469	167.414	78.226	457.128	326.026	78.52	137.547	144.726	260.819	34.819	19.325	25.993	49.279	41.355	23.95	87.716	40.358	11.781	24.62	63.89	105.976
Achn071611-TA	3.247	3.798	4.396	6.473	4.039	1.287	0.651	1.498	7.415	8.665	4.348	4.647	0.988	1.239	0.733	1.808	1.819	3.564	0	0	0	0	0	0
Achn071681-TA	2.428	3.96	16.049	14.901	9.127	10.415	14.225	27.631	27.68	39.136	27.103	12.455	51.196	70.284	56.57	64.173	54.832	48.941	47.76	25.921	37.213	45.176	66.025	62.277
Achn071771-TA	0.519	1.34	1.571	0.542	2.173	1.635	0.906	0.384	0	0	3.439	2.615	5.455	3.49	4.559	6.05	4.343	3.701	4.901	2.857	2.823	2.552	1.152	5.039
Achn071791_TCONS_00056728	5.117	1.401	9.361	4.108	7.533	2.744	0	0	1.236	1.283	0	2.467	0	0	1.216	1.541	0.165	0.096	0	0	0	0	0	0
Achn071801_TCONS_00056725	105.72	45.373	85.821	106.12	52.358	23.76	32.531	29.978	57.63	60.442	125.067	34.056	45.556	19.626	60.565	71.044	57.551	102.047	53.66	34.9	43.415	70.093	129.177	172.86
Achn071801-TA	7.922	9.15	10.527	14.452	12.031	8.773	14.19	14.45	16.083	15.911	10.462	8.768	16.269	17.133	19.783	15.78	16.723	19.2	2.513	0.949	0	0	5.467	2.997
Achn071891_TCONS_00054578	0	2.021	0	0.489	1.048	0.828	1.803	1.873	1.549	2.76	2.767	0.795	13.471	28.826	9.183	3.104	2.824	3.34	0	1.319	0	0	2.012	0
Achn071891_TCONS_00054579	4.623	4.346	5.384	4.65	4.411	3.765	3.862	2.539	2.729	2.605	2.411	3.04	14.255	39.655	4.003	5.668	3.038	3.677	1.951	0	2.16	2.354	0	1.565
Achn071891_TCONS_00054582	0.792	0.955	0.823	1.03	0.666	0.399	0.194	0.429	0.289	0.318	0	0.832	2.275	5.264	0.338	0.699	0.423	0.449	0	0	0	0	0	0
Achn071891_TCONS_00054583	0	0.254	1.064	0.277	0.349	0	0.457	0.639	0	0.376	0.264	0.536	2.307	3.578	0.516	0.403	0.233	0.465	0	0.18	0	0	0	0
Achn071901_TCONS_00054588	0	0.944	0.241	0	0	0.059	0	0	0.337	0.666	0.25	0.499	1.657	1.569	1.861	1.296	1.697	1.69	0.577	0	0	0	0	0.507
Achn071991_TCONS_00054633	0	0	0	0	0	0	0	0	0	3.85	0	0	0	0	1.031	3.205	0	0	0	0	0	0	0	0
Achn071991_TCONS_00054638	0.844	0.873	0	0	0	0	0	0	0.522	0.55	0	0.203	0.006	0.623	0.926	1.008	0.061	0	0	0	0	0	0	0
Achn072001_TCONS_00054645	0	0	0	0	0	0	0	0	1.059	1.225	1.199	0	0	0	0	0	0	0	0	0	0	0	0	0
Achn072001_TCONS_00054650	0.688	0.609	1.064	1.968	0.273	0.525	0.589	0.649	0	0	0	0	0	1.591	1.796	0.497	0	0.505	0	0	0	0	0.906	0
Achn072111-TA	1.182	0.711	38.699	20.331	108.516	24.936	79.877	85.121	4.278	4.767	34.218	68.843	0.58	0.095	0.105	0.086	0.123	0.096	0.421	0.171	0.358	0	0.722	0.671
Achn072151_TCONS_00181641	0	0	0	0	9.323	2.16	0	0	0	0.299	0	0.065	0	0	0	3.94	0.919	0	0	0	0	0	0	0
Achn072151-TA	0	0	0	0	8.188	1.487	0	0	0	0	0.211	0	0.548	0.99	0.814	1.16	0	0.849	0	0	0	0	0	0
Achn072171_TCONS_00201496	55.763	70.7	16.202	67.796	154.477	214.773	30.561	45.123	15.152	29.304	57.342	66.422	28.396	22.697	36.875	29.861	45.349	29.204	0	4.556	2.637	8.822	6.758	10.049
Achn072171_TCONS_00201497	0.468	0.934	0.38	2.51	3.308	5.089	3.114	5.343	0.506	0.357	2.082	3.095	0	0.125	0	0	0.086	0	0	0	0	0	0	0
Achn072201_TCONS_00115370	0.338	0.559	0.988	1.242	1.539	1.243	2.454	0.1	0	0	0.158	0.564	0	0	0	0	0	0	0	0	0.186	0	0.169	0
Achn072221-TA	148.445	96.707	178.47	134.179	55.339	28.746	34.801	145.06	67.325	87.758	21.055	90.685	4.461	7.375	16.15	12.071	5.801	10.757	0	0	0	0	0	0
Achn072321_TCONS_00056414	36.115	22.94	49.998	51.296	4.749	1.79	30.886	13.519	15.112	13.354	0	1.608	1.115	0.711	0.419	0	0.239	0	8.631	4.689	5.487	4.671	2.811	2.624
Achn072321-TA	0	0	22.51	2.18	0.087	0	12.043	4.512	0	0	1.647	0.009	8.208	6.517	10.181	10.415	5.164	6.512	0	2.316	0.596	0.359	0.998	0.895
Achn072391_TCONS_00056382	1.571	1.3	0	0	0	0.207	0.282	0.575	1.292	1.013	0	0	0.127	0.271	0.185	0	0	0	0	0	0	0	0	0
Achn072401_TCONS_00056376	3.662	0	0	0	0	0	0	1.023	0.112	0	13.888	2.827	8.494	7.771	8.055	8.989	8.576	10.253	14.375	16.154	15.598	19.565	22.361	23.93
Achn072521_TCONS_00056327	0.688	0.934	1.444	1.229	0.022	0.466	0.66	0.329	0	0	0	0	0	0	0	0	0	0	0	0	0	0	0	0
Achn072751_TCONS_00054234	1.714	1.472	5.409	1.889	1.397	0	4.302	0	2.319	2.866	35.233	2.966	0	0	0	0	0	0	0	0	32.005	9.727	0	48.65
Achn072771-TA	212.285	139.125	276.148	247.908	473.016	195.23	207.926	110.048	161.375	124.974	185.097	187.661	62.533	65.952	121.573	115.123	123.458	206.722	57.171	73.806	33.555	35.994	87.787	131.293
Achn072791-TA	6.909	5.382	6.942	11.876	7.707	7.923	4.715	10.413	11.067	13.441	15.917	11.605	33.321	44.764	14.04	11.675	10.549	13.329	23.302	12.424	15.77	18.759	15.896	22.946
Achn072861_TCONS_00054272	1.052	1.127	0.545	0	3.221	10.652	1.284	0	0	0	0	0	0.229	0	0	0	0	0	0	0	0	0	0	0
Achn072981_TCONS_00181808	4.13	1.158	17.088	8.706	0.284	0.126	2.718	1.398	6.172	7.825	1.515	0.628	1.459	1.334	3.23	1.289	2.744	7.225	1.842	2.344	0.398	2.181	1.582	1.491
Achn072981_TCONS_00181810	1.182	0.477	4.446	3.686	0	0	0.352	0	0.698	0.685	0	0	0.134	0.081	0.201	0	0.221	0.969	0	0.152	0	0	0	0
Achn073041_TCONS_00072007	2.26	4.732	3.838	4.201	10.338	6.48	23.083	12.943	2.841	4.728	8.736	15.328	0	0	0	0	0	0	0	0	0	0	0	0
Achn073041-TA	11.246	7.809	8.044	13.792	36.976	14.477	39.921	39.113	7.544	14.773	35.444	53.856	14.274	10.74	12.63	10.991	11.474	11.847	49.133	21.137	16.592	20.556	22.223	48.56
Achn073071_TCONS_00071994	0.48	1.513	0	0.542	0.917	0.969	0.545	1.032	1.236	1.66	0	0	1.351	1.613	2.223	1.246	0.766	0.376	0	0	0	0	0	0
Achn073251_TCONS_00071919	0.052	0	3.509	0.859	1.037	2.064	0.282	0	1.998	1.592	0.896	0	1.899	2.28	2.988	2.931	1.666	3.58	0	0.104	0	0	0	0
Achn073251_TCONS_00071922	5.156	4.6	0.228	2.18	0	0.244	0.343	0.475	0	0	0	0.48	0	0	0	0	0	0	0	0	0.199	0	0	0
Achn073331_TCONS_00071875	5.48	3.981	2.939	3.673	0.841	1.028	0.378	0.484	0	0	0	0	0	0	0	0	0	0	7.726	0	3.75	3.234	0	2.177
Achn073331_TCONS_00071876	2.701	1.98	4.94	0.013	0	0.777	0.563	0.247	1.709	2.171	1.805	0	0	0	0.274	2.535	1.115	0	0	0	0	0	0	0
Achn073631_TCONS_00069672	0.844	0.559	1.811	0.687	0.469	0.288	2.182	1.398	0.482	0.415	0.422	0.693	0.076	0.073	0.089	0.022	0.031	0.024	0	0	0	0	0	0
Achn073641-TA	0.338	0.345	7.284	7.768	67.391	12.642	95.967	96.128	10.232	7.7	60.465	41.808	1.587	0.352	0.693	0.115	0.319	0	2.7	1.338	0	0	4.638	0
Achn073841_TCONS_00148820	0	0	16.392	12.893	5.797	0.022	3.457	0.822	0	0	1.66	1.561	0	0	0	0	0	0	0	0	0	0	0	0
Achn073841_TCONS_00148821	136.121	73.36	185.424	102.461	141.016	61.287	45.34	28.736	69.195	83.493	43.033	78.646	23.986	22.25	55.7	44.331	31.591	66.771	0	0	2.041	0	0	0
Achn073841_TCONS_00148822	10.649	11.668	20.698	6.751	0.098	6.088	0	5.325	17.792	16.403	0.58	6.486	5.512	4.949	14.716	10.213	5.783	11.398	0	0	0	0	0	0
Achn073841_TCONS_00148824	25.115	1.391	0	0	0	0	0	0	1.725	8.752	0	0	2.409	5.103	0.008	0.036	3.859	22.011	0	0	0	0	0	0
Achn073841_TCONS_00148825	19.271	11.668	43.816	17.491	5.055	8.581	1.803	11.701	40.287	22.695	6.101	7.336	8.138	8.871	16.907	15.629	12.993	24.462	6.899	2.012	1.749	2.305	3.532	5.278
Achn073841_TCONS_00148826	0	0	0	0	17.336	0	0	0	0	0	16.734	0.832	0	0	0	0	0	0	69.049	43.423	48.769	44.854	66.961	79.527
Achn073841-TA	323.005	145.878	399.198	256.033	275.93	124.164	80.748	88.821	229.133	233.892	419.249	149.937	182.461	171.36	418.3	317.474	247.934	538.022	621.533	333.093	399.534	437.236	703.065	611.645
Achn073871-TA	12.311	10.328	46.109	39.658	79.171	43.141	100.154	66.478	12.231	24.73	81.573	111.409	47.092	48.071	38.494	31.446	31.511	32.985	76.993	17.977	27.843	16.888	35.723	22.901
Achn073941-TA	25.7	27.165	66.225	72.882	37.326	47.602	31.652	16.606	18.539	31.157	42.032	45.439	6.315	12.874	7.789	4.379	4.46	5.094	19.697	35.403	60.047	42.871	57.163	36.573
Achn073961_TCONS_00148921	21.116	19.752	10.501	10.727	5.721	1.346	18.949	1.717	3.997	3.358	12.702	15.116	3.403	2.954	7.741	1.657	3.535	9.98	0	0	0	0	0	0
Achn074091_TCONS_00151499	3.026	3.341	2.394	1.77	0.36	0.703	0.317	0.502	2.753	2.499	0	0.767	1.102	1.232	0.669	1.801	0.49	1.45	0	0.256	0	0	0	0
Achn074171_TCONS_00151458	20.284	15.273	82.54	64.89	3.919	3.166	12.65	0	12.72	32.228	7.708	3.807	2.689	1.943	9.046	8.088	2.346	15.411	5.385	7.982	8.521	4.845	10.244	17.683
Achn074171_TCONS_00151460	2.104	1.259	3.965	0	0	0	1.293	5.453	0.12	0	0	2.116	0	0	0	0	7.326	3.02	0	0	0	0	0	0
Achn074181_TCONS_00151455	3.961	1.422	4.155	3.488	0.153	0.178	0.554	1.398	3.298	3.117	0.527	0.194	1.325	1.481	2.376	1.765	1.44	1.522	0.453	1.177	1.869	1.636	1.843	1.342
Achn074181-TA	33.569	22.443	45.843	53.252	13.395	4.682	14.084	26.014	40.584	34.109	21.727	9.618	12.872	16.825	32.719	26.202	16.503	15.82	46.855	26.851	43.826	41.793	66.485	41.851
Achn074211_TCONS_00151451	4.324	2.224	1.077	0.568	5.24	3.728	0.405	0.712	0.169	0.627	1.028	2.781	0.886	1.686	0.652	0.05	0.227	0.064	0.25	0.332	0	0.173	0.215	0.209
Achn074211-TA	22.687	14.38	6.384	3.329	41.671	26.756	5.894	4.174	1.204	2.663	48.91	25.621	9.89	25.579	5.115	5.639	2.285	1.073	8.631	7.251	3.26	6.617	6.435	17.399
Achn074241_TCONS_00151439	0	0	0	0.225	0.306	0.222	0.158	0.146	1.485	1.939	3.202	0.73	0.784	0.689	2.28	4.012	4.386	3.092	0	1.585	4.029	0.409	7.74	5.114
Achn074241_TCONS_00151446	12.012	11.729	16.62	26.566	15.939	10.978	10.108	8.285	15.922	19.047	30.2	8.519	9.138	3.732	35.522	35.781	30.439	25.175	40.206	37.159	40.711	53.453	58.146	52.779
Achn074351_TCONS_00201425	41.647	28.16	3.015	5.773	82.522	8.581	0	0	0.634	0.232	41.557	47.869	5.041	4.355	105.157	24.344	29.624	187.562	0	0.18	0	0	0.829	0
Achn074351-TA	40.452	22.778	1.482	9.115	78.418	5.866	2.49	0.046	0.297	0.28	16.286	11.374	0.981	0.645	4.43	1.801	1.636	6.736	0	0	0	0	0.476	0.253
Achn074461_TCONS_00141863	0	0	1.457	0.938	0	0	0.431	0.164	0	0.154	0	0	0	0.103	0.064	0	0.012	0.208	0	0	0	0	0	0
Achn074531_TCONS_00141915	12.415	10.023	3.876	2.867	2.576	2.153	3.677	2.923	2.303	1.582	1.067	0.462	0.261	0.271	0.113	0.36	0.172	0.104	0	0	0.133	0	0	0
Achn074531_TCONS_00141919	0	11.252	4.092	1.717	0	0	0.633	0	0	0	0	0.767	0	0	0	0	0	0	0	0.114	0	0	0	0
Achn074601_TCONS_00141978	0	0	0	0	0	0	0	0	0	0	0	0	0.006	0.007	0	0.007	1.611	7.377	0	0	0	0	0	0
Achn074681_TCONS_00145109	3.026	3.036	5.042	4.373	2.86	3.935	5.428	0.612	0.12	0.096	0	0.139	0.108	0.183	0.056	0.086	0.178	0.096	0	0	0.186	0	0	0.179
Achn074741-TA	2.065	3.544	8.55	8.402	2.205	7.789	0.818	2.941	7.68	9.176	2.411	3.576	12.458	7.918	32.8	31.618	11.081	20.257	0.343	1.016	0.888	0.496	6.589	1.118
Achn074801_TCONS_00145061	1.182	1.442	0	0	0.306	0	0	0	0	0.203	0	0	0	0	0	0	0	0	0	0	0	0	0	0
Achn074871_TCONS_00145028	0	0.762	0	1.731	0	0.681	1.575	3.023	2.592	3.396	0	0	0	0.073	0.105	0.086	0.055	0	0	0	0	0	0	0
Achn074891_TCONS_00145017	0.416	1.026	0	0	0.284	0	0.167	1.087	0	0	0	0	0	0	0	0	0	0	0	0	0	0	0	0
Achn074921_TCONS_00144999	0	0	0	0	0.011	0.222	0.44	0.183	0.016	0	0	0	0.108	0.345	0.064	0.166	0.086	0	0	0	0	0	0	0
Achn074921_TCONS_00145007	0.545	0.965	1.887	1.374	1.463	2.197	2.111	1.014	0	0	0	0.24	0	0	0	0	0	0	0	0	0	0	0	0
Achn074961_TCONS_00144988	20.544	19.274	38.331	27.227	18.745	7.989	21.474	12.642	18.94	25.396	16.062	19.44	6.519	4.142	17.906	14.16	9.336	19.921	3.356	2.553	5.911	4.969	6.45	6.366
Achn074971_TCONS_00144973	0.623	0.386	0	0.462	0.076	0.651	0.748	0.603	5.57	6.947	0	2.375	0.006	5.491	0	1.75	0	1.458	0	0	0	0	0	0
Achn074981_TCONS_00144976	11.363	4.357	9.893	13.633	0	3.455	2.718	9.673	10.385	14.686	42.783	9.609	5.015	23.13	1.458	0.807	0	2.803	88.73	229.408	215.816	175.945	59.974	24.929
Achn075031_TCONS_00181924	0	0	5.105	0.013	0	0	17.374	3.444	0.594	0.068	6.206	9.572	0	0	0	0.115	0.147	0	0	0	0	0	0	0.373
Achn075031_TCONS_00181925	0	0	0.481	1.308	1.758	2.715	1.17	1.388	0	0	1.739	0.601	0	0	0	0	0	0	0	0	0	0	0	0
Achn075041_TCONS_00201365	2.532	1.655	6.359	2.721	3.1	1.613	0.801	0.968	3.708	4.226	8.538	3.511	2.046	2.199	2.803	2.074	2.983	6.48	6.384	4.366	4.89	4.56	12.271	11.808
Achn075041-TA	29.518	11.313	52.43	12.735	32.293	13.885	8.102	3.635	27.495	26.371	115.225	39.12	19.582	18.871	27.443	23.307	27.958	61.709	92.304	63.896	90.223	99.446	100.596	106.528
Achn075101_TCONS_00022352	173.664	106.72	18.925	31.758	20.568	4.749	12.976	7.527	7.841	15.12	5.982	8.482	1.16	1.07	6.202	3.299	2.561	4.021	3.683	1.405	6.136	6.406	4.254	2.087
Achn075121_TCONS_00022358	0	0	3.978	0.608	0	0.459	2.243	0	2.753	0	0	2.892	0	0	0	0	0	0	0	0	0	0	0	0
Achn075131_TCONS_00022366	0	0	0.101	0.079	2.347	0.422	4.143	2.156	0	0	1.581	2.92	0	0	0	0	0	0	0	0	0	0	0	0
Achn075301_TCONS_00024364	3.026	3.615	1.305	4.69	5.109	4.764	1.1	1.178	3.756	5.5	64.879	3.576	32.875	30.601	38.752	53.456	29.214	47.611	12.018	8.941	22.754	19.949	25.786	56.909
Achn075391_TCONS_00024337	0	0	0.557	0	0	0.518	0.185	0	0.594	0.984	0	0.222	0.44	0.982	0	0	0.153	0	0	0	0	0	0	0
Achn075391_TCONS_00024341	0	0	0.823	0.885	0	0	0	0.21	0.385	0.096	0	0	0.185	0.103	0.274	0	0.184	0.104	0.765	0	1.087	0.31	0	0
Achn075401_TCONS_00024311	3.467	1.818	9.437	4.042	0.382	1.021	0.704	2.256	1.838	1.679	1.015	0	0	0	0	0	0	0	0	0	0	0	0	0
Achn075401_TCONS_00024317	1.571	0.152	9.158	8.811	2.14	1.812	4.742	12.313	15.345	10.556	2.662	2.254	0	0	0	0	0	0	0	0	0	0	0	0
Achn075401-TA	23.401	19.61	63.577	47.677	13.81	15.261	20.154	27.576	35.681	37.409	0	8.888	12.713	18.819	15.892	10.487	12.962	18.207	0	0	0	0	0	0
Achn075411-TA	23.258	11.292	10.096	15.628	5.699	3.906	0	2.658	1.372	0	29.277	28.568	2.632	0.015	1.74	5.949	5.832	4.718	21.539	27.725	17.52	10.061	16.71	66.884
Achn075441_TCONS_00024291	0.675	0.467	1.14	0.766	3.057	1.065	2.982	4.211	0.746	0.521	1.621	2.227	0.198	0.191	0.314	0.252	0.172	0.048	0	0.047	0	0	0	0
Achn075441_TCONS_00024292	0.714	0.955	4.244	2.167	3.821	1.96	1.337	7.728	0.939	0.251	1.318	1.026	0	0	0	0	0	0	0	0	0	0	0	0
Achn075441_TCONS_00024294	0	0	0	0.291	0	0	0	0	0.795	1.66	0	0	0.083	0.095	0	0	0	0.561	0	0	0	0	0	0
Achn075441_TCONS_00024295	0.571	0	0	0	0.873	0.599	2.006	2.019	0	0	1.357	1.95	0	0	0	0	0	0	0	0	0	0	0	0
Achn075671_TCONS_00009234	8.766	7.535	5.928	7.068	6.157	6.073	3.915	8.814	9.751	11.849	9.922	7.392	25.509	40.718	15.908	15.946	9.826	13.377	7.133	10.592	10.324	9.132	14.176	4.86
Achn075701-TA	14.622	31.064	9.995	21.652	21.703	9.853	56.618	40.848	21.693	21.373	15.179	25.769	3.173	0.953	4.261	4.602	3.718	2.86	0	0	0	1.239	0.737	0
Achn075741_TCONS_00009135	0.195	0.183	0.114	0.211	0.284	0.081	2.19	0.722	0.152	0	0	0.129	0.682	0.469	0.274	0.432	0.214	0.232	0.437	0.085	0	0	0	0.134
Achn075741_TCONS_00009138	0.429	0.183	2.28	2.721	2.314	1.982	1.953	2.713	0	1.525	7.655	7.059	0.083	0	0	0	0	0.168	0.187	0	0	0.458	0	0
Achn075741_TCONS_00009141	3.363	2.021	19.444	26.104	39.444	13.419	24.174	22.15	5.513	12.534	41.373	45.827	0.446	0	0.661	0.238	0.533	2.283	2.997	1.405	0	0.62	0	0.745
Achn075741_TCONS_00009142	71.593	33.786	63.286	33.251	34.498	13.692	0	4.512	35.408	50.426	207.391	23.847	4.862	2.214	21.635	14.045	12.613	37.407	508.392	194.347	298.988	313.876	406.975	428.065
Achn075741_TCONS_00009147	0	0	0	0	0	0	2.736	0.375	0	0	0.132	0	0.408	0.367	0	0	0	0	0.312	0	0.133	0	0	0
Achn075741_TCONS_00009157	0.065	0	0	0	0.775	0.244	6.483	5.8	0	0	0.158	0.905	0.287	0	0.089	0	0.3	0.056	0.14	0.256	0.066	0.136	0	0
Achn075741_TCONS_00009173	0.13	0.203	0	0	0	0	29.4	0	0	0	0	0	6.971	4.736	0	0	0.135	0	0	0	0	0	0	0
Achn075741_TCONS_00009180	0	0.924	4.446	5.046	15.808	4.475	38.724	68.506	1.019	2.287	9.843	25.538	6.137	3.255	1.136	1.75	1.391	0.481	0	0	0	0	0	0
Achn075741_TCONS_00009181	0	0	3.889	3.289	0	0.984	3.712	15.766	1.035	4.429	0	3.04	0.478	0.073	0.83	0.266	0	0	0	0	0	0	0	0
Achn075741_TCONS_00009182	0	0	0.532	0	4.673	0.288	109.505	49.964	0	0	0.764	7.447	9.788	4.325	1.297	2.175	2.861	0	5.4	0.313	0	0	0.706	0
Achn075881_TCONS_00009069	8.376	2.549	0	0	4.52	1.398	7.099	4.969	5.594	6.542	8.815	7.262	5.818	6.092	7.934	0.079	5.195	0.064	5.9	6.796	12.921	10.829	9.276	12.33
Achn075881_TCONS_00009070	0	0	11.717	6.42	0.786	3.099	0	0	0	0	0	0	0	0	0	6.461	0	7.113	0	0	0	0	0	0
Achn075911_TCONS_00009059	4.935	0	2.229	0	0	0	0	0	0	0	0	0	0	0	0	0	1.348	2.884	0	0	0	0	0	0
Achn075931_TCONS_00009049	48.893	38.559	36.089	24.862	105.874	61.701	34.053	21.136	26.981	31.63	66.407	108.082	10.457	4.391	15.892	12.345	7.571	14.867	1.264	3.379	5.897	2.243	3.778	3.504
Achn075961_TCONS_00009041	2.052	2.041	3.256	3.752	4.411	3.854	2.903	2.329	0.626	0.685	1.792	2.107	0	0.051	0.04	0	0	0	0	0.047	0.093	0	0.399	0
Achn076001_TCONS_00006430	8.909	1.808	10.856	14.109	6.43	14.477	3.132	11.719	10.618	6.667	4.414	11.152	87.066	198.999	39.63	25.331	14.837	44.992	3.387	4.907	4.214	4.82	1.352	1.252
Achn076001-TA	3.182	6.093	6.384	7.253	7.216	21.46	12.052	4.805	7.624	3.532	0	11.808	97.734	158.266	45.059	23.912	18.794	38.111	0	0	0	0	0	0
Achn076111_TCONS_00006473	0.182	0.315	0.431	1.44	3.33	0.821	5.753	1.242	0.417	0.135	1.779	2.522	0.701	0.359	0.548	0.915	0.527	1.25	3.465	1.5	0	0.421	1.782	1.908
Achn076351_TCONS_00006598	0	0	0	0	0	0	0	0	0	0	4.361	0	7.558	7.58	4.35	3.054	3.112	2.379	4.058	1.319	1.219	1.623	3.01	2.132
Achn076351_TCONS_00006604	0.922	0.081	0	0	0.568	1.546	0	0	0	0	0	0	0.255	0.557	0.161	0.101	0.147	0.208	0	0	0	0	0	0
Achn076371_TCONS_00006614	0	0	1.875	0	0	0	29.426	12.541	1.798	1.496	11.951	9.119	0.07	0	0.209	0	0	0	0	0	0	0	0	0
Achn076431-TA	99.123	86.603	63.881	66.053	106.354	51.663	78.241	47.479	51.996	48.882	255.141	132.216	11.158	0.762	8.933	8.736	8.705	2.115	277.054	310.959	289.831	295.551	274.358	490.312
Achn076441_TCONS_00057112	0.779	0.416	1.115	2.272	4.312	2.715	4.715	6.567	0.955	1.283	4.203	3.067	0	0	0	0	0	0	0	0	0	0	0	0
Achn076441-TA	9.363	7.088	6.042	8.811	26.048	5.844	55.087	19.547	6.292	10.894	27.156	27.617	13.841	11.877	12.67	6.489	5.158	15.147	5.853	4.689	0.663	3.519	3.978	0.611
Achn076481-TA	0	0	0.595	0	4.662	1.901	5.991	3.663	0	0	2.003	1.072	0.574	0	0	0	0	0	0	0.446	0	0	0	0
Achn076641_TCONS_00181378	1.312	2.183	7.993	4.399	2.849	2.855	7.803	9.828	9.566	11.849	2.517	2.375	36.336	48.606	50.19	31.215	22.175	33.906	1.795	2.268	3.061	2.552	1.567	5.83
Achn076641_TCONS_00181380	2.909	3.25	2.901	6.116	3.504	4.579	0.273	0.493	1.244	0.675	0	0	1.631	0.425	2.57	1.282	0.545	1.089	0	0	0	0	0	0
Achn076711_TCONS_00195820	0	0	0	0	0	0	0	0	0.674	0.289	0	0.351	0	0.572	0	0	0	0	0	0	0	0	0	0
Achn076731_TCONS_00195825	2.636	5.738	0.887	1.876	2.838	1.627	3.923	1.069	0.441	0.135	0.962	0.434	0	0	0	0	0.135	0.168	0	0	0	0	0	0
Achn076811_TCONS_00037862	4.974	0.965	5.789	4.161	1.07	0.355	0	0	1.3	2.875	4.388	0	0	0	1.837	0	0	0.985	0	0	0	3.345	0	5.949
Achn076841_TCONS_00094702	6.909	11.506	0	0	2.271	1.184	0	12.011	4.245	6.899	0	21.066	0	0	9.795	9.666	15.755	28.756	0	0	0	0	0	0
Achn076841_TCONS_00094703	69.281	36.934	81.122	51.204	134.248	37.6	22.811	4.238	40.328	66.26	210.435	101.301	33.041	25.718	80.904	52.253	34.739	104.034	241.483	183.802	239.365	275.614	326.253	237.09
Achn076911_TCONS_00094678	1.883	4.925	0	0	1.779	1.613	3.941	0	3.828	2.808	0.777	0	0.255	0	0.459	1.678	0.6	0.425	0	0	0	0.496	0	0
Achn076921_TCONS_00094673	0.338	0.762	0.317	0.33	0.197	0.111	0	0	0.409	0.531	0.632	0	0.408	0.235	0	0	0	0	0	0	0	0	0	0
Achn076921_TCONS_00094674	0.468	0	0	0.766	0	0.133	0.51	0.986	0	0	0.408	0.619	1.727	1.107	1.345	1.289	1.225	1.242	0	0.228	0	0	0	0.656
Achn076991-TA	14.467	14.207	16.81	19.908	26.365	25.861	20.444	38.172	30.521	37.766	41.136	32.236	88.207	105.687	55.063	50.438	36.491	32.016	15.358	14.664	22.966	18.92	18.783	29.715
Achn077071-TA	0	0	0.583	0	0.295	0.636	0.739	0.612	0	0	0	1.737	0.497	0	0	0.49	0.606	0.296	0	0	0	0	1.705	0
Achn077181_TCONS_00092104	0	0	15.517	0	0	0	0	8.139	11.597	17.783	28.012	24.29	1.829	0.711	8.152	7.015	5.966	11.59	11.331	13.478	13.623	16.987	19.121	8.528
Achn077181-TA	6.831	8.561	0	0.343	7.478	1.931	1.856	2.548	3.948	4.371	3.9	1.802	1.969	1.078	1.692	4.754	2.714	2.323	6.446	6.34	0	0	1.044	6.62
Achn077191_TCONS_00092109	0.948	0	0	0	0.393	0.089	0.229	0	2.608	1.09	0	0	0	1.672	0	0	1.219	0	1.514	0.399	0	0	0	0
Achn077191_TCONS_00092110	3.221	3.696	5.143	2.206	0.742	3.336	3.026	5.462	2.961	5.201	0	0	10.75	14.648	11.067	9.874	11.339	5.727	0.796	0.693	0	2.738	0	1.148
Achn077191_TCONS_00092119	4.766	2.295	0	3.659	1.452	0.466	0	6.412	5.738	3.31	0	0.018	0	0	0	0	0	0.569	0	0	0	0	0	0
Achn077341-TA	0.39	0	0	0	4.476	3.395	0.66	0.502	0.112	1.978	33.296	20.207	5.754	1.224	13.186	37.33	50.936	19.801	4.401	30.278	42.275	33.095	61.97	65.691
Achn077371_TCONS_00201676	22.206	7.434	20.635	11.07	0.972	0.067	2.877	4.887	17.455	6.832	6.693	1.266	0.637	1.232	2.263	1.628	1.103	2.627	181.596	69.411	77.103	90.079	100.304	16.564
Achn077371_TCONS_00201677	1270.78	553.352	204.843	320.883	314.751	36.654	147.755	49.105	83.159	53.784	260.925	171.049	53.802	60.893	151.859	122.397	43.272	120.078	1210.66	496.412	627.37	744.347	570.186	231.484
Achn077451-TA	103.37	55.498	168.475	175.198	19.891	15.113	47.935	73.795	134.819	163.638	19.659	23.801	36.731	35.571	49.836	45.987	37.643	49.462	27.719	18.385	23.589	22.452	25.141	42.745
Achn077461-TA	12.376	13.445	208.238	125.896	481.859	165.1	624.474	338.037	50.303	74.047	187.377	221.136	8.348	1.452	6.879	6.785	12.209	1.258	1.342	1.633	2.279	2.862	7.879	10.392
Achn077471-TA	0	1.269	8.664	4.333	12.566	3.492	26.488	19.008	5.128	2.895	3.676	6.754	0.707	0	0	0.432	0.3	0	0	0	0	0	0	0
Achn077531_TCONS_00102816	2.389	3.676	6.296	47.029	3.09	9.143	12.483	6.741	14.959	20.842	2.793	6.024	1.797	2.471	2.368	1.844	0.943	0.937	0	0.171	0	0	0	0
Achn077551-TA	114.824	57.874	94.384	69.738	91.256	20.609	12.131	29.878	35.849	48.226	2.372	76.65	10.929	5.154	56.368	38.237	33.869	81.405	0	0	0	0	0	0
Achn077571_TCONS_00102833	7.09	17.507	1.457	1.295	3.472	4.069	0.66	2.101	2.022	0.83	0.369	2.726	1.23	1.18	1.249	1.232	0.747	0.937	0	0.123	0	0	0	0
Achn077581-TA	4.493	5.788	4.51	6.671	13.002	6.99	103.849	25.649	4.253	4.825	21.055	14.275	8.858	10.102	8.369	5.978	5.611	5.895	0	1.443	0	0.706	1.29	0.79
Achn077621_TCONS_00102856	0.649	0.965	0.798	0.568	0.579	0.703	0.158	0.347	0.393	0.328	0	0	0.376	0.381	0.773	0.425	0.355	0.304	0.125	0.076	0.331	0.136	0	0.149
Achn077621_TCONS_00102863	0.026	0.751	0	0	0.579	0	0.211	0.146	1.003	0.878	0.211	0.351	0.663	0.279	0.395	0.317	0.674	0.577	0.234	0.228	0	0.112	0	0
Achn077621_TCONS_00102865	0.416	0	0	0	0	0	0	0	0.104	0.463	0	0.231	1.733	1.217	1.087	1.765	0.508	1.193	0	0	0	0	0	0
Achn077671_TCONS_00102875	0	0	1.203	1.414	3.177	0.858	2.736	0.822	0.185	0.193	0	0.795	0.045	0	0	0.022	0	0	0.14	0	0	0	0	0
Achn077721_TCONS_00102891	7.35	8.957	0.798	7.041	0.076	0	9.07	0.795	1.332	0.241	0	0.185	0.93	1.364	2.771	0.915	0.674	1.57	0	0.133	0	0	0	0
Achn077761_TCONS_00102901	645.088	294.356	239.235	270.657	207.796	37.904	75.953	43.068	102.203	133.919	157.665	155.065	10.642	10.88	54.524	48.04	16.57	50.03	601.118	248.572	292.653	342.833	351.517	174.739
Achn077781_TCONS_00102911	0.675	0.944	1.254	2.655	0	0	0.202	1.708	0.827	1.081	1.884	0.351	5.289	5.029	4.35	2.867	4.196	2.403	2.716	3.009	0.133	0	0	0
Achn077811_TCONS_00102926	3.247	5.311	0	4.373	4.771	2.367	0	0	0	0	5.797	2.458	2.797	0	0	3.637	3.724	6.632	0	0	0	0	0	0
Achn077811_TCONS_00102927	4.636	0	3.446	0	0	0.658	3.026	1.809	2.44	3.242	0	0	0	2.302	4.656	0.425	0	0	11.893	8.466	6.812	8.079	8.585	5.472
Achn077851_TCONS_00102938	0.104	0.437	7.689	19.116	16.343	31.86	9.686	13.117	9.598	26.351	5.429	9.036	0	0	0	0	0	0	0	0	0.729	0	0	2.386
Achn077851-TA	0.13	1.422	16.911	10.952	5.731	6.939	4.275	8.659	12.552	14.097	10.633	6.227	13.847	28.533	11.857	24.992	10.892	5.415	0.562	1.765	3.26	5.712	6.957	19.323
Achn077871_TCONS_00102950	0.286	0.792	0.785	0	0.175	0.488	0.405	0.639	0	0	0.488	0.111	0.14	0.521	0.467	0.36	0.894	0.673	0.952	0.37	0	0	0	0
Achn077891_TCONS_00102965	0	0	0	1.823	0	0	0	0	0.441	4.275	1.08	0	0.841	0.381	2.932	3.421	3.816	4.301	0	0.902	0	0	0	0
Achn077931_TCONS_00102976	1.714	2.336	1.786	1.625	4.203	2.219	1.803	0	3.066	0.975	4.677	1.617	3.951	5.403	1.667	1.837	1.342	2.996	12.393	5.733	5.076	5.477	8.969	4.89
Achn077971-TA	0	0	0.013	0	1.299	1.28	3.967	0	0.778	2.094	18.987	2.199	7.609	7.756	8.909	8.816	5.924	6.849	16.81	13.25	10.377	13.097	25.172	15.148
Achn077981_TCONS_00103013	0	0.721	1.14	0	1.212	0.806	1.469	2.083	0	0	1.318	0.351	0.242	0	0.685	0	0.998	0	0	0.864	0.504	0	0	0
Achn078001-TA	6.026	4.255	17.886	14.043	16.528	7.375	22.292	1.818	0.57	0.859	1.449	1.755	0	0	0.105	0.086	0	0	0.39	0.323	0.331	0	0.338	0.626
Achn078141_TCONS_00105827	2.571	3.615	3.889	3.514	0.622	1.864	0.325	1.343	5.2	4.535	0	1.22	0	0	0	0	0	0	0	0.427	0.663	0.136	0	0
Achn078141_TCONS_00105829	6.792	4.377	6.967	3.857	1.059	2.271	0.528	3.014	7.953	7.922	0.87	1.312	2.097	5.081	1.442	3.407	1.801	1.049	0	0	0	0	0	0.701
Achn078171_TCONS_00105812	0	0.071	0	0	0.055	0	0	0	0	0	0	0	0	0	0.717	1.318	0.649	1.53	0	0	0	0	0	0
Achn078221_TCONS_00105797	2.545	1.838	3.496	3.131	2.773	1.568	16.538	0.512	0.281	0.164	0.567	0.296	0.223	0.169	0.258	0.086	0.214	0.481	2.279	1.633	1.113	1.97	1.705	1.968
Achn078291_TCONS_00105742	1.013	0.437	0.051	0.026	0.131	0	0	0	0.947	0.135	0	0	0.07	0.55	0.064	0.36	0.288	0	0	0	0	0	0	0.149
Achn078461_TCONS_00105651	2.857	1.909	0	0	0	2.042	0	3.718	4.414	1.553	1.66	1.691	0	0	0	0	1.685	0	0	0	0	0	0	0
Achn078621_TCONS_00105585	0.143	0.995	0.241	0.687	1.255	1.095	3.484	4.631	1.533	1.264	1.265	3.65	0	0	0	0	0.129	0	0	0	0	0	0	0
Achn078651_TCONS_00105529	1.26	0.772	0.899	1.11	0.568	0.843	1.267	0	0	0	4.361	0.758	0	0	0	0	0.386	0	0	0	0	0	0	1.401
Achn078651_TCONS_00105537	9.999	11.942	7.056	7.424	15.208	13.16	11.287	5.864	0	1.592	0	9.101	0	0	0	0	0	0	0	0	0	0	0	0
Achn078651_TCONS_00105539	0	0	2.926	1.532	0	0.688	0	7.088	15.802	11.424	14.204	12.288	0	0	0	0	0	0	0	2.24	0	0	0	0
Achn078701_TCONS_00105515	0	0	0	1.651	2.587	0	0.396	0.776	0	0	3.268	0	1.115	3.651	0	0	0	3.036	0	0	0	0	0	0
Achn078751_TCONS_00105495	0	1.767	0.849	0.528	0	0.34	0	1.288	0.827	0.454	0	0	0.268	0.814	0.709	0.252	0.202	0.208	0	0	0	0	0	2.117
Achn079051_TCONS_00185983	44.439	32.405	11.337	14.333	17.729	8.988	22.344	13.345	9.526	9.572	25.772	13.85	22.131	22.382	19.058	10.739	12.135	9.596	27.875	23.026	20.342	21.671	21.379	22.543
Achn079151_TCONS_00185925	0.597	0.396	0	0.7	1.223	0.281	2.472	1.014	0	0	0	0	0	0	0	0	0	0	0	0	0	0	0	0
Achn079231_TCONS_00185893	6.233	3.534	11.097	3.408	0.699	2.086	2.665	0.009	2.247	3.937	0	0	2.339	2.192	6.098	3.32	3.878	5.295	5.556	1.538	2.359	6.579	4.055	2.952
Achn079381_TCONS_00165947	0.208	1.198	0	0.026	5.218	0.984	16.081	15.09	5.915	5.577	10.211	9.794	4.652	3.446	5.582	8.845	7.302	4.654	0.375	1.224	0.278	0.458	1.213	0.552
Achn079381_TCONS_00165948	0	0	1.153	0.991	0	0.141	0	2.338	0	0	0	0.647	0.083	0	0	0	0	0	0	0	0	0	0	0
Achn079381_TCONS_00165952	0.493	0	0.621	0.462	5.524	2.715	3.598	0.986	0.241	0.386	1.7	1.94	0	0	0	0	0	0	0	0	0	0	0	0
Achn079391_TCONS_00165957	0.649	1.442	0.861	0	0.939	0	0	0.402	1.38	1.013	0	0	0	0	0.201	0.151	0	0	0	0	0	0	0	0
Achn079411_TCONS_00165972	2.415	1.848	0	0	0	0.481	0	0.301	0.185	0.386	0.672	0.342	1.083	0.799	0.91	0.266	0.404	0.441	0.515	0.636	0.57	0.954	0.476	0.462
Achn079641_TCONS_00166075	0.195	3.504	0	1.229	3.406	0.148	0	0	2.897	4.053	2.609	1.82	0	0.447	0	0	3.051	0	12.783	3.654	0	10.098	1.198	0
Achn079811_TCONS_00058312	0.377	0.538	0.608	0.687	0.59	0.407	0.95	0.311	0	0	0.501	0.453	0.204	0.506	0.451	0.252	0.233	0	0	0.152	0	0.223	0.276	0
Achn079961-TA	1.299	0.995	13.073	16.658	30.644	11.059	84.768	54.979	5.425	16.529	20.212	33.382	3.072	0.916	4.97	2.759	1.152	0.368	0	0.218	0	0	0	0.417
Achn080061_TCONS_00058395	1.532	2.122	0.317	0.291	3.777	1.398	1.847	1.726	0.337	0.618	5.679	1.543	3.537	11.862	1.901	1.124	1.054	2.868	0	1.746	3.724	1.152	3.394	2.594
Achn080221-TA	88.735	67.298	108.926	122.409	172.829	125.762	37.22	45.415	57.903	73.246	276.355	159.112	7.124	5.564	11.253	12.691	15.939	13.465	208.208	257.114	126.07	164.323	206.797	217.857
Achn080271_TCONS_00060517	0	0	0	0	0.349	0	0	0	0.393	0.955	0	0	0	0	0	0	0	0	0	0	0	0	0	0
Achn080271_TCONS_00060519	145.64	136.363	782.232	462.923	211.977	177.062	353.561	310.717	269.789	449.828	143.224	218.087	28.536	43.496	39.348	34.291	33.459	36.75	36.975	45.834	36.086	39.29	51.112	105.126
Achn080491_TCONS_00097224	0	0	0	0	0	0.222	0	0	0	0	202.7	3.853	30.422	32.147	52.607	41.219	43.965	69.751	136.693	91.668	109.929	94.787	221.925	249.375
Achn080601_TCONS_00097244	21.038	17.02	73.116	33.343	5.175	5.385	13.732	19.903	41.588	35.103	13.071	4.213	28.338	38.973	41.821	26.555	19.339	37.302	68.565	24.963	37.001	33.306	52.801	31.653
Achn080951_TCONS_00201038	622.09	345.812	176.532	300.539	216.519	49.244	20.55	68.598	73.713	73.275	41.808	187.052	7.692	9.296	30.198	28.277	9.33	16.236	0	0	0.517	0	0	0
Achn080951-TA	1876.19	1174.23	465.929	924.617	994.581	161.683	761.039	79.157	116.721	147.128	74.84	561.358	101.143	73.041	472.211	326.937	150.687	312.95	6.149	1.993	0	0.88	1.029	2.863
Achn081001_TCONS_00182009	0.234	0.751	2.863	7.028	1.878	4.964	74.449	5.316	1.212	1.727	0.54	0.952	3.511	9.223	2.151	0.569	0.747	0	0	0	0	0	0.445	0.268
Achn081081_TCONS_00127074	0	1.412	1.444	1.308	5.404	1.502	1.997	0.612	0	0	0	1.247	0.166	0	0.266	0	0	0	0	0	0	0	0	0
Achn081081_TCONS_00127075	0	0.355	0	0	1.299	0.555	2.138	0.356	0	0	0.461	0	0.013	0	0	0	0	0	0	0	0	0	0	0
Achn081121_TCONS_00127056	8.441	5.545	0	4.32	4.236	2.212	4.126	0.119	0	0	0	1.377	0	0	0	0	0	0.865	0	0	0	0	0	0
Achn081121_TCONS_00127059	0	0.467	0.697	0.568	0	0.118	1.997	1.571	0	0	0	0	0	0	0	0.209	0	0	0	0	0	0	0	0
Achn081271_TCONS_00126980	1.779	1.838	0	0	1.015	0.533	0.528	1.014	0	0	0.04	0.554	0	0	0	0.331	0	0	0.406	0.275	0	0	0	0
Achn081271_TCONS_00126983	2.441	1.686	0	0	0	1.206	3.229	0.53	0	1.235	0	1.035	0.37	0	0	0	0	0	0	1.68	0	0	0	0.462
Achn081301_TCONS_00126969	2.234	2.366	8.956	5.747	0	2.493	0	1.799	3.892	2.509	0	0	6.844	8.68	4.503	4.444	5.881	11.318	1.046	0.997	0.172	0.211	1.49	1.923
Achn081391-TA	1.273	0	0	0	0.459	0	0	0.237	4.703	5.394	0	0.61	0	2.874	0	0	0.766	0	1.873	1.699	0	0.161	0	3.787
Achn081401_TCONS_00123182	0	1.31	0	0.119	0	0.067	0.493	1.809	1.18	0	0	0.527	0	0	1.683	1.649	1.176	0.913	0	0	0	0	0	0
Achn081471-TA	17.194	17.325	95.068	131.154	96.878	216.378	158.346	176.92	37.414	44.125	54.009	130.867	46.302	96.611	17.205	9.017	19.082	25.84	9.177	10.592	2.876	2.639	9.077	6.724
Achn081501_TCONS_00123226	8.636	7.322	25.791	24.783	12.522	15.986	13.301	16.77	15.682	29.642	21.978	17.767	34.914	62.821	25.067	26.8	18.99	30.999	19.151	23.131	20.939	26.206	26.785	37.005
Achn081501_TCONS_00123230	48.49	42.286	20.952	12.616	54.815	43.208	50.134	9.993	8.451	13.132	21.951	39.859	2.026	2.573	2.594	1.275	1.568	1.978	0	0	0	0	0	0
Achn081501-TA	28.492	18.838	14.694	10.066	40.764	26.098	66.884	10.258	8.675	10.392	40.819	62.93	12.496	9.171	11.631	5.632	3.222	13.705	3.871	8.856	1.988	1.09	3.164	4.532
Achn081581_TCONS_00123258	16.661	13.11	14.365	11.586	23.505	11.525	28.766	13.235	4.494	8.993	7.128	10.681	19.117	22.536	13.436	12.006	8.944	5.527	10.41	3.588	7.09	6.109	4.055	3.981
Achn081591-TA	0	0	0	6.988	0	0	2.349	0.804	0.136	0.27	29.264	16.169	0	0	0	0	0	2.371	3.918	0	0	0	0	8.096
Achn081621_TCONS_00123272	1.104	0.599	0.849	0.766	0	0.74	2.903	0.201	0	0	0.316	0	0	0	0	0	0	0	0	0	0	0	0	0
Achn081621_TCONS_00123288	0	0	0	0	0.011	0	0.097	0.146	0.128	0	0.066	0.157	0	0	0.612	1.001	0.288	0.961	0	0	0	0	0	0
Achn081641_TCONS_00123299	7.532	2.366	0.481	0.555	4.749	0.584	4.135	0.228	1.798	0.82	0.87	1.876	2.664	2.837	2.586	1.786	2.634	10.373	2.731	3.056	2.041	2.515	2.764	2.55
Achn081721_TCONS_00089233	0	0	0.697	1.163	0	0.976	0	0.256	0.385	1.409	0.329	0.296	0.204	0	0.548	0.396	0.533	0.24	0	0	0.278	0	0	0
Achn081791_TCONS_00089216	0.883	1.483	0.013	0	0	0.547	0.018	0	0.281	0	0	0	0	0.411	0	0	0	0	0	0	0	0	0	0
Achn081821_TCONS_00089189	0	0	0	0	0	0	0.748	0	0	0	0	0	1.88	0.872	0	0	0	0.489	0	0	0	0	0	0
Achn081821_TCONS_00089190	67.229	59.661	30.63	47.875	51.955	32.156	44.487	7.07	21.452	25.377	32.281	45.698	10.393	8.812	25.599	20.296	19.731	38.304	21.757	34.131	72	34.743	24.051	15.7
Achn081861_TCONS_00089174	158.224	114.357	124.558	101.43	151.944	85.934	52.21	41.341	75.76	116.522	450.331	121.627	69.644	69.375	99.808	116.239	87.745	120.614	166.379	414.045	1469.19	707.002	317.622	454.574
Achn081901_TCONS_00089154	1.104	0.975	0	6.367	2.205	1.472	0.845	0.776	0	0	6.206	0.711	1.281	2.537	1.12	1.404	0	1.498	8.725	3.863	7.819	6.257	3.148	1.893
Achn081901-TA	0	0.751	3.103	0	3.646	1.45	0	0.557	0	0	9.856	1.654	4.582	2.896	7.402	5.661	5.495	7.986	11.284	11.238	6.215	10.817	18.107	19.844
Achn081931_TCONS_00085114	3.247	3.29	2.939	2.682	2.566	2.626	3.448	0.411	0.144	0.232	0	0.554	0.28	0.403	1.393	0.598	0.472	0.561	0	0	0	0	0	0
Achn081941-TA	27.336	36.812	6.98	13.845	30.743	30.906	13.829	10.23	12.712	4.574	19.975	12.926	44.002	61.384	28.321	25.324	22.482	16.821	4.62	12.301	5.168	6.567	7.003	6.262
Achn081961-TA	0.065	0	0.063	0	0	0.562	0.026	0.137	0.161	0	0	0.037	1.032	3.541	0.056	0.043	0.067	0	0	0.18	1.312	0.161	0.015	0
Achn081971_TCONS_00085130	0.195	1.117	0	0	2.129	0.422	0.343	0	0	0	0	0	0	0	0	0	0	0	0	0	0	0	0	0
Achn082221_TCONS_00085237	36.166	0.03	0.063	0.291	0	0	0.009	0	12.929	18.256	0	16.816	0.006	0.007	0.008	0	0	0.008	0.031	0	0	0	0	0
Achn082221_TCONS_00085238	6.337	3.077	3.382	3.316	0.502	0.932	0.264	1.708	4.727	2.76	0.553	0.397	0.287	1.056	0.354	0.411	0.116	0.553	1.826	0.769	2.067	1.251	4.008	1.864
Achn082251_TCONS_00085257	5.467	10.815	0	8.349	38.352	6.192	89.914	13.336	2.52	3.001	27.274	35.045	0.803	0.535	0.153	0.151	0.68	0.288	1.764	0	0.636	0.458	0.737	3.832
Achn082251_TCONS_00085258	0.117	1.483	49.263	26.751	15.349	20.098	2.217	38.044	1.974	1.38	8.841	10.487	0	0	0	0	0	0	0	0	0	0	0	0
Achn082251_TCONS_00085261	1.441	1.026	3.61	2.655	0	0	2.015	0	4.51	7.256	0	0	0	0	0	0	0	0	0	0	0	0	0	0
Achn082251_TCONS_00085262	0	0.812	9.754	5.086	13.799	9.128	15.351	22.753	0.931	1.64	4.704	11.291	0.083	0.198	0	0.281	0	0.144	0	0	0	0	0	0
Achn082251_TCONS_00085265	0.299	0.122	12.173	7.821	2.489	5.644	2.815	39.085	4.807	7.285	7.089	11.309	0.134	0	0	0	0	0	0	0	0	0	0	0
Achn082251-TA	11.142	25.347	66.567	72.063	184.881	51.507	391.133	304.232	39.405	56.273	135.358	278.817	16.141	11.569	9.891	9.471	9.709	7.209	15.467	4.081	4.97	4.609	11.196	9.497
Achn082421_TCONS_00094146	1.143	0.244	0.367	1.268	0.688	0.828	0.457	0.776	0	0.328	46.419	0.573	0	0	0.266	0.259	0.159	0.208	107.381	162.095	101.394	119.965	145.933	203.588
Achn082551_TCONS_00094092	15.142	14.085	17.139	21.48	22.216	18.686	23.127	34.125	27.527	22.752	36.484	13.748	17.135	17.844	19.372	16.004	21.814	17.253	40.674	16.857	11.636	18.697	0	0.835
Achn082601_TCONS_00091437	0.909	0.68	0.557	0.951	2.86	2.012	1.364	1.498	0.273	0.82	12.359	3.788	1.638	1.862	1.595	2.002	0.956	1.113	1.358	3.55	0	3.866	0	3.206
Achn082661_TCONS_00091454	15.181	14.441	20.964	25.245	18.155	19.484	14.797	10.824	15.16	18.324	39.779	14.561	74.704	82.923	65.027	54.191	20.178	37.647	55.47	31.967	122.943	118.119	81.951	114.609
Achn082671_TCONS_00091458	31.44	28.901	14.301	35.074	8.657	6.539	29.136	30.353	18.691	14.84	3.847	11.207	11.814	15.828	9.811	6.453	6.254	7.329	0.25	0.513	0.411	0.347	0.845	0
Achn082691_TCONS_00091471	0	0	2.698	2.92	0	0	5.569	0	0	3.146	0	0	0	0	0	0	0	0	0	0	0	0	0	0
Achn082751_TCONS_00091504	0	0	1.621	1.017	0.48	0	0	0	0.016	0	0	0	0	0	0	0	0	0	0	0	0	0	0	0
Achn082751_TCONS_00091505	0	0.853	1.026	0	0	0.34	0.457	0.311	0	0	0	0	1.396	2.324	1.216	0.958	0.968	0.977	0	0	0	0	0	0
Achn082761_TCONS_00091518	1.208	0	1.685	0	1.092	0.052	0	0	0.738	1.032	0	1.127	1.568	1.012	2.731	1.606	1.305	1.602	0	2.449	0	0	0	0
Achn082761_TCONS_00091521	0	0	0	0	0	0.274	0.361	0.411	0	0	0	0.277	0	0	0	0	0	0	0	0	0	0	0	0
Achn082801_TCONS_00091537	1.506	0	2.179	1.902	0	0	0	0	0.337	2.21	0	0	0	0	0	0	0	0	0	0	0	0	0	0
Achn082981-TA	1.13	0	13.263	40.411	17.478	26.689	81.205	53.243	17.905	30.105	19.962	43.518	24.623	21.502	28.901	51.85	41.281	1.298	0	0	1.577	0	0	0
Achn082991-TA	2.117	0	2.204	0.317	0	0	3.202	2.905	0	0	9.25	0	0	0	0	0	0	0	13.719	8.931	19.057	9.479	10.106	6.053
Achn083101-TA	0.208	0.487	46.122	19.565	7.576	4.468	8.735	11.18	5.562	15.709	7.458	7.65	5.034	5.344	5.292	8.787	8.588	1.89	0.858	1.851	1.63	2.664	7.71	9.482
Achn083211_TCONS_00014088	4.545	1.869	2.609	4.967	1.092	0.399	1.24	0.886	0	0	0.184	0.018	0.3	0.227	0	0.144	0.227	0.12	0	0	0	0	0	0
Achn083231_TCONS_00014080	0	1.889	4.484	0.806	1.092	1.147	0	0	1.725	1.679	0.316	1.58	0	0	0	0	0	0	0	0	0	0	0	0.522
Achn083231_TCONS_00014082	4.857	1.574	2.685	2.47	0	0	2.023	3.197	1.34	1.168	0.488	1.266	0	0	0	0	0	0	2.357	1.974	0	0	0	0
Achn083281-TA	3.987	10.582	53.051	31.481	34.804	39.487	45.832	1.151	0	0.28	4.282	1.33	0.408	0	0	0.245	0	0	0	2.392	2.001	3.345	1.981	3.653
Achn083361-TA	3.402	3.544	2.939	2.418	3.559	4.586	2.032	3.663	2.159	3.705	9.408	4.065	15.453	27.749	7.419	7.404	6.101	5.751	5.322	9.453	14.657	7.05	15.788	14.045
Achn083521_TCONS_00013989	14.739	6.124	14.631	11.176	14.793	8.855	2.718	1.836	9.767	9.852	9.078	14.848	1.823	0.601	4.237	1.736	2.015	11.038	8.678	7.973	5.831	3.903	10.628	4.741
Achn083531_TCONS_00013982	0	12.623	0	0.026	9.716	3.995	5.78	0	0.008	0.01	0	0	0	0	0	0	0	0	0	0	0	0	0	0
Achn083601_TCONS_00012338	0	0.112	5.688	1.678	3.341	1.731	3.413	3.736	3.138	2.171	1.173	2.569	0.153	0.257	0	1.095	0	1.041	0	0	0	0	0	0
Achn083601_TCONS_00012344	0.117	0	0.975	0.793	0	0	0.097	0.283	0.313	0	0	0	0.089	0	0	0	0	0	0	0	0	0	0	0
Achn083761_TCONS_00012395	23.804	26.566	92.585	69.751	31.43	35.803	19.494	11.208	26.805	29.13	21.806	14.164	14.44	17.338	21.877	19.029	15.811	16.565	23.817	17.825	26.465	33.058	28.351	25.316
Achn083761_TCONS_00012402	16.466	13.73	40.953	34.123	15.164	16.4	4.918	4.421	8.515	8.597	1.805	3.335	0	0	0	0	0	0	0	0.123	0	0	0	0
Achn083841_TCONS_00012422	11.22	6.895	11.933	13.686	4.367	7.294	3.132	3.919	7.038	10.334	0	3.89	0.758	2.441	2.908	0	1.293	1.762	0	0	0	0	0	0
Achn084001_TCONS_00007986	68.58	46.368	189.604	126.055	35.098	23.997	46.844	26.672	43.754	61.725	44.048	23.265	9.54	12.031	15.409	15.579	14.653	19.224	82.347	55.724	50.916	66.909	88.447	87.951
Achn084001-TA	271.645	205.235	539.033	556.849	152.053	109.968	204.205	121.174	187.465	242.625	67.461	109.588	52.318	45.879	68.451	75.092	64.939	82.038	112.329	102.773	72.239	54.27	133.17	123.361
Achn084151_TCONS_00104666	2.195	2.082	1.887	0.991	1.932	2.13	5.656	1.443	2.833	1.553	0	0	0.038	0.652	0	2.031	1.409	1.258	4.074	3.521	1.617	2.441	2.611	0
Achn084151_TCONS_00104667	0	0.152	1.52	1.929	2.009	0.836	3.36	0.384	0	0.096	3.795	2.818	0	0.015	0	0.05	0.025	0.04	0.109	0.019	0.013	0.037	0.046	0
Achn084151_TCONS_00104668	0	0.498	0	0	0.393	0	0.378	1.434	0	0	0.395	0	3.664	2.559	2.787	0.771	1.195	2.723	0	0.551	0	0	0	0
Achn084151_TCONS_00104671	0.364	0.467	0.291	0.343	1.212	0.473	2.34	1.882	0	0.048	0.698	1.053	0	0	0	0	0	0	0	0	0	0	0	0
Achn084201_TCONS_00104641	0	0.508	0	0	0	0.296	1.962	1.206	0	0	0	0.222	0	0	0	0	0	0	0	0	0	0	0	0
Achn084201_TCONS_00104643	0.312	0	0.228	0.357	2.915	1.465	4.179	2.347	0.056	0.068	1.278	0.869	0.051	0	0	0	0	0	0	0	0	0	0	0
Achn084201_TCONS_00104644	1.052	0.843	0	0	2.838	0.229	25.476	0.804	0.273	0.656	1.66	3.114	0.892	1.129	0.322	0.439	0.429	0.392	0	0.702	0.119	0.297	0.369	1.357
Achn084201_TCONS_00104645	0	0	0	0.026	1.092	1.213	4.627	0.603	0	0	0.856	0.388	0	0	0	0	0	0	0	0	0	0	0	0
Achn084221_TCONS_00104627	0	0	0	0	0	0	0	0	0	0	6.522	1.127	0	0	0	0	0	0	5.432	8.333	7.66	7.719	11.273	16.758
Achn084221_TCONS_00104630	0.753	0	2.635	1.361	0	0.851	1.452	0.594	0	0	0	0	14.357	13.079	13.283	15.737	12.674	12.159	0	0	0	0	0	0
Achn084301_TCONS_00104585	0	0	1.292	3.461	0.469	1.206	0.792	1.352	0.899	1.264	0.804	0.97	0.198	0	0.371	0.18	0.214	0	1.155	0.361	0.252	0.198	0	0.701
Achn084411_TCONS_00101996	14.207	1.574	0	8.019	2.238	5.866	1.742	11.947	8.716	14.464	0	0	0	0	0	0	0	0	0	0	0	0	0	0
Achn084411_TCONS_00101999	6.714	8.784	0.899	1.651	4.203	1.176	0.255	0.968	1.83	1.727	0	0.619	0	0.257	0.789	0.547	0.319	0.384	0	0	0	0	0	0
Achn084541_TCONS_00102050	17.466	8.195	16.721	22.18	17.686	19.958	4.935	0	17.6	28.214	43.402	20.881	2.307	6.217	15.618	7.498	5.813	44.535	71.796	77.706	166.875	125.305	73.105	93.363
Achn084541_TCONS_00102053	1.779	0.731	2.356	1.189	0	0.732	0	0	1.38	0.782	0	0.416	0.287	0	0	0.166	0	0.561	0	0	2.783	0.595	0	0.671
Achn084811_TCONS_00115571	0	0.355	0	0	0	0	1.689	1.169	0	0	0	0.129	0	0	0	0	0	0	0	0	0	0	0	0
Achn084811_TCONS_00115577	0	0	0.557	0.423	0	0	0	0.375	0.249	0.106	0	0	1.638	2.17	0	0.151	0	1.466	0	0	0	0	0	0
Achn084821_TCONS_00115549	262.658	186.976	480.472	349.141	211.159	99.649	94.392	99.298	312.525	324.921	27.815	127.984	14.268	20.718	28.289	12.669	7.241	23.237	0	0	0	0	0	0
Achn084821-TA	263.49	187.352	513.597	428.338	265.428	123.461	90.337	162.981	389.183	401.612	452.334	185.425	187.171	235.75	608.162	313.188	160.544	563.27	743.742	350.377	594.941	578.054	1016.19	1028.5
Achn085001_TCONS_00115489	0.39	0.498	2.432	1.744	4.858	3.743	3.422	11.089	1.228	0.897	4.651	3.954	0.287	0.916	0.58	0.382	0.325	0.128	0	0	0	0.087	0	0.089
Achn085001_TCONS_00115490	0.286	0.183	0.507	0.211	1.179	0.488	2.208	1.215	0.217	0.048	0.87	0.795	0.204	0.271	0.258	0.122	0.104	0.16	0	0	0	0	0	0
Achn085001_TCONS_00115494	1.428	0.173	1.115	2.233	0	1.62	0	0	1.124	3.02	0	0	6.551	9.406	4.148	4.451	4.662	3.548	0.047	0.607	0	0	2.242	0
Achn085001_TCONS_00115497	0.13	0.335	0	0	0.579	0.562	2.402	2.64	0.746	0.328	1.37	1.719	0.28	0.374	0.008	0.173	0.508	0.216	0	0.095	0	0	0	0
Achn085001_TCONS_00115498	1.636	1.594	3.179	3.778	7.697	5.067	5.533	10.632	0.385	1.621	4.335	4.213	1.842	4.223	1.353	2.449	1.58	0.657	0	0	0	0	0	0
Achn085011_TCONS_00115478	3.597	2.112	3.914	5.601	0	0	1.768	6.814	6.493	8.24	8.643	4.37	12.936	8.856	10.681	10.998	11.247	8.106	9.037	4.603	10.377	8.153	12.993	15.774
Achn085041_TCONS_00115473	0.026	0	0	0.159	7.194	24.64	0.704	1.27	0.923	2.509	1.344	3.622	8.966	6.012	14.523	11.668	6.732	16.973	0.905	1.224	4.665	0.149	0.768	0.089
Achn085041_TCONS_00115474	0	0	0.266	0	5.928	12.93	0.246	0	0	0	1.476	0.176	0.433	0.227	0	0	0.165	1.89	0	0	0	0	0	0
Achn085041-TA	0.26	0	0.203	0.727	39.793	63.565	0.73	0.502	2.833	2.827	4.124	3.797	7.978	3.343	11.1	4.552	3.59	10.509	0	2.069	0.689	1.747	0	0.641
Achn085121_TCONS_00115433	10.337	8.104	6.397	6.473	7.631	4.838	3.528	4.558	3.924	4.41	12.03	10.616	4.9	2.925	5.59	6.655	8.288	6.592	7.102	8.4	10.059	7.806	7.341	13.761
Achn085141_TCONS_00115429	1.857	3.737	0.329	0.383	0.142	0.466	3.308	0.265	0.297	0.039	0.145	0.166	0.529	0.645	0.483	0.31	0.11	0.064	0	0	0.384	0.099	0.123	0
Achn085141-TA	15.48	17.02	9.931	9.802	6.026	4.749	13.706	17.894	4.775	4.41	7.603	3.687	9.259	13.387	13.428	8.456	4.962	1.954	10.301	3.104	17.347	7.298	9.998	0.432
Achn085191_TCONS_00112991	3.221	2.183	0	0.066	2.304	0	0	0	0.241	0.222	0.54	0	4.951	5.315	7.088	5.193	4.79	1.498	0	0	0.716	0	0	0.686
Achn085211_TCONS_00113029	6.688	6.398	6.156	5.918	3.755	4.882	9.123	0	0.04	0	4.743	0.37	9.049	9.164	11.204	10.84	10.132	7.449	4.76	4.091	7.368	4.845	6.558	4.264
Achn085211_TCONS_00113034	0	0	0.076	0.013	0	0	0.405	1.535	1.942	2.702	0	0.111	0	0	0.008	0.014	0	0	0	0	0	0	0	0
Achn085281_TCONS_00113052	0	0	0	0	0	0	0	1.854	0	0	5.481	0	0	0	0	0	0	0	6.228	10.925	8.124	9.268	32.498	83.881
Achn085421-TA	0	0	3.902	0	1.223	2.101	3.396	2.859	0	0	0	3.945	0.019	0	3.375	0	1.727	2.868	0	0	0	0	0	2.743
Achn085531_TCONS_00113148	3.065	1.29	3.914	1.493	0.459	1.228	1.408	0.986	0	0	0	0	0	0.718	0.29	0.403	0	0	0	0	0	0	0	0
Achn085591-TA	306.902	386.473	0.405	18.931	119.619	8.093	74.599	27.138	8.346	3.956	11.147	53.265	160.26	137.644	171.827	244.946	174.633	26.04	0	0.313	8.309	3.742	0.645	1.193
Achn085661_TCONS_00014645	31.816	33.664	35.519	42.736	30.764	22.821	31.432	37.395	27.736	37.101	8.762	12.445	14.841	15.044	16.778	14.88	15.327	9.996	0	0.114	0	0	0	0
Achn085741-TA	111.681	60.758	184.208	151.168	49.717	30.839	39.507	55.024	125.036	169.495	6.285	40.903	1.472	0.608	0	0	0	0	5.744	1.11	0	4.089	2.304	0
Achn085781-TA	0.714	0.843	48.82	24.453	145.765	43.126	150.851	55.444	1.653	6.301	20.383	49.597	5.308	1.613	4.374	1.678	1.666	0.929	0.562	0.237	0	0	0.491	0
Achn085791-TA	0	0.396	21.661	12.603	98.723	27.437	76.613	33.367	0.578	1.978	17.432	43.656	3.607	0.828	0	1.203	0.557	1.185	4.417	0.522	1.617	0.446	7.572	1.998
Achn085821_TCONS_00014608	2.701	8.815	12.338	14.835	2.435	2.841	39.648	11.153	9.574	18.893	6.852	4.453	34.354	29.501	43.037	51.317	36.191	59.058	7.788	10.839	8.362	7.595	12.87	12.464
Achn086051_TCONS_00012993	4.688	4.407	0	0	6.157	3.469	1.513	0	0	0.396	13.268	8.158	0	0	0	2.701	3.002	7.241	12.236	9.482	22.635	19.044	26.293	22.126
Achn086051_TCONS_00012996	4.857	2.326	6.384	0	0.273	1.036	0.343	1.608	0	0	0.119	0	0	0	0	0	0	0	0	0	0.835	0	0.722	0
Achn086051_TCONS_00012997	0	1.483	1.723	1.215	0	0	1.583	1.735	6.292	0.01	1.502	0	0.491	0	0.612	1.354	1.127	4.95	0.328	0	0	0	0	0
Achn086051_TCONS_00013008	2.273	0	1.203	3.329	4.345	0	0	0	2.319	4.168	4.177	0	2.358	1.789	2.537	0.36	0	0	0	7.071	5.076	0	8.186	8.782
Achn086051_TCONS_00013014	0	0	2.951	1.625	0.546	0.888	0.325	1.854	2.271	0.318	0	0.277	0	0.814	1.571	1.253	1.017	0.601	0	0	0	0	0	0
Achn086051_TCONS_00013015	1.13	1.32	0	0	0	0	0.325	0	0.217	0.56	0	0	0.752	0.154	0	0	0.368	1.946	0	0	0	0	0.138	0
Achn086151_TCONS_00201811	1	2.417	5.662	34.268	15.306	30.336	10.9	3.261	4.863	7.874	10.225	8.205	0	0	0	0	0	0	0	0	0	0	0	0
Achn086151-TA	0	0	0	0	12.227	23.057	0	12.359	14.205	0	16.562	6.32	0	0	0	0	0	0	0	0	0	0	0	0
Achn086291-TA	3.324	2.437	11.261	13.726	28.461	8.026	46.642	13.92	6.444	8.646	9.026	12.898	0.223	0.095	0.217	0.447	0.19	0.296	1.28	0.532	0.358	0.297	0.737	0.343
Achn086611_TCONS_00064182	0	0	0	0	0	0	0	0	0.69	1.158	0	0	0	0	0	0	0	0	0	0	0	0	0	0
Achn086651_TCONS_00064202	0	0	0	0	0	0	0	0	0	0	0.988	0	61.793	118.165	23.883	10.501	11.216	4.822	8.366	8.191	7.607	3.779	3.563	0
Achn086681_TCONS_00064219	2.039	0	0	2.312	0	2.042	3.915	1.224	0	0	0	0.813	0	0	0.499	0	0.214	0.168	0	0.104	0.199	0.173	0.215	0.388
Achn086681-TA	7.389	4.407	0	3.382	0.513	0	2.639	0.055	0	0	0	0.139	0	0	0	0	0	0	0	0	0	0	0	0
Achn086711-TA	18.362	9.363	1.203	11.282	0.906	0	8.533	0.548	3.306	0.55	0.369	0.139	0.994	0.799	5.067	0.259	2.45	6.52	38.707	100.192	11.278	11.102	15.02	2.147
Achn086871_TCONS_00132577	0	0	1.203	0	0.153	0.533	3.607	1.571	0.241	0.434	0.316	1.737	0	0	0	0	0	0	0	0	0	0	0	0
Achn086871_TCONS_00132579	0	0	0.722	0	1.114	0.962	0.739	0.521	0	0	0	0.268	0.076	0	0	0	0	0	0	0	0	0	0	0
Achn086871_TCONS_00132582	0	0	0	0	0	0.377	1.117	0.247	0	0	1.054	0	0.089	0	0	0.158	0.184	0	0	0	0	0	0	0
Achn086871_TCONS_00132590	0.364	1.168	1.849	2.167	2.893	0.718	0	0	0.803	0.782	0.079	1.229	2.084	1.716	1.861	2.766	1.825	1.073	0.219	0.655	0.384	0.471	0.384	0.716
Achn086881_TCONS_00132548	0	0	0	0.026	1.998	0.969	0	1.014	0.754	0.405	0.29	1.303	2.887	3.394	0	1.757	0.086	2.139	0	0	0	0	0	0
Achn086911-TA	5.649	3.92	6.726	14.043	2.664	2.449	1.416	2.768	7.311	9.987	2.543	4.296	0.542	0.777	3.834	2.571	0.459	5.887	0.39	0	0.994	0.558	1.352	0.626
Achn086941-TA	179.599	69.197	14.149	55.524	20.262	1.82	30.957	5.554	6.204	3.232	7.866	6.098	1.759	1.4	14.112	8.96	6.977	12.175	154.892	56.711	73.988	75.582	61.34	8.543
Achn086961_TCONS_00132518	8.571	0	0	0	10.12	9.358	0	0	0	8.269	0	2.042	7.889	7.72	1.716	0	7.339	0	1.686	0	0	0	0	0
Achn086961_TCONS_00132523	6.311	6.479	17.874	11.757	9.487	11.577	4.522	12.477	8.916	7.343	29.923	19.477	54.637	70.123	27.902	18.669	19.296	27.915	10.457	21.432	21.071	27.086	20.703	33.904
Achn086971-TA	28.518	15.365	24.182	34.162	5.044	3.469	7.064	4.476	9.775	7.082	1.146	2.051	9.794	13.9	12.123	9.118	11.449	20.802	15.358	4.11	3.79	2.813	10.229	10.273
Achn086981_TCONS_00132479	20.505	24.971	29.667	31.89	17.249	27.548	17.612	29.887	41.941	52.713	17.261	20.049	49.654	63.804	57.689	59.542	45.159	47.211	5.369	5.837	10.377	9.355	10.981	10.496
Achn087081-TA	4.454	3.534	45.159	54.943	164.63	38.791	389.277	173.184	7.56	20.224	62.586	112.203	2.81	0	4.511	1.325	0.288	0.248	42.953	5.695	4.956	6.208	11.196	8.633
Achn087121-TA	8.181	5.667	8.778	7.504	6.528	4.875	2.472	0.566	0	0	0	0.323	0	0	0	0	0	0	0	0	0	0	0	0
Achn087141_TCONS_00132416	0	1.29	0	0	0	0	0	0.612	1.886	2.47	0	0	0	0	0.443	0	0.312	0	0	0	0	0	0	0
Achn087161_TCONS_00132411	14.064	25.317	51.227	24.439	93.287	53.061	45.929	15.528	3.66	2.644	3.004	9.415	0.28	0	0	0	0	0	0.546	0.228	0	0.384	0	1.297
Achn087231_TCONS_00132376	19.635	14.826	4.636	6.394	0.186	0.444	7.865	3.215	4.005	4.139	1.304	1.959	0.841	1.547	4.197	1.08	1.464	2.515	0.656	0.389	2.969	1.09	1.444	0.328
Achn087231_TCONS_00132377	8.194	7.302	2.343	2.233	0.295	0.192	2.806	2.859	1.573	1.534	0.87	0.711	1.3	1.635	3.351	2.053	1.354	2.539	1.28	0.74	0	0.496	0.445	0.82
Achn087231_TCONS_00132378	6.597	1.96	0.747	0.568	0.546	0.385	2.146	0.174	0	0	0	0.564	0	0	0	0	0	0.913	0	0	0	0	0	0
Achn087231-TA	99.175	86.014	24.866	40.147	12.86	7.501	61.236	44.794	36.933	40.42	45.339	23.246	39.108	41.245	111.891	50.078	31.009	64.697	128.873	49.621	137.322	128.589	81.152	37.646
Achn087311_TCONS_00132339	0	0	0	0	0	0	0	0	0.827	0.772	0	0.231	0	0	0	0	0	0	0	0	0	0	0	0
Achn087371_TCONS_00130471	1.39	0	0	1.295	0	0.325	0.906	0	0	0	7.458	4.629	1.956	1.012	3.254	4.249	3.308	4.029	13.563	20.919	12.881	23.567	12.717	44.594
Achn087371_TCONS_00130481	0	0	0	0	1.234	0.303	0	0	0	0.096	0	2.421	0	0	0	0	0	0	0	0	0	0	0	0
Achn087371_TCONS_00130486	0	0.305	0	0.898	0	0	0	0	0.658	0.888	1.423	1.321	0.28	0	0	0.252	0.08	0	0	2.563	0.742	0.669	1.014	3.086
Achn087381-TA	30.44	33.684	52.126	70.518	76.987	41.58	88.911	91.68	30.216	29.873	16.615	44.34	13.446	9.795	20.129	14.131	12.497	10.974	4.682	3.037	2.279	2.85	6.865	3.176
Achn087511_TCONS_00130523	2.208	3.3	4.814	4.175	5.459	6.007	5.542	4.366	1.091	1.206	2.951	3.668	1.294	0.85	0.564	1.174	0.221	0.721	0	0.446	0.53	0.223	0.614	1.088
Achn087531_TCONS_00130530	0	0.701	0.329	1.612	0	0.377	1.117	1.982	0.297	0.212	0.316	0.268	0	0	0	0	0.061	0	0	0	0	0	0	0
Achn087551-TA	21.622	7.698	1.444	12.51	29.465	2.767	237.907	9.618	0.754	0.357	13.11	24.577	12.751	1.063	13.806	1.505	2.983	3.869	7.882	20.407	0.318	2.676	1.29	3.862
Achn087571-TA	6.467	10.541	7.106	6.592	30.153	26.053	35.997	2.494	3.684	6.359	21.754	24.216	20.366	17.104	31.422	27.369	23.774	75.71	12.798	66.108	56.349	54.828	18.184	73.205
Achn087631_TCONS_00130565	0	0	0	0	4.596	2.449	3.941	0	0.185	0.039	7.708	4.343	2.084	2.522	0	0	0.153	0	0	0	0	0	0	0
Achn087631_TCONS_00130566	0	0.102	0.899	0.872	6.736	2.471	7.09	4.841	0	0	5.718	2.347	0.261	0	0	0	0	0	0	0	0	0	0	0
Achn087631_TCONS_00130567	0.857	0.559	1.393	0	7.238	1.058	14.656	3.937	0.281	1.139	11.569	9.544	1.619	0	0	0	0.41	0.384	24.239	2.506	1.869	1.561	6.143	3.504
Achn087641_TCONS_00130574	1.364	0	3.471	0.225	0	0	1.372	0.585	2.825	3.387	0.58	2.153	0.554	0	0	1.08	0	0	0.734	0	0	0	0	0.224
Achn087691-TA	24.401	17.822	25.335	27.94	39.869	18.863	10.222	12.706	23.201	27.683	65.314	33.909	10.865	9.179	17.109	15.514	13.403	31.535	88.839	69.117	71.192	74.306	88.693	69.329
Achn087791_TCONS_00130618	0.403	0.812	0	0	0.218	1.058	0.537	6.44	8.033	7.478	7.972	7.244	21.475	31.473	20.033	19.396	17.25	18.487	16.513	12.253	11.728	0	18.123	14.611
Achn087791_TCONS_00130619	0.013	0.427	0	0	0.076	0.059	0.194	0	0.201	0	0	0	0.076	0.037	1.893	2.528	5.427	0	0	0	0	14.732	6.865	0
Achn087791-TA	0	0	0.545	0	0	0	0	0	0	0	5.745	0	1.823	4.861	0	0	0	0.833	4.448	9.368	7.249	7.075	8.892	10.541
Achn087961-TA	13.389	9.383	7.968	15.443	7.445	8.603	2.252	2.622	6.902	10.981	10.594	12.455	3.626	3.086	10.028	9.284	2.683	7.337	8.381	5.068	18.527	15.587	10.014	7.559
Achn088001_TCONS_00130686	0	0	0	0	0	0	0	0	0.73	0.618	0	0	0	0	0.064	0	0	0	0	0	0	0	0	1.252
Achn088021-TA	0.221	3.778	1.583	2.946	2.522	2.301	2.129	0.667	0	0	2.24	0.194	0	0.616	0	0	0	0	1.03	2.809	2.916	0.694	4.869	2.699
Achn088331_TCONS_00010280	4.688	3.757	0.089	0.264	0	0.052	0.097	0	0.04	0.125	0	0.203	0.115	0.154	0.121	0.05	0	0	0	0.285	0	0	0	0
Achn088331_TCONS_00010282	15.064	16.136	1.013	1.387	1.452	0.318	2.094	1.087	0.345	0.454	0.527	1.765	0.083	0.711	0.862	1.023	0.41	1.226	6.134	6.018	2.703	1.759	0.753	0.999
Achn088331-TA	10.779	11.567	0.266	0.766	1.015	0.178	3.448	0.694	0.762	0.782	2.793	1.903	1.854	0.711	2.819	1.995	1.55	0.457	8.99	9.567	6.666	3.779	8.846	0
Achn088371_TCONS_00010272	301.422	164.35	378.677	318.215	393.682	155.92	111.828	78.682	171.527	223.906	158.508	241.111	34.417	36.444	148.629	91.42	75.316	240.139	0	0	0	0	0	0
Achn088531_TCONS_00188444	2.13	1.605	1.545	2.18	0	0.052	0.422	0	0	0.251	0	0	0	0	0	0	0	0	0	0	0	0	0	0
Achn088581-TA	0	0	0	0	0	0	0	0	0.337	0	0	0	1.65	2.104	0	0	0.655	3.316	3.215	0.607	0.835	1.227	1.92	0.999
Achn088591_TCONS_00168722	15.505	19.559	129.371	31.692	12.162	10.408	33.279	37.825	24.815	52.925	5.494	9.572	11.317	8.687	15.763	11.826	11.363	17.974	0	0	0	0	0	0
Achn088731_TCONS_00110126	0	0	3.547	2.933	1.321	2.552	1.504	0	1.332	2.625	0	1.063	1.262	0	0	0.519	0	0	0	0	0	0	0	0
Achn088741_TCONS_00110113	0	1.574	0	0	1.146	0.88	0.026	0	0.698	0.897	0	1.192	0	0.205	0	0	0	0	0	0	0	0	0	0
Achn088741_TCONS_00110114	0	0	0	0	2.151	0	2.305	1.096	0	0	0	0	0	0	0.572	0.23	0.263	0.072	0	0	0	0	0	0
Achn088741_TCONS_00110115	19.025	20.016	30.807	49.605	9.956	17.798	27.438	23.1	19.437	20.948	7.128	6.052	0.057	3.988	0	4.077	1.587	0	8.163	3.066	2.571	4.547	3.118	5.323
Achn088741_TCONS_00110117	5.441	2.549	4.712	6.315	3.69	3.854	7.935	9.92	2.191	2.132	3.294	2.171	0.554	0.594	0	0.382	0	0.505	0	0	0	0	0	0
Achn088791_TCONS_00110091	0	0	1.685	0	0	0	0.334	0.475	3.138	2.393	0.685	1.321	0.032	0	0	0	0	0.913	0	0	0	0	0	0
Achn088811_TCONS_00110080	1.727	1.087	0	0.938	0	0.178	0.888	0.694	0	0	0.632	0	0.389	0	0	0	0	0.449	0	0	0	0	0	0
Achn088811_TCONS_00110081	0.545	0.284	0.241	0.066	1.779	1.073	2.243	0.018	1.814	2.335	2.872	2.338	0.3	3.079	0	2.053	0	0	0	0	0	0	12.302	3.906
Achn089011_TCONS_00110009	2.831	3.757	0.089	12.233	3.526	4.616	7.68	7.216	2.52	2.567	0	0.813	0.682	1.664	1.506	0.396	0.435	0.641	0	0	0	0	0	0
Achn089011_TCONS_00110011	0	0.853	0	4.769	1.594	1.087	0	0.566	0.778	0.917	0	0	0	0	0	0	0	0	0	0	0	0	0	0
Achn089041_TCONS_00108543	7.246	6.916	3.61	4.452	3.221	3.173	2.551	5.033	3.347	2.441	1.924	3.862	8.565	13.724	4.551	3.738	2.769	1.234	0.577	0.494	0.49	1.251	0	2.386
Achn089081_TCONS_00108570	0	0	0	2.299	0	1.058	0.757	0	0	0.039	4.085	1.016	0	0	0.749	0.223	0	0.184	0.749	3.056	0.888	3.507	2.841	9.378
Achn089121_TCONS_00108585	0	0	0	0	0	0.252	0.185	5.417	2.616	4.66	0.712	0.36	0	1.327	0	0	0	0	0	0	0	0	0	0
Achn089151-TA	8.999	6.52	0	3.924	1.168	0	4.135	0	0.522	1.032	5.125	6.662	0.688	1.481	1.216	0.194	0.508	0.905	0.983	11.931	2.544	2.788	0.86	3.176
Achn089211_TCONS_00108614	0	0.01	2.305	1.849	0.218	1.058	1.108	1.069	1.019	0	1.647	1.728	0	0	0	0.504	0.717	0.681	0.718	0.475	0	0.062	0.538	0
[truncated: 7,701 more rows]
