# Supplementary material for: Whole transcriptome sequencing of Pseudomonas syringae pv. actinidiae-infected kiwifruit plants reveals species-specific interaction between long non-coding RNA and coding genes
Source: Sci Rep. 2017 Jul 7;7:4910. doi: 10.1038/s41598-017-05377-y (PMC5501815; doi:10.1038/s41598-017-05377-y)
Supplement: Supplementary file 8 — Supplementary Data S7 [file 41598_2017_5377_MOESM8_ESM.xls]

## Sheet: Supplementary Data S7
Table S12. Eigengenes of all 22 modules identified.
Sample name	1	2	3	4	5	6	7	8	9	10	11	12	13	14	15	16	17	18	19	20	21	22
AH-1-1	-0.0738666	-0.0471684	-0.0347579	-0.0967282	-0.102932	-0.0682877	-0.157603	0.467594	-0.0356468	-0.065597	-0.0960432	-0.122822	0.0185426	0.618867	0.0162683	0.154104	-0.0669439	-0.012271	-0.0332203	-0.0107386	-0.0565699	-0.0809281
AH-2-1	-0.0715482	-0.0746946	-0.0137907	-0.0930779	-0.0717661	-0.0687134	-0.166524	0.213488	-0.0663107	-0.0913317	-0.143939	-0.122767	-0.0110786	0.519418	0.0248945	0.199091	-0.0555795	-0.0058598	-0.0168736	-0.0634951	-0.0603271	-0.106882
AH-1-2	-0.0678301	-0.0243093	0.00879422	-0.0815338	-0.0374403	-0.0646278	-0.112787	-0.0987367	-0.0970744	-0.0836867	-0.0893602	-0.0362903	0.68026	0.189199	-0.0194174	0.256172	0.0398238	0.00864683	0.0657066	-0.067798	-0.034564	-0.0921636
AH-2-2	-0.0654109	-0.045791	0.0168164	-0.102185	-0.0710052	-0.0712846	-0.0813638	0.0265865	-0.0713512	-0.0641345	-0.108829	-0.0622115	0.448818	0.23232	-0.0093432	0.317183	0.0339765	0.0148256	-0.0134603	-0.0180744	-0.0495007	-0.0730274
AH-1-3	-0.0553544	-0.059887	-0.0336212	-0.118844	-0.0768944	0.138483	0.127014	-0.0371946	-0.086561	-0.0768936	-0.101134	-0.0713899	-0.00962763	0.101514	0.700483	0.347907	0.285805	-0.0682673	-0.0508364	-0.0331608	-0.00654646	-0.0792462
AH-2-3	-0.0281742	-0.100476	-0.0758632	-0.124121	-0.0494397	0.0548977	-0.10212	-0.178666	-0.141015	-0.096753	-0.161705	-0.0880409	-0.0175366	0.0423632	0.521031	0.237832	0.0866254	-0.0355033	-0.0656601	-0.0410152	-0.0268954	-0.0718882
AJ-1-1	-0.0709427	-0.0610129	-0.0829539	-0.101962	-0.0711701	-0.0596248	0.508333	0.0153104	0.0397728	-0.108554	-0.152077	-0.0909209	0.031849	0.087801	0.0134318	0.530697	0.65395	-0.0322444	-0.0781101	-0.0886366	-0.0457714	-0.112986
AJ-2-1	-0.0403391	-0.13043	-0.056858	-0.0745103	-0.0984483	-0.0419328	0.204452	-0.194672	-0.0917263	-0.127814	-0.173569	-0.0841653	0.0414385	-0.0188384	-0.0469412	0.0719329	0.434301	0.579613	-0.0455767	-0.0664933	0.115738	0.0433857
AJ-1-2	-0.0931377	-0.0592828	0.108067	-0.069403	-0.0682038	-0.0679429	-0.163408	-0.164542	-0.11797	-0.0779726	-0.133996	-0.0860375	0.202925	-0.0044456	-0.0809759	-0.0841691	-0.0670625	0.548436	0.562819	0.44489	-0.0036019	0.312685
AJ-2-2	-0.0679678	-0.0152958	0.145582	-0.064952	-0.0554937	-0.0659176	-0.136921	-0.162548	-0.115226	-0.0634024	-0.11196	-0.0321867	0.269743	-0.00737025	-0.0436909	-0.0898475	-0.0547955	0.427445	0.749099	0.426242	0.0579612	0.478498
AJ-1-3	-0.0472162	-0.0703383	-0.0612587	-0.124981	-0.0618427	0.920142	0.190997	-0.0520267	-0.0606742	0.0394196	0.160257	0.131096	-0.0868956	-0.0896626	0.117658	-0.0777038	0.110152	-0.0393063	-0.0283145	-0.0563643	0.421605	0.595639
AJ-2-3	-0.0592892	-0.0557006	-0.0551514	-0.113059	-0.0976525	0.172486	0.161735	-0.121629	-0.092468	-0.0602073	-0.0817138	-0.0647779	-0.0189004	-0.0342047	0.213792	-0.0254132	0.210986	0.0197287	0.0102671	0.696792	0.825655	0.373205
Ae-1-1	0.428317	-0.00767328	0.141024	0.326629	0.00783121	-0.104928	-0.148845	-0.198648	-0.074527	-0.113581	-0.158648	-0.0927125	-0.121692	-0.13317	-0.117137	-0.13683	-0.106479	-0.0977257	-0.0834284	-0.0757248	-0.0893489	-0.117101
Ae-2-1	0.839185	-0.0187308	0.180746	0.392131	-0.060063	-0.0978896	-0.153983	-0.208026	-0.076446	-0.119008	-0.157575	-0.0790589	-0.108699	-0.127727	-0.11199	-0.13412	-0.10447	-0.0774629	-0.0691671	-0.0961797	-0.0885805	-0.0844078
Ae-1-2	0.0672221	0.299033	0.350999	0.436972	0.510126	-0.0875271	-0.172036	-0.0956503	-0.0214748	-0.0872196	-0.120445	-0.0863711	-0.0990413	-0.0979575	-0.10672	-0.133991	-0.118633	-0.0952884	-0.0539353	-0.0816281	-0.0908991	-0.0926732
Ae-2-2	0.00347977	0.193997	0.303787	0.348482	0.726463	-0.0979558	-0.186573	-0.174232	-0.0785513	-0.098698	-0.138891	-0.0697838	-0.102136	-0.122965	-0.110719	-0.144431	-0.123633	-0.102393	-0.0657343	-0.0767834	-0.0840729	-0.0801403
Ae-1-3	-0.0119097	0.149307	0.299375	0.247846	0.22725	-0.10374	-0.18619	-0.176359	-0.080745	-0.102688	-0.138625	-0.0774399	-0.116272	-0.133607	-0.111831	-0.139803	-0.130492	-0.0991697	-0.0808039	-0.0815688	-0.0791283	-0.0812042
Ae-2-3	-0.000511002	0.841658	0.417908	0.328654	0.121376	-0.0995306	-0.201784	-0.116685	-0.0399328	-0.0467159	-0.0907194	-0.0727415	-0.0734218	-0.103558	-0.103689	-0.144485	-0.138305	-0.0943282	-0.0413342	-0.0822848	-0.066008	-0.0824663
Aa-1-1	-0.102014	-0.113169	-0.22534	-0.152417	-0.1211	-0.0479623	0.53626	0.449332	0.859706	-0.0463526	0.385349	-0.0427678	-0.150973	-0.147587	-0.13373	-0.157894	-0.129324	-0.139802	-0.111812	-0.101973	-0.117825	-0.110924
Aa-2-1	-0.122926	-0.117699	-0.257272	-0.151344	-0.12614	-0.0733299	0.0119719	0.324537	0.359176	0.197332	0.241081	0.0101888	-0.164132	-0.146265	-0.127111	-0.16915	-0.151765	-0.139612	-0.103929	-0.105462	-0.111313	-0.0890383
Aa-1-2	-0.0932847	-0.117793	-0.255646	-0.154837	-0.11224	-0.0123464	-0.0019434	0.217828	0.0151531	0.742514	0.301078	-0.0188498	-0.168417	-0.153494	-0.128826	-0.171935	-0.157156	-0.145309	-0.112862	-0.115647	-0.10408	-0.136381
Aa-2-2	-0.110315	-0.131964	-0.292306	-0.15691	-0.106295	-0.02184	0.044067	0.227242	0.0248457	0.5167	0.292191	0.0266842	-0.16747	-0.155905	-0.128679	-0.169507	-0.156992	-0.140629	-0.114346	-0.120042	-0.108981	-0.126634
Aa-1-3	-0.0733273	-0.124976	-0.295393	-0.152247	-0.110055	-0.0396631	0.0797064	0.0855876	0.0824987	0.0320224	0.400458	0.388019	-0.137555	-0.150821	-0.117105	-0.164683	-0.147103	-0.135864	-0.112419	-0.102601	-0.11016	-0.089426
Aa-2-3	-0.0828388	-0.107604	-0.232887	-0.147601	-0.0948646	0.00903638	0.107545	-0.0478904	-0.0334516	0.00262259	0.378816	0.845348	-0.139727	-0.163903	-0.109652	-0.170956	-0.146889	-0.137657	-0.106068	-0.0822529	-0.0867852	-0.0958947
Eigengene is the expression representative of the gene set within the same module.
Each row represented one sample and each row represents one module identified. The first column represents the sanple name and other columns represent modules identified.
