# Supplementary material for: Whole transcriptome sequencing of Pseudomonas syringae pv. actinidiae-infected kiwifruit plants reveals species-specific interaction between long non-coding RNA and coding genes
Source: Sci Rep. 2017 Jul 7;7:4910. doi: 10.1038/s41598-017-05377-y (PMC5501815; doi:10.1038/s41598-017-05377-y)
Supplement: Supplementary file 9 — Supplementary Data S8 [file 41598_2017_5377_MOESM9_ESM.xls]

## Sheet: Supplementary Data S8
Table S13. Differential expressed R gene, PRR gene and TF transcripts identified from species-specific modules identified.
Group 1 R gene transcripts
The first and second column represent moudle id and transcript id respectively. The other colums show the annotation infoemation of the corresponding transcript.
Module ID	Transcripts id	Description	Koid	Koname
13	Achn346711_TCONS_00084904	Coffea canephora DH200 94 genomic scaffold scaffold_16	K13457	RPM1, RPS3
13	Achn112391_TCONS_00153706	LRR and NB-ARC domains-containing disease resistance protein putative	-	-
13	Achn228931-TA	Uncharacterized protein	K13457	RPM1, RPS3
13	Achn098511_TCONS_00069177	Uncharacterized protein	K13457	RPM1, RPS3
14	Achn173061_TCONS_00049939	Putative uncharacterized protein	-	-
14	Achn136861_TCONS_00161565	Putative uncharacterized protein	-	-
14	Achn180711_TCONS_00168879	Tubulin gamma chain	K10389	TUBG
14	Achn041971_TCONS_00180171	Nucleotide-binding site leucine-rich repeat protein (Fragment)	-	-
14	Achn231791_TCONS_00140940	-	K13459	RPS2
15	Achn373361_TCONS_00080454	PREDICTED putative disease resistance protein At1g50180	-	-
16	Achn014741_TCONS_00075128	Uncharacterized protein	-	-
17	Achn322401_TCONS_00109243	-	K00921	PIKFYVE, FAB1
17	Achn050921_TCONS_00180774	Uncharacterized protein	-	-
17	Achn216861_TCONS_00021113	PREDICTED TMV resistance protein N-like	-	-
17	Achn216861_TCONS_00021112	PREDICTED TMV resistance protein N-like	-	-
17	Achn378361-TA	Coffea canephora DH200 94 genomic scaffold scaffold_27	-	-
17	Achn054321_TCONS_00179942	PREDICTED TMV resistance protein N-like	-	-
17	Achn078221_TCONS_00105797	Disease resistance protein family putative	-	-
17	Achn192121-TA	LRR and NB-ARC domains-containing disease resistance protein putative	K13459	RPS2
17	Achn034201-TA	LRR and NB-ARC domains-containing disease resistance protein putative	K13459	RPS2
19	Achn231191_TCONS_00144087	Uncharacterized protein	K13459	RPS2
19	Achn112391_TCONS_00153694	NBS type disease resistance protein putative	K14855	RSA4, NLE1
Group 2 PRR gene transcripts
Module ID	Transcripts id	Description	Koid	Koname
9	Achn180161-TA	PREDICTED probable receptor protein kinase TMK1	-	-
9	Achn242411_TCONS_00093678	Putative uncharacterized protein	-	-
11	Achn125581-TA	Uncharacterized protein	-	-
11	Achn313601_TCONS_00093598	Leucine-rich repeat protein kinase family protein isoform 1	-	-
11	Achn377381-TA	Leucine-rich repeat transmembrane protein kinase	-	-
12	Achn287261_TCONS_00122580	PREDICTED probable LRR receptor-like serine/threonine-protein kinase At1g06840 isoform X1	-	-
12	Achn294621_TCONS_00161840	PREDICTED probable leucine-rich repeat receptor-like protein kinase At5g49770	-	-
13	Achn208281_TCONS_00046152	Leucine-rich repeat protein kinase family protein	-	-
13	Achn287261_TCONS_00122581	PREDICTED probable LRR receptor-like serine/threonine-protein kinase At1g06840 isoform X3	-	-
14	Achn014411_TCONS_00077438	PREDICTED probable LRR receptor-like serine/threonine-protein kinase At2g16250	-	-
14	Achn093871_TCONS_00008807	Uncharacterized protein (Fragment)	-	-
14	Achn122071_TCONS_00083453	Leucine-rich repeat protein kinase family protein	-	-
14	Achn182491_TCONS_00057809	PREDICTED probable LRR receptor-like serine/threonine-protein kinase MRH1	-	-
14	Achn242411_TCONS_00093679	Putative uncharacterized protein	-	-
14	Achn276581_TCONS_00071208	Uncharacterized protein	-	-
14	Achn358881_TCONS_00031640	Putative uncharacterized protein	-	-
14	Achn365001_TCONS_00046719	Uncharacterized protein	-	-
14	Achn365001-TA	Putative uncharacterized protein	-	-
14	Achn376371_TCONS_00196818	Flagelling sensing 2	K13420	FLS2
15	Achn199851-TA	Uncharacterized protein	-	-
15	Achn253281_TCONS_00104457	Leucine-rich receptor-like protein kinase family protein XI-23 RLK7 putative	-	-
15	Achn266221_TCONS_00158414	PREDICTED probable LRR receptor-like serine/threonine-protein kinase At4g08850	-	-
15	Achn266221_TCONS_00158415	Putative uncharacterized protein	-	-
15	Achn266221_TCONS_00158416	Leucine-rich repeat receptor-like protein kinase family protein	-	-
15	Achn266221-TA	Leucine-rich repeat receptor-like protein kinase family protein	-	-
15	Achn266251-TA	Leucine-rich repeat receptor-like protein kinase family protein	-	-
15	Achn285961_TCONS_00173452	Putative uncharacterized protein	-	-
15	Achn377381_TCONS_00030600	Leucine-rich repeat transmembrane protein kinase	-	-
16	Achn164191_TCONS_00018379	PREDICTED receptor-like protein kinase isoform X1	-	-
16	Achn222161_TCONS_00186786	Leucine-rich receptor-like protein kinase family protein XI-23 RLK7	-	-
16	Achn377381_TCONS_00030619	ATP binding protein putative	-	-
17	Achn014411_TCONS_00077433	PREDICTED probable LRR receptor-like serine/threonine-protein kinase At2g16250	-	-
17	Achn014411_TCONS_00077435	PREDICTED probable LRR receptor-like serine/threonine-protein kinase At2g16250	-	-
17	Achn015551-TA	Uncharacterized protein	-	-
17	Achn057591_TCONS_00131974	PREDICTED leucine-rich repeat receptor-like tyrosine-protein kinase At2g41820	-	-
17	Achn057591_TCONS_00131975	PREDICTED leucine-rich repeat receptor-like tyrosine-protein kinase At2g41820	-	-
17	Achn057591-TA	PREDICTED leucine-rich repeat receptor-like tyrosine-protein kinase At2g41820	-	-
17	Achn089711_TCONS_00188068	PREDICTED probable LRR receptor-like serine/threonine-protein kinase RFK1 isoform X2	-	-
17	Achn089711_TCONS_00188069	PREDICTED probable LRR receptor-like serine/threonine-protein kinase RFK1 isoform X1	-	-
17	Achn089711-TA	Coffea canephora DH200 94 genomic scaffold scaffold_495	-	-
17	Achn113931-TA	Uncharacterized protein	-	-
17	Achn122071_TCONS_00083463	Leucine-rich repeat protein kinase family protein	-	-
17	Achn159091_TCONS_00132708	Serine-threonine protein kinase plant-type putative	-	-
17	Achn164191-TA	PREDICTED receptor-like protein kinase isoform X1	-	-
17	Achn173571-TA	Coffea canephora DH200 94 genomic scaffold scaffold_5	-	-
17	Achn180091_TCONS_00063813	Uncharacterized protein	-	-
17	Achn226521-TA	Coffea canephora DH200 94 genomic scaffold scaffold_5	-	-
17	Achn234771-TA	Uncharacterized protein	-	-
17	Achn234801_TCONS_00108857	-	-	-
17	Achn252061_TCONS_00104487	Uncharacterized protein	-	-
17	Achn262071_TCONS_00147103	Somatic embryogenesis receptor-like kinase	K13416	BAK1
17	Achn263211_TCONS_00019606	Putative uncharacterized protein	K03875	SKP2, FBXL1
17	Achn263211_TCONS_00019611	Putative uncharacterized protein	K03875	SKP2, FBXL1
17	Achn333971-TA	Uncharacterized protein	-	-
17	Achn377381_TCONS_00030615	Putative uncharacterized protein	-	-
17	Achn377381_TCONS_00030620	Leucine-rich repeat transmembrane protein kinase	-	-
19	Achn265611_TCONS_00016771	PREDICTED probable LRR receptor-like serine/threonine-protein kinase At4g08850	-	-
22	Achn388381_TCONS_00164562	Leucine-rich repeat receptor-like protein kinase family protein putative	-	-
Group 3 TF transcripts
Module ID	Transcripts id	Description	Koid	Koname
9	Achn000571_TCONS_00148520	Putative uncharacterized protein	-	-
9	Achn048661_TCONS_00135512	PREDICTED NAC domain-containing protein 2-like	-	-
9	Achn176661_TCONS_00087935	Putative uncharacterized protein	-	-
9	Achn340751-TA	Putative uncharacterized protein	-	-
10	Achn050501-TA	Coffea canephora DH200 94 genomic scaffold scaffold_2	-	-
10	Achn232491_TCONS_00142848	1-hydroxy-2-methyl-butenyl 4-diphosphate reductase	K03527	ispH, lytB
10	Achn343591_TCONS_00133326	-	K07760	CDK
11	Achn011961_TCONS_00056144	Putative uncharacterized protein	K03093	SIGMA70
11	Achn013171_TCONS_00160801	Zeaxanthin epoxidase chloroplastic	K09838	ZEP, ABA1
11	Achn016531_TCONS_00077893	Putative uncharacterized protein	-	-
11	Achn016531_TCONS_00077895	Putative uncharacterized protein	-	-
11	Achn017161_TCONS_00045190	PREDICTED uncharacterized protein LOC104591875	-	-
11	Achn017391_TCONS_00046842	Auxin response factor	-	-
11	Achn029931_TCONS_00128471	Acireductone dioxygenase putative	K08967	mtnD, mtnZ, ADI1
11	Achn046751-TA	PREDICTED uncharacterized protein LOC105166786 isoform X1	-	-
11	Achn048321-TA	Putative uncharacterized protein	K09338	HD-ZIP
11	Achn049821-TA	Homeobox protein 15	K09338	HD-ZIP
11	Achn060231-TA	Uncharacterized protein	K15501	PPP6R3, SAPS3
11	Achn075741_TCONS_00009142	PREDICTED calcium-dependent protein kinase 28-like	K13412	CPK
11	Achn093071_TCONS_00054747	3-hydroxy-3-methylglutaryl-CoA synthase	K01641	E2.3.3.10
11	Achn102611_TCONS_00091024	Putative uncharacterized protein	K11878	PSMG4, PAC4
11	Achn103241_TCONS_00093859	Putative uncharacterized protein	-	-
11	Achn104851_TCONS_00188387	PREDICTED LOB domain-containing protein 37-like	-	-
11	Achn108751_TCONS_00106218	Putative uncharacterized protein	-	-
11	Achn109391_TCONS_00039017	ATP-dependent zinc metalloprotease FTSH 10 mitochondrial-like protein	K08956	AFG3
11	Achn110521_TCONS_00148216	PREDICTED zinc finger protein NUTCRACKER-like	-	-
11	Achn116231_TCONS_00083016	Chaperone protein ClpC chloroplastic	K03696	clpC
11	Achn127991_TCONS_00017512	PREDICTED homeobox protein knotted-1-like 13 isoform X1	-	-
11	Achn127991_TCONS_00017520	PREDICTED homeobox protein knotted-1-like 13 isoform X1	-	-
11	Achn131841-TA	Coffea canephora DH200 94 genomic scaffold scaffold_26	K14503	BZR1_2
11	Achn153311_TCONS_00123905	Putative uncharacterized protein	K04650	NCOR1, N-CoR
11	Achn157531_TCONS_00148127	Putative uncharacterized protein	K09338	HD-ZIP
11	Achn175001-TA	PREDICTED F-box/LRR-repeat protein 3	K10268	FBXL2_20
11	Achn191231_TCONS_00085500	Putative uncharacterized protein	K06689	UBE2D_E, UBC4, UBC5
11	Achn191261_TCONS_00085522	High-level expression of sugar-inducible gene 2 putative isoform 1	-	-
11	Achn195261_TCONS_00027465	Uncharacterized protein isoform 2	-	-
11	Achn204031_TCONS_00094967	PREDICTED probable lysine-specific demethylase ELF6 isoform X1	-	-
11	Achn212121_TCONS_00065916	Putative uncharacterized protein	K17943	PUM
11	Achn212121-TA	Putative uncharacterized protein	K17943	PUM
11	Achn216491_TCONS_00045483	Homeobox-leucine zipper family protein / lipid-binding START domain-containing protein isoform 2	K09338	HD-ZIP
11	Achn217431-TA	MYB transcription factor 1	-	-
11	Achn224681-TA	Putative uncharacterized protein	-	-
11	Achn242051_TCONS_00106727	Uncharacterized protein	K08064	NFYA
11	Achn257441-TA	Coffea canephora DH200 94 genomic scaffold scaffold_4	K09338	HD-ZIP
11	Achn270051_TCONS_00014844	Putative uncharacterized protein	K01876	DARS, aspS
11	Achn282161-TA	PREDICTED zinc finger protein CONSTANS-LIKE 4-like	-	-
11	Achn303171_TCONS_00114461	Putative uncharacterized protein	K06689	UBE2D_E, UBC4, UBC5
11	Achn313101_TCONS_00096109	Coffea canephora DH200 94 genomic scaffold scaffold_72	-	-
11	Achn324281_TCONS_00166286	Putative uncharacterized protein	-	-
11	Achn349691-TA	NAC transcription factor	-	-
11	Achn351781_TCONS_00080875	MYB transcription factor	-	-
11	Achn353711-TA	Putative uncharacterized protein	-	-
11	Achn368061-TA	Putative uncharacterized protein	-	-
11	Achn391121_TCONS_00177988	Putative uncharacterized protein	-	-
12	Achn016531_TCONS_00077892	Uncharacterized protein	-	-
12	Achn089081_TCONS_00108570	Protein kinase atn1 putative	-	-
12	Achn242051_TCONS_00106732	Uncharacterized protein	K08064	NFYA
12	Achn254431_TCONS_00136561	PREDICTED G-box-binding factor 1-like isoform X1	K09060	GBF
12	Achn274891_TCONS_00126549	PREDICTED uncharacterized calcium-binding protein At1g02270	-	-
13	Achn011961_TCONS_00056145	Putative uncharacterized protein	K03093	SIGMA70
13	Achn011961_TCONS_00056146	Sigma factor E isoform 1	K03093	SIGMA70
13	Achn011961-TA	Putative uncharacterized protein	K03093	SIGMA70
13	Achn013171_TCONS_00160802	Zeaxanthin epoxidase chloroplastic	K09838	ZEP, ABA1
13	Achn013171_TCONS_00160803	Zeaxanthin epoxidase chloroplastic	K09838	ZEP, ABA1
13	Achn014121_TCONS_00198325	PREDICTED putative protein FAR1-RELATED SEQUENCE 10 isoform X2	-	-
13	Achn016531_TCONS_00077896	Uncharacterized protein	-	-
13	Achn016531-TA	PLATZ transcription factor family protein isoform 2	-	-
13	Achn018011-TA	Putative uncharacterized protein	-	-
13	Achn025821_TCONS_00018830	Uncharacterized protein	-	-
13	Achn028681_TCONS_00140766	PREDICTED probable WRKY transcription factor 57	-	-
13	Achn030051_TCONS_00128426	Putative uncharacterized protein	-	-
13	Achn030051_TCONS_00128427	Putative uncharacterized protein	-	-
13	Achn041161-TA	Coffea canephora DH200 94 genomic scaffold scaffold_5	-	-
13	Achn043311-TA	Phabulosa	K09338	HD-ZIP
13	Achn046751_TCONS_00065336	PREDICTED uncharacterized protein LOC105166786 isoform X1	-	-
13	Achn055461_TCONS_00125626	PREDICTED zinc finger CCCH domain-containing protein 29	-	-
13	Achn055461_TCONS_00125630	PREDICTED zinc finger CCCH domain-containing protein 29	-	-
13	Achn060231_TCONS_00115186	Putative uncharacterized protein	K09338	HD-ZIP
13	Achn060771_TCONS_00187033	PREDICTED transcription factor bHLH35	-	-
13	Achn061011-TA	-	-	-
13	Achn063851_TCONS_00160430	Myb family transcription factor family protein	-	-
13	Achn077531_TCONS_00102816	NAC transcription factor 002	-	-
13	Achn078141_TCONS_00105827	Coffea canephora DH200 94 genomic scaffold scaffold_101	-	-
13	Achn078141_TCONS_00105829	Putative uncharacterized protein	-	-
13	Achn107011-TA	RAV transcription factor	K09287	RAV
13	Achn108791_TCONS_00106195	Uncharacterized protein	K15332	TRMT2A
13	Achn108861_TCONS_00106164	Putative uncharacterized protein	K09338	HD-ZIP
13	Achn110521_TCONS_00148217	PREDICTED zinc finger protein NUTCRACKER-like	-	-
13	Achn110521_TCONS_00148220	PREDICTED zinc finger protein NUTCRACKER-like	-	-
13	Achn114471_TCONS_00086856	WRKY transcription factor 40	-	-
13	Achn116231_TCONS_00083012	Auxin response factor	-	-
13	Achn116231_TCONS_00083013	Auxin response factor	-	-
13	Achn116231_TCONS_00083021	Chaperone protein ClpC chloroplastic	K03696	clpC
13	Achn121981_TCONS_00083388	Dof zinc finger protein	-	-
13	Achn123541_TCONS_00115648	Putative uncharacterized protein	-	-
13	Achn123541_TCONS_00115650	Putative uncharacterized protein	-	-
13	Achn123541-TA	DNA binding protein putative	-	-
13	Achn127411_TCONS_00089590	Phytochrome interacting factor 3-like 5 putative isoform 1	-	-
13	Achn127991_TCONS_00017515	Knotted1-like homeobox protein	-	-
13	Achn127991_TCONS_00017519	Putative uncharacterized protein	-	-
13	Achn137791-TA	Dof zinc finger protein	-	-
13	Achn144711-TA	Putative uncharacterized protein	-	-
13	Achn153311_TCONS_00123919	Putative uncharacterized protein	K04650	NCOR1, N-CoR
13	Achn153311_TCONS_00123928	Putative uncharacterized protein	K04650	NCOR1, N-CoR
13	Achn156151-TA	Putative uncharacterized protein	-	-
13	Achn157971-TA	Coffea canephora DH200 94 genomic scaffold scaffold_2	-	-
13	Achn159901_TCONS_00071013	PREDICTED transcription factor HY5	K16241	HY5
13	Achn169451-TA	Dof zinc finger protein	-	-
13	Achn170171-TA	Coffea canephora DH200 94 genomic scaffold scaffold_5	-	-
13	Achn175001_TCONS_00066332	PREDICTED LOW QUALITY PROTEIN probable WRKY transcription factor 33	K13424	WRKY33
13	Achn177831_TCONS_00099957	26S proteasome regulatory particle non-ATPase subunit 12	K03031	PSMD8, RPN12
13	Achn182921-TA	Dof zinc finger protein	-	-
13	Achn185971_TCONS_00128797	Putative uncharacterized protein	-	-
13	Achn185971_TCONS_00128839	Putative uncharacterized protein	-	-
13	Achn191781_TCONS_00135701	Putative uncharacterized protein	-	-
13	Achn193231_TCONS_00134480	Putative uncharacterized protein	-	-
13	Achn196961_TCONS_00118729	NAC protein 4	-	-
13	Achn198701_TCONS_00062081	Uncharacterized protein	K09422	MYBP
13	Achn204621_TCONS_00147076	Uncharacterized protein	-	-
13	Achn210521_TCONS_00107790	Putative uncharacterized protein	-	-
13	Achn211141_TCONS_00109392	PREDICTED tubby-like F-box protein 5	-	-
13	Achn211141_TCONS_00109394	PREDICTED tubby-like F-box protein 5	-	-
13	Achn211141_TCONS_00109395	Tubby-like F-box protein	-	-
13	Achn211521_TCONS_00075934	Putative uncharacterized protein	K12126	PIF3
13	Achn217881_TCONS_00105408	Homeobox protein putative isoform 1	K09338	HD-ZIP
13	Achn217881-TA	Homeobox protein putative isoform 1	K09338	HD-ZIP
13	Achn231151_TCONS_00144107	Auxin response factor	K14486	K14486, ARF
13	Achn232411_TCONS_00142832	Putative uncharacterized protein	-	-
13	Achn233951_TCONS_00095841	Uncharacterized protein (Fragment)	K14491	ARR-B
13	Achn233951_TCONS_00095842	PREDICTED traB domain-containing protein isoform X1	-	-
13	Achn233951-TA	Uncharacterized protein	K12893	SFRS4_5_6
13	Achn234911-TA	Putative uncharacterized protein	-	-
13	Achn245401-TA	Zinc finger protein CONSTANS-LIKE 2	-	-
13	Achn245851_TCONS_00171589	Putative uncharacterized protein	K09060	GBF
13	Achn248061_TCONS_00113275	PREDICTED nuclear transcription factor Y subunit A-1	K08064	NFYA
13	Achn253001_TCONS_00140187	-	-	-
13	Achn254571-TA	Coffea canephora DH200 94 genomic scaffold scaffold_8	-	-
13	Achn254691_TCONS_00133934	Putative uncharacterized protein	-	-
13	Achn254831_TCONS_00011134	PREDICTED B3 domain-containing transcription repressor VAL2-like isoform X3	-	-
13	Achn258281-TA	Putative uncharacterized protein	-	-
13	Achn267671_TCONS_00121487	Uncharacterized protein	-	-
13	Achn272111_TCONS_00192616	PREDICTED protein NLP2-like	-	-
13	Achn273801_TCONS_00172441	Coffea canephora DH200 94 genomic scaffold scaffold_62	K09458	fabF
13	Achn289301-TA	NAC protein 1	-	-
13	Achn297181_TCONS_00108444	Putative uncharacterized protein	K13192	RBM26
13	Achn297181_TCONS_00108446	Putative uncharacterized protein	K13192	RBM26
13	Achn316621_TCONS_00023882	Coffea canephora DH200 94 genomic scaffold scaffold_47	-	-
13	Achn316621-TA	Coffea canephora DH200 94 genomic scaffold scaffold_47	-	-
13	Achn318391_TCONS_00174877	Putative uncharacterized protein	-	-
13	Achn318471_TCONS_00126484	Uncharacterized protein	-	-
13	Achn330401_TCONS_00047432	Ethylene response factor 5	K09286	EREBP
13	Achn330401-TA	Ethylene response factor 5	K09286	EREBP
13	Achn336751-TA	Plant regulator RWP-RK family protein putative isoform 1	-	-
13	Achn343391_TCONS_00131556	Putative uncharacterized protein	-	-
13	Achn348711_TCONS_00061835	Auxin response factor	K03696	clpC
13	Achn351781_TCONS_00080871	MYB transcription factor	-	-
13	Achn351781_TCONS_00080874	MYB transcription factor	-	-
13	Achn356611-TA	Chitin-inducible gibberellin-responsive protein putative isoform 1	-	-
13	Achn363171_TCONS_00145919	Putative uncharacterized protein	-	-
13	Achn368071_TCONS_00092157	Putative uncharacterized protein	-	-
13	Achn368071_TCONS_00092163	Putative uncharacterized protein	-	-
13	Achn376501-TA	Putative uncharacterized protein	K09287	RAV
13	Achn381591_TCONS_00197938	Putative uncharacterized protein	-	-
13	Achn386461_TCONS_00119808	PREDICTED calmodulin-binding transcription activator 5-like isoform X1	-	-
14	Achn002881-TA	Putative uncharacterized protein	K09338	HD-ZIP
14	Achn013161_TCONS_00160800	Putative uncharacterized protein	K14411	MSI
14	Achn015341_TCONS_00120173	Putative uncharacterized protein	-	-
14	Achn019631_TCONS_00163707	Putative uncharacterized protein	-	-
14	Achn023421_TCONS_00006821	Auxin response factor	-	-
14	Achn024291_TCONS_00090091	PREDICTED zinc finger CCCH domain-containing protein 32-like isoform X2	-	-
14	Achn033861_TCONS_00179498	Putative uncharacterized protein	-	-
14	Achn038411_TCONS_00051665	BES1/BZR1	-	-
14	Achn038411-TA	Uncharacterized protein	-	-
14	Achn039041_TCONS_00067661	Putative uncharacterized protein	-	-
14	Achn039711_TCONS_00179995	Coffea canephora DH200 94 genomic scaffold scaffold_94	-	-
14	Achn039711-TA	Coffea canephora DH200 94 genomic scaffold scaffold_94	-	-
14	Achn044831_TCONS_00039306	Putative uncharacterized protein	K14400	PCF11
14	Achn046751_TCONS_00065350	Putative uncharacterized protein	K12890	SFRS1_9
14	Achn054201_TCONS_00094316	Putative uncharacterized protein	-	-
14	Achn071331_TCONS_00024031	Putative uncharacterized protein	K18834	WRKY1
14	Achn072221-TA	Putative cold-inducible protein	-	-
14	Achn073331_TCONS_00071876	Auxin response factor	-	-
14	Achn074531_TCONS_00141915	Uncharacterized protein	-	-
14	Achn074531_TCONS_00141919	Uncharacterized protein	-	-
14	Achn082221_TCONS_00085237	Putative uncharacterized protein	K09284	AP2
14	Achn082221_TCONS_00085238	Putative uncharacterized protein	K09284	AP2
14	Achn085531_TCONS_00113148	Putative uncharacterized protein	K16329	psuG
14	Achn093001_TCONS_00056912	Uncharacterized protein (Fragment)	-	-
14	Achn096211-TA	Uncharacterized protein	-	-
14	Achn096361_TCONS_00098493	Putative uncharacterized protein	K09060	GBF
14	Achn108751_TCONS_00106222	Putative uncharacterized protein	-	-
14	Achn109071_TCONS_00042065	Putative uncharacterized protein	-	-
14	Achn118011-TA	-	-	-
14	Achn127411_TCONS_00089589	Uncharacterized protein	-	-
14	Achn128751_TCONS_00189345	Coffea canephora DH200 94 genomic scaffold scaffold_43	-	-
14	Achn130721-TA	PREDICTED zinc finger CCCH domain-containing protein 20-like	-	-
14	Achn134701_TCONS_00042569	PREDICTED zinc finger CCCH domain-containing protein 53 isoform X1	-	-
14	Achn141671_TCONS_00100250	Putative uncharacterized protein	-	-
14	Achn149871_TCONS_00150351	Basic helix-loop-helix family protein	-	-
14	Achn153511_TCONS_00127684	Floral homeotic protein APETALA 2	K09284	AP2
14	Achn170471_TCONS_00107637	Putative uncharacterized protein	-	-
14	Achn181831-TA	Putative uncharacterized protein	-	-
14	Achn185971_TCONS_00128802	Putative uncharacterized protein	-	-
14	Achn186941_TCONS_00100789	Knotted1-like homeobox protein	-	-
14	Achn186941_TCONS_00100790	Knotted1-like homeobox protein	-	-
14	Achn186941_TCONS_00100791	Putative uncharacterized protein	-	-
14	Achn188871_TCONS_00037034	PREDICTED ethylene-responsive transcription factor CRF2	-	-
14	Achn191231_TCONS_00085496	Uncharacterized protein	K06689	UBE2D_E, UBC4, UBC5
14	Achn205991-TA	PREDICTED uncharacterized protein LOC103336235 isoform X1	-	-
14	Achn208161_TCONS_00046237	Putative uncharacterized protein	-	-
14	Achn210321_TCONS_00058716	Putative uncharacterized protein	-	-
14	Achn211521_TCONS_00075936	Putative uncharacterized protein	K12126	PIF3
14	Achn214171_TCONS_00031008	High-level expression of sugar-inducible gene 2 putative isoform 1	-	-
14	Achn217431_TCONS_00102718	MYB transcription factor 1	-	-
14	Achn222131_TCONS_00186808	PREDICTED protein odr-4 homolog isoform X1	-	-
14	Achn232411_TCONS_00142834	Putative uncharacterized protein	-	-
14	Achn232701-TA	-	-	-
14	Achn233951_TCONS_00095823	Putative uncharacterized protein	K12893	SFRS4_5_6
14	Achn238371_TCONS_00190773	Coffea canephora DH200 94 genomic scaffold scaffold_38	K09338	HD-ZIP
14	Achn240631-TA	Putative uncharacterized protein	-	-
14	Achn244531_TCONS_00124406	WRKY transcription factor	-	-
14	Achn247421-TA	Putative uncharacterized protein	-	-
14	Achn254691_TCONS_00133930	Putative uncharacterized protein	-	-
14	Achn257441_TCONS_00171927	Coffea canephora DH200 94 genomic scaffold scaffold_4	K09338	HD-ZIP
14	Achn257441_TCONS_00171931	Coffea canephora DH200 94 genomic scaffold scaffold_4	K09338	HD-ZIP
14	Achn270051_TCONS_00014846	Putative uncharacterized protein	K01876	DARS, aspS
14	Achn270801_TCONS_00070302	Putative uncharacterized protein	K09191	GTF3A
14	Achn270801_TCONS_00070306	Putative uncharacterized protein	K09191	GTF3A
14	Achn271111_TCONS_00102473	Auxin response factor	-	-
14	Achn273861_TCONS_00172618	Uncharacterized protein	K11423	SETD2, SET2
14	Achn281921_TCONS_00186520	PREDICTED B3 domain-containing transcription factor NGA1-like	-	-
14	Achn288291-TA	Ovate family protein 13 putative	-	-
14	Achn292811-TA	Zinc finger protein CONSTANS-LIKE 2	-	-
14	Achn296391_TCONS_00193117	Putative uncharacterized protein	-	-
14	Achn303171_TCONS_00114454	Uncharacterized protein	K06689	UBE2D_E, UBC4, UBC5
14	Achn317281-TA	Putative uncharacterized protein	-	-
14	Achn332691_TCONS_00145540	PREDICTED homeobox protein HAT3.1 isoform X2	-	-
14	Achn346811_TCONS_00084951	PREDICTED zinc finger CCCH domain-containing protein 22 isoform X4	-	-
14	Achn348381_TCONS_00048781	BHLH transcription factor MYC1	-	-
14	Achn351781_TCONS_00080872	MYB transcription factor	-	-
14	Achn356431_TCONS_00044576	MYB transcription factor 1	-	-
14	Achn358341_TCONS_00196154	Heat shock transcription factor C1 putative	K09419	HSFF
14	Achn363031_TCONS_00118068	PREDICTED zinc finger CCCH domain-containing protein 18-like	-	-
14	Achn363031-TA	PREDICTED zinc finger CCCH domain-containing protein 18-like	-	-
14	Achn364571_TCONS_00196744	Putative uncharacterized protein	-	-
14	Achn383981_TCONS_00028381	Putative uncharacterized protein	-	-
14	Achn387251-TA	SANT DNA-binding domain-containing protein	-	-
15	Achn006131_TCONS_00146875	PREDICTED uncharacterized protein LOC101303079	-	-
15	Achn026311_TCONS_00040496	PREDICTED probable WRKY transcription factor 31	-	-
15	Achn054961-TA	Ethylene response factor 3	-	-
15	Achn062021_TCONS_00022278	CONSTANS-LIKE 9-1	-	-
15	Achn062021_TCONS_00022279	PREDICTED zinc finger protein CONSTANS-LIKE 9	-	-
15	Achn062021_TCONS_00022280	CONSTANS-LIKE 9-1	-	-
15	Achn062021-TA	CONSTANS-LIKE 9-1	-	-
15	Achn064731-TA	WRKY1	-	-
15	Achn136031-TA	TT2 like MYB transcriptoin factor	K09422	MYBP
15	Achn141671_TCONS_00100251	Putative uncharacterized protein	-	-
15	Achn172721-TA	Uncharacterized protein	-	-
15	Achn175001_TCONS_00066334	PREDICTED LOW QUALITY PROTEIN probable WRKY transcription factor 33	K13424	WRKY33
15	Achn191331_TCONS_00085554	Uncharacterized protein	K13424	WRKY33
15	Achn218351_TCONS_00190892	Putative uncharacterized protein	-	-
15	Achn218351_TCONS_00190893	Putative uncharacterized protein	-	-
15	Achn218351-TA	Putative uncharacterized protein	-	-
15	Achn227711_TCONS_00171413	BZIP transcription factor bZIP8	K14432	ABF
15	Achn227711-TA	BZIP transcription factor bZIP8	K14432	ABF
15	Achn240451_TCONS_00171748	Putative uncharacterized protein	K13464	JAZ
15	Achn243861-TA	PREDICTED transcription factor PCL1	-	-
15	Achn254691-TA	PREDICTED BEL1-like homeodomain protein 4	-	-
15	Achn256021-TA	PREDICTED transcriptional activator Myb-like	K09422	MYBP
15	Achn261071-TA	PREDICTED zinc finger CCCH domain-containing protein 5	-	-
15	Achn284361_TCONS_00019459	Putative uncharacterized protein	K14431	TGA
15	Achn299891-TA	PREDICTED nuclear transcription factor Y subunit C-9-like	K08066	NFYC
15	Achn313451_TCONS_00093550	Putative uncharacterized protein	-	-
15	Achn353281-TA	WRKY DNA-binding protein 75	-	-
15	Achn372411_TCONS_00014432	Uncharacterized protein (Fragment)	-	-
16	Achn034361_TCONS_00058791	Uncharacterized protein	-	-
16	Achn094071-TA	PREDICTED protein SENSITIVE TO PROTON RHIZOTOXICITY 1-like	-	-
16	Achn104421-TA	Myc2 bHLH protein	-	-
16	Achn108091_TCONS_00103543	Putative uncharacterized protein	-	-
16	Achn108091_TCONS_00103549	Uncharacterized protein	-	-
16	Achn146171-TA	PREDICTED ethylene-responsive transcription factor TINY-like	K09286	EREBP
16	Achn156201_TCONS_00167564	Putative uncharacterized protein	-	-
16	Achn156201_TCONS_00167565	Uncharacterized protein	-	-
16	Achn159361-TA	Coffea canephora DH200 94 genomic scaffold scaffold_6	-	-
16	Achn161331_TCONS_00130390	Putative uncharacterized protein	-	-
16	Achn185971_TCONS_00128825	Putative uncharacterized protein	-	-
16	Achn185971_TCONS_00128857	Putative uncharacterized protein	-	-
16	Achn219231_TCONS_00043148	Putative uncharacterized protein	-	-
16	Achn248061_TCONS_00113279	PREDICTED nuclear transcription factor Y subunit A-1	K08064	NFYA
16	Achn267671_TCONS_00121486	NAC transcription factor 054	-	-
16	Achn350421_TCONS_00028612	Uncharacterized protein	K03120	TBP, tbp
17	Achn001091_TCONS_00148778	Putative uncharacterized protein	-	-
17	Achn001311-TA	Ethylene response factor 13	K09286	EREBP
17	Achn009241_TCONS_00049997	Ethylene-responsive transcription factor 4	-	-
17	Achn009241_TCONS_00049999	Ethylene response factor	-	-
17	Achn014021_TCONS_00068435	WRKY transcription factor putative	-	-
17	Achn014021-TA	DNA-binding protein	-	-
17	Achn016511_TCONS_00077901	Putative uncharacterized protein	-	-
17	Achn016531_TCONS_00077894	Uncharacterized protein	-	-
17	Achn022801_TCONS_00009455	Coffea canephora DH200 94 genomic scaffold scaffold_252	K02981	RP-S2e, RPS2
17	Achn023091-TA	-	-	-
17	Achn025821_TCONS_00018829	Uncharacterized protein	-	-
17	Achn026311_TCONS_00040495	PREDICTED probable WRKY transcription factor 31	-	-
17	Achn026311-TA	PREDICTED probable WRKY transcription factor 31	-	-
17	Achn026891-TA	Uncharacterized protein	-	-
17	Achn029231_TCONS_00076503	PREDICTED NAC domain-containing protein 2-like isoform X2	-	-
17	Achn029231-TA	NAM-like protein	-	-
17	Achn030801_TCONS_00152894	Putative uncharacterized protein	-	-
17	Achn033321-TA	Ethylene responsive element binding factor 1	-	-
17	Achn037111_TCONS_00062978	Ethylene response factor 3	K09286	EREBP
17	Achn048661_TCONS_00135511	PREDICTED NAC domain-containing protein 2-like	-	-
17	Achn048661_TCONS_00135513	Coffea canephora DH200 94 genomic scaffold scaffold_198	-	-
17	Achn048661-TA	PREDICTED NAC domain-containing protein 2-like	-	-
17	Achn049881_TCONS_00018040	MYB transcription factor MYB52	-	-
17	Achn049881-TA	Uncharacterized protein	-	-
17	Achn051151-TA	Coffea canephora DH200 94 genomic scaffold scaffold_76	-	-
17	Achn055461_TCONS_00125598	PREDICTED zinc finger CCCH domain-containing protein 29	-	-
17	Achn055461_TCONS_00125628	PREDICTED zinc finger CCCH domain-containing protein 29	-	-
17	Achn055461_TCONS_00125631	PREDICTED zinc finger CCCH domain-containing protein 29	-	-
17	Achn061431_TCONS_00167178	JAZ1	K13464	JAZ
17	Achn061431_TCONS_00167179	JAZ1	K13464	JAZ
17	Achn061431-TA	JAZ1	K13464	JAZ
17	Achn062471-TA	Ethylene response factor 12	K09286	EREBP
17	Achn063061_TCONS_00127430	Ethylene response factor 11	K09286	EREBP
17	Achn063061-TA	Ethylene response factor 11	K09286	EREBP
17	Achn063361_TCONS_00181460	WRKY transcription factor 53 family protein	-	-
17	Achn063361_TCONS_00181461	WRKY transcription factor 53 family protein	-	-
17	Achn063361_TCONS_00181462	WRKY transcription factor 53 family protein	-	-
17	Achn063361-TA	WRKY transcription factor 53 family protein	-	-
17	Achn064481-TA	Ethylene response factor 4	K09286	EREBP
17	Achn065431_TCONS_00187859	Uncharacterized protein	-	-
17	Achn075131_TCONS_00022366	PREDICTED transcription factor bHLH92	-	-
17	Achn075701-TA	PREDICTED protein BASIC PENTACYSTEINE6-like	-	-
17	Achn075741_TCONS_00009135	Uncharacterized protein (Fragment)	K02641	petH
17	Achn075741_TCONS_00009138	Uncharacterized protein	K02641	petH
17	Achn075741_TCONS_00009141	Uncharacterized protein	K02641	petH
17	Achn075741_TCONS_00009147	Uncharacterized protein	K13412	CPK
17	Achn075741_TCONS_00009157	PREDICTED calcium-dependent protein kinase 28-like	K13412	CPK
17	Achn075741_TCONS_00009173	PREDICTED calcium-dependent protein kinase 28-like	K13412	CPK
17	Achn075741_TCONS_00009180	Uncharacterized protein	K13412	CPK
17	Achn075741_TCONS_00009181	Putative calcium dependent protein kinase (Fragment)	K13412	CPK
17	Achn075741_TCONS_00009182	Calcium-dependent protein kinase 4 (Fragment)	K13412	CPK
17	Achn076481-TA	C-repeat binding factor (Fragment)	K09286	EREBP
17	Achn081581_TCONS_00123258	PREDICTED heat stress transcription factor B-2a-like	K09419	HSFF
17	Achn085011_TCONS_00115478	BZIP transcription factor	K14431	TGA
17	Achn086291-TA	Coffea canephora DH200 94 genomic scaffold scaffold_98	K09419	HSFF
17	Achn087381-TA	Putative uncharacterized protein	K09286	EREBP
17	Achn096211_TCONS_00154802	Uncharacterized protein	-	-
17	Achn096361_TCONS_00098495	Putative uncharacterized protein	K09060	GBF
17	Achn096541-TA	Putative uncharacterized protein	K13422	MYC2
17	Achn103311-TA	PREDICTED ocs element-binding factor 1-like	-	-
17	Achn103451_TCONS_00093794	Putative uncharacterized protein	-	-
17	Achn114471_TCONS_00086854	Coffea canephora DH200 94 genomic scaffold scaffold_2	-	-
17	Achn114471_TCONS_00086857	WRKY transcription factor 40	-	-
17	Achn114471-TA	Coffea canephora DH200 94 genomic scaffold scaffold_2	-	-
17	Achn123251_TCONS_00129803	NAM-like protein	-	-
17	Achn123251-TA	NAM-like protein	-	-
17	Achn126071_TCONS_00016493	Putative uncharacterized protein	K13128	ZCCHC8
17	Achn133991-TA	Putative uncharacterized protein	-	-
17	Achn136071-TA	Myc2 bHLH protein	-	-
17	Achn139181_TCONS_00189266	Putative uncharacterized protein	-	-
17	Achn139181_TCONS_00189267	Putative uncharacterized protein	-	-
17	Achn139181-TA	Putative uncharacterized protein	-	-
17	Achn140391-TA	Uncharacterized protein	K09286	EREBP
17	Achn141581_TCONS_00100315	Coffea canephora DH200 94 genomic scaffold scaffold_31	-	-
17	Achn141871-TA	Ethylene response factor 13	K09286	EREBP
17	Achn142571-TA	Coffea canephora DH200 94 genomic scaffold scaffold_12	-	-
17	Achn144601_TCONS_00029169	Putative uncharacterized protein	K10573	UBE2A, UBC2, RAD6A
17	Achn150821_TCONS_00152769	PREDICTED probable WRKY transcription factor 31	-	-
17	Achn150821_TCONS_00152770	PREDICTED probable WRKY transcription factor 31	-	-
17	Achn157191-TA	PREDICTED ethylene-responsive transcription factor 7-like	K09286	EREBP
17	Achn157941-TA	Ethylene response factor 1	-	-
17	Achn158001-TA	Uncharacterized protein	-	-
17	Achn159201-TA	Zinc-finger protein 1	-	-
17	Achn160491-TA	Putative uncharacterized protein	-	-
17	Achn161331-TA	Uncharacterized protein	-	-
17	Achn165331-TA	GRAS family transcription factor isoform 1	-	-
17	Achn167651_TCONS_00023712	JAZ1	K13464	JAZ
17	Achn167651_TCONS_00023728	JAZ1	K13464	JAZ
17	Achn167651_TCONS_00023729	JAZ1	K13464	JAZ
17	Achn167651-TA	JAZ1	K13464	JAZ
17	Achn167681-TA	RAP2-like protein	-	-
17	Achn168691-TA	PREDICTED GATA transcription factor 1	-	-
17	Achn170411_TCONS_00107614	Putative uncharacterized protein	-	-
17	Achn170441-TA	PREDICTED AP2/ERF and B3 domain-containing transcription factor RAV1-like	K09287	RAV
17	Achn172521-TA	Putative cold-inducible protein	-	-
17	Achn172911_TCONS_00049888	MYB family protein	K09422	MYBP
17	Achn175001_TCONS_00066335	PREDICTED LOW QUALITY PROTEIN probable WRKY transcription factor 33	K13424	WRKY33
17	Achn175001_TCONS_00066336	PREDICTED LOW QUALITY PROTEIN probable WRKY transcription factor 33	K13424	WRKY33
17	Achn175001_TCONS_00066337	PREDICTED LOW QUALITY PROTEIN probable WRKY transcription factor 33	K13424	WRKY33
17	Achn176141_TCONS_00141792	-	-	-
17	Achn176791-TA	Uncharacterized protein	-	-
17	Achn181331-TA	Coffea canephora DH200 94 genomic scaffold scaffold_4	-	-
17	Achn184451_TCONS_00037752	WRKY transcription factor 53 family protein	-	-
17	Achn184451_TCONS_00037754	WRKY transcription factor 53 family protein	-	-
17	Achn184451-TA	WRKY transcription factor 53 family protein	-	-
17	Achn188081-TA	GRAS10 protein	-	-
17	Achn188191-TA	WRKY protein	-	-
17	Achn196241-TA	WRKY DNA binding protein	-	-
17	Achn200291_TCONS_00115002	Uncharacterized protein	-	-
17	Achn200301_TCONS_00114999	NAC transcription factor 037	-	-
17	Achn200301-TA	NAC transcription factor 037	-	-
17	Achn203721_TCONS_00095115	APETALA2 protein	K09284	AP2
17	Achn216541_TCONS_00045514	Putative uncharacterized protein	-	-
17	Achn217531-TA	Putative uncharacterized protein	-	-
17	Achn219261-TA	PREDICTED pathogenesis-related genes transcriptional activator PTI5-like	K13433	PTI5
17	Achn222051_TCONS_00186874	GATA transcription factor 25	-	-
17	Achn226221_TCONS_00082359	PREDICTED GATA transcription factor 28	-	-
17	Achn232901_TCONS_00142996	Uncharacterized protein	-	-
17	Achn232901-TA	PREDICTED GATA transcription factor 5-like	-	-
17	Achn233741-TA	PREDICTED dehydration-responsive element-binding protein 1D-like	-	-
17	Achn233951_TCONS_00095826	Uncharacterized protein (Fragment)	K14491	ARR-B
17	Achn233951_TCONS_00095834	Uncharacterized protein (Fragment)	K14491	ARR-B
17	Achn236811_TCONS_00069914	WRKY DNA-binding protein 48 putative isoform 1	-	-
17	Achn240451_TCONS_00171750	JAZ1	K13464	JAZ
17	Achn240451_TCONS_00171751	Putative uncharacterized protein	K13464	JAZ
17	Achn240451_TCONS_00171752	Putative uncharacterized protein	K13464	JAZ
17	Achn240451-TA	Putative uncharacterized protein	K13464	JAZ
17	Achn240471-TA	Putative dehydration-responsive element binding protein	-	-
17	Achn241401-TA	Putative uncharacterized protein	-	-
17	Achn245731_TCONS_00171556	Uncharacterized protein	K13425	WRKY22
17	Achn245731_TCONS_00171557	WRKY transcription factor 23 putative	K13425	WRKY22
17	Achn245731-TA	Uncharacterized protein	K13425	WRKY22
17	Achn247541_TCONS_00068921	Uncharacterized protein	K09419	HSFF
17	Achn247541-TA	Uncharacterized protein	K09419	HSFF
17	Achn249781-TA	Uncharacterized protein	K09286	EREBP
17	Achn250931-TA	Ethylene response factor 12	K09286	EREBP
17	Achn251071_TCONS_00062935	PREDICTED transcription factor RF2b-like isoform X1	-	-
17	Achn251071_TCONS_00062937	PREDICTED transcription factor RF2b-like isoform X1	-	-
17	Achn251751-TA	PREDICTED AP2/ERF and B3 domain-containing transcription factor RAV1-like	K09287	RAV
17	Achn254831_TCONS_00011137	PREDICTED B3 domain-containing transcription repressor VAL2-like isoform X3	-	-
17	Achn258601-TA	WRKY DNA-binding protein 70 putative isoform 1	-	-
17	Achn266121-TA	Heat shock factor 4	K09419	HSFF
17	Achn266441_TCONS_00074552	Putative uncharacterized protein	-	-
17	Achn266441_TCONS_00074553	Uncharacterized protein	-	-
17	Achn267671_TCONS_00121484	Coffea canephora DH200 94 genomic scaffold scaffold_15	-	-
17	Achn274201_TCONS_00170520	PREDICTED lysine-specific demethylase REF6	-	-
17	Achn274891_TCONS_00126534	IAA-amino acid hydrolase ILR1 putative	K14664	ILR1
17	Achn274891_TCONS_00126542	Uncharacterized protein	-	-
17	Achn275811-TA	PREDICTED agamous-like MADS-box protein AGL80	-	-
17	Achn278571_TCONS_00034570	WRKY transcription factor 23 putative	K13425	WRKY22
17	Achn278571-TA	Uncharacterized protein	K13425	WRKY22
17	Achn280691_TCONS_00105209	Putative uncharacterized protein	-	-
17	Achn282451_TCONS_00166424	DNA-binding protein	-	-
17	Achn282451-TA	DNA-binding protein	-	-
17	Achn287671-TA	WRKY DNA-binding protein 70 putative isoform 1	-	-
17	Achn287861_TCONS_00126200	PREDICTED LOW QUALITY PROTEIN probable WRKY transcription factor 33	K13424	WRKY33
17	Achn287861_TCONS_00126201	PREDICTED LOW QUALITY PROTEIN probable WRKY transcription factor 33	K13424	WRKY33
17	Achn287861_TCONS_00126202	PREDICTED LOW QUALITY PROTEIN probable WRKY transcription factor 33	K13424	WRKY33
17	Achn287861-TA	PREDICTED LOW QUALITY PROTEIN probable WRKY transcription factor 33	K13424	WRKY33
17	Achn288481_TCONS_00193336	Putative uncharacterized protein	-	-
17	Achn292201-TA	PREDICTED zinc finger CCCH domain-containing protein 29	-	-
17	Achn292501-TA	Putative uncharacterized protein	-	-
17	Achn294851_TCONS_00161983	Uncharacterized protein	-	-
17	Achn294851-TA	PREDICTED GATA transcription factor 5-like	-	-
17	Achn295831_TCONS_00193411	Zinc finger family protein	K10144	RCHY1, PIRH2
17	Achn299431-TA	PREDICTED zinc finger protein ZAT10-like	-	-
17	Achn301081_TCONS_00105850	Uncharacterized protein	-	-
17	Achn301081_TCONS_00105854	PREDICTED NAC domain-containing protein 89 isoform X1	-	-
17	Achn302621_TCONS_00157850	Coffea canephora DH200 94 genomic scaffold scaffold_35	K01177	E3.2.1.2
17	Achn309921_TCONS_00045251	Coffea canephora DH200 94 genomic scaffold scaffold_2	-	-
17	Achn309921_TCONS_00045254	Coffea canephora DH200 94 genomic scaffold scaffold_2	-	-
17	Achn309921-TA	Coffea canephora DH200 94 genomic scaffold scaffold_2	-	-
17	Achn313181-TA	Putative uncharacterized protein	K13422	MYC2
17	Achn314301_TCONS_00041229	Uncharacterized protein	K13424	WRKY33
17	Achn314301_TCONS_00041230	Uncharacterized protein	K13424	WRKY33
17	Achn314301-TA	Uncharacterized protein	K13424	WRKY33
17	Achn317171-TA	Dehydration-responsive element-binding protein	-	-
17	Achn317201_TCONS_00036854	C-repeat binding factor (Fragment)	-	-
17	Achn319471-TA	Ethylene response factor 11	K09286	EREBP
17	Achn324811_TCONS_00081657	MYB-related transcription factor	K09422	MYBP
17	Achn324811-TA	R2R3 transcription factor MYB108-like protein 1	K09422	MYBP
17	Achn329191_TCONS_00102364	WRKY transcription factor	-	-
17	Achn329191_TCONS_00102365	Coffea canephora DH200 94 genomic scaffold scaffold_2	-	-
17	Achn329191_TCONS_00102367	Transcription factor WRKY4	-	-
17	Achn329191-TA	Coffea canephora DH200 94 genomic scaffold scaffold_2	-	-
17	Achn331511_TCONS_00100022	PREDICTED common plant regulatory factor 1-like	K09060	GBF
17	Achn331561-TA	Ethylene response factor 13	K09286	EREBP
17	Achn331571-TA	Ethylene response factor 13	K09286	EREBP
17	Achn331661-TA	Uncharacterized protein	K09286	EREBP
17	Achn332151-TA	Putative uncharacterized protein	-	-
17	Achn332691_TCONS_00145535	PREDICTED homeobox protein HAT3.1 isoform X2	-	-
17	Achn338111_TCONS_00050091	PREDICTED heat stress transcription factor A-4b-like	K09419	HSFF
17	Achn338111-TA	PREDICTED heat stress transcription factor A-4b-like	K09419	HSFF
17	Achn340751_TCONS_00149439	Putative uncharacterized protein	-	-
17	Achn343181_TCONS_00131448	Putative uncharacterized protein	-	-
17	Achn352391_TCONS_00031412	Myb-related Myb4	K09422	MYBP
17	Achn359401_TCONS_00089874	Uncharacterized protein	K09419	HSFF
17	Achn360591_TCONS_00020925	JAZ2	K13464	JAZ
17	Achn360591_TCONS_00020927	JAZ2	K13464	JAZ
17	Achn360591-TA	JAZ2	K13464	JAZ
17	Achn361961-TA	-	-	-
17	Achn362451_TCONS_00073459	Coffea canephora DH200 94 genomic scaffold scaffold_7	-	-
17	Achn362941-TA	Ethylene response factor 7	-	-
17	Achn363171-TA	NAC domain-containing protein putative	-	-
17	Achn367271-TA	PREDICTED heat stress transcription factor A-4b-like	K09419	HSFF
17	Achn368981_TCONS_00072342	Basic helix-loop-helix DNA-binding superfamily protein isoform 2	-	-
17	Achn368981_TCONS_00072343	Uncharacterized protein	-	-
17	Achn368981_TCONS_00072345	Uncharacterized protein	-	-
17	Achn368981_TCONS_00072346	Uncharacterized protein	-	-
17	Achn368981-TA	PREDICTED transcription factor bHLH35	-	-
17	Achn373271-TA	Putative uncharacterized protein	-	-
17	Achn377881_TCONS_00123325	Putative uncharacterized protein	-	-
17	Achn378701_TCONS_00039785	Putative uncharacterized protein	K08064	NFYA
17	Achn389881_TCONS_00135176	Putative uncharacterized protein	-	-
17	Achn389881_TCONS_00135179	Protein kinase atn1 putative	-	-
18	Achn060231_TCONS_00115192	Putative uncharacterized protein	K09338	HD-ZIP
18	Achn093361_TCONS_00182175	Putative uncharacterized protein	-	-
18	Achn153311_TCONS_00123930	Putative uncharacterized protein	K04650	NCOR1, N-CoR
18	Achn196961-TA	NAC protein 4	-	-
18	Achn273861_TCONS_00172610	Uncharacterized protein	-	-
18	Achn368681_TCONS_00068809	PREDICTED uncharacterized protein LOC105164774	-	-
18	Achn384131_TCONS_00197299	Putative uncharacterized protein	-	-
19	Achn015341_TCONS_00120172	Putative uncharacterized protein	-	-
19	Achn029931_TCONS_00128470	Acireductone dioxygenase putative	K08967	mtnD, mtnZ, ADI1
19	Achn033961-TA	PREDICTED transcription factor DICHOTOMA-like	-	-
19	Achn043311_TCONS_00180314	Homeobox-leucine zipper family protein / lipid-binding START domain-containing protein isoform 1	K09338	HD-ZIP
19	Achn067341_TCONS_00167886	Putative uncharacterized protein	K09422	MYBP
19	Achn067341-TA	Putative uncharacterized protein	K09422	MYBP
19	Achn067431_TCONS_00167910	Transcription factor bHLH80-like protein	-	-
19	Achn105031_TCONS_00168601	Uncharacterized protein	-	-
19	Achn108411-TA	Putative uncharacterized protein	K09422	MYBP
19	Achn167071_TCONS_00010165	Putative uncharacterized protein	K09284	AP2
19	Achn245851_TCONS_00171584	Putative uncharacterized protein	K09060	GBF
19	Achn273871_TCONS_00172634	Coffea canephora DH200 94 genomic scaffold scaffold_5440	-	-
19	Achn289231_TCONS_00169188	NAC transcription factor	-	-
19	Achn343181_TCONS_00131445	Putative uncharacterized protein	-	-
19	Achn363861_TCONS_00136786	APETALA2	K09284	AP2
19	Achn367861_TCONS_00071411	PREDICTED beta-amylase 8	-	-
21	Achn019581-TA	PREDICTED NAC transcription factor 29	-	-
21	Achn057931_TCONS_00180822	WRKY transcription factor 53 family protein	-	-
21	Achn128751_TCONS_00189341	Coffea canephora DH200 94 genomic scaffold scaffold_43	-	-
21	Achn278081_TCONS_00135858	Myb domain protein 20	K09422	MYBP
21	Achn389881_TCONS_00135177	Uncharacterized protein	-	-
22	Achn072001_TCONS_00054645	Putative uncharacterized protein	K01177	E3.2.1.2
