# Supplementary material for: Whole transcriptome sequencing of Pseudomonas syringae pv. actinidiae-infected kiwifruit plants reveals species-specific interaction between long non-coding RNA and coding genes
Source: Sci Rep. 2017 Jul 7;7:4910. doi: 10.1038/s41598-017-05377-y (PMC5501815; doi:10.1038/s41598-017-05377-y)
Supplement: Supplementary file 10 — Supplementary Data S9 [file 41598_2017_5377_MOESM10_ESM.xls]

## Sheet: Supplementary Data S9
Table S14. Enrichment analysis of conserved domains based on gene sets of species-specific modules identified.
ID	Description	q-value	module ID
cd00286	Tubulin_FtsZ_Cetz-like Tubulin protein family of FtsZ and CetZ-like. This family includes tubulin alpha- beta- gamma- delta- epsilon and zeta-tubulins as well as FtsZ and CetZ all of which are involved in polymer formation.Tubulin is the major component of microtubules but also exists as a heterodimer and as a curved oligomer. Microtubules exist in all eukaryotic cells and are responsible for man…	0.0204996	9
cd04205	CuRO_2_LCC_like Cupredoxin domain 2 of laccase-like multicopper oxidases including laccase CueO spore coat protein A ascorbate oxidase and similar proteins. Laccase-like multicopper oxidases (MCOs) are able to couple oxidation of substrates with reduction of dioxygen to water. MCOs are capable of oxidizing a vast range of substrates varying from aromatic compounds to inorganic compounds such as m…	0.0318311	9
cd13846	CuRO_1_AAO_like_1 The first cupredoxin domain of plant Ascorbate oxidase homologs. This subfamily is composed of plant pollen multicopper oxidase homologous to ascorbate oxidase. Ascorbate oxidase catalyzes the oxidation of ascorbic acid to dehydroascorbic acid. This multicopper oxidase (MCO)is found in cucurbitaceous plants such as pumpkin cucumber and melon. It can detect levels of ascorbic aci…	0.0204996	9
cd13857	CuRO_1_Diphenol_Ox The first cupredoxin domain of fungal laccase diphenol oxidase. Diphenol oxidase belongs to the laccase family. It catalyzes the initial steps in melanin biosynthesis from diphenols. Melanin is one of the virulence factors of infectious fungi. In the pathogenesis of C.neoformans melanin pigments have been shown to protect the fungal cells from oxidative and microbicidal activit…	0.0204996	9
cd13872	CuRO_2_AAO_like_1 The second cupredoxin domain of plant pollen multicopper oxidase homologous to ascorbate oxidase. The proteins in this subfamily are expressed in plant pollen. They share homology to ascorbate oxidase and other members of the blue copper oxidase family. The expression of the protein is detected during germination and pollen tube growth.Ascorbate oxidase catalyzes the oxidation o…	0.00440147	9
cd13894	CuRO_3_AAO_like_1 The third cupredoxin domain of plant Ascorbate oxidase homologs. This subfamily is composed of plant pollen multicopper oxidase homologous to ascorbate oxidase. Ascorbate oxidase catalyzes the oxidation of ascorbic acid to dehydroascorbic acid. This multicopper oxidase (MCO)is found in cucurbitaceous plants such as pumpkin cucumber and melon. It can detect levels of ascorbic aci…	0.0225016	9
pfam00091	Tubulin Tubulin/FtsZ family GTPase domain. This family includes the tubulin alpha beta and gamma chains as well as the bacterial FtsZ family of proteins. Members of this family are involved in polymer formation. FtsZ is the polymer-forming protein of bacterial cell division. It is part of a ring in the middle of the dividing cell that is required for constriction of cell membrane and cell envelop…	0.0204996	9
PLN00044	PLN00044 multi-copper oxidase-related protein Provisional.	0.00491409	9
PLN02168	PLN02168 copper ion binding / pectinesterase.	0.00491409	9
PLN02354	PLN02354 copper ion binding / oxidoreductase.	0.00491409	9
PLN02792	PLN02792 oxidoreductase.	0.00491409	9
PLN02835	PLN02835 oxidoreductase.	0.00491409	9
PLN02991	PLN02991 oxidoreductase.	0.00491409	9
smart00864	Tubulin Tubulin/FtsZ family GTPase domain. This domain is found in all tubulin chains as well as the bacterial FtsZ family of proteins. These proteins are involved in polymer formation. Tubulin is the major component of microtubules while FtsZ is the polymer-forming protein of bacterial cell division it is part of a ring in the middle of the dividing cell that is required for constriction of cell…	0.0225016	9
smart00865	Tubulin_C Tubulin/FtsZ family C-terminal domain. This domain is found in the tubulin alpha beta and gamma chains as well as the bacterial FtsZ family of proteins. These proteins are GTPases and are involved in polymer formation.Tubulin is the major component of microtubules while FtsZ is the polymer-forming protein of bacterial cell division it is part of a ring in the middle of the dividing cell…	0.0204996	9
cd00311	TIM Triosephosphate isomerase (TIM) is a glycolytic enzyme that catalyzes the interconversion of dihydroxyacetone phosphate and D-glyceraldehyde-3-phosphate. The reaction is very efficient and requires neither cofactors nor metal ions.TIM usually homodimeric but in some organisms tetrameric is ubiqitous and conserved in function across eukaryotes bacteria and archaea.	0.0232809	11
cd00613	GDC-P Glycine cleavage system P-protein alpha- and beta-subunits. This family consists of Glycine cleavage system P-proteins EC 1.4.4.2 from bacterial mammalian and plant sources. The P protein is part of the glycine decarboxylase multienzyme complex EC 2.1.2.10 (GDC) also annotated as glycine cleavage system or glycine synthase. GDC consists of four proteins P H L and T. The reaction catalysed b…	0.0392056	11
cd01494	AAT_I Aspartate aminotransferase (AAT) superfamily (fold type I) of pyridoxal phosphate (PLP)-dependent enzymes.PLP combines with an alpha-amino acid to form a compound called a Schiff base or aldimine intermediate which depending on the reaction is the substrate in four kinds of reactions(1) transamination (movement of amino groups) (2) racemization(redistribution of enantiomers) (3) decarboxyla…	0.0232809	11
cd06450	DOPA_deC_like DOPA decarboxylase family. This family belongs to pyridoxal phosphate (PLP)-dependent aspartate aminotransferase superfamily (fold I). The major groups in this CD correspond to DOPA/tyrosine decarboxylase (DDC) histidine decarboxylase (HDC) and glutamate decarboxylase (GDC).DDC is active as a dimer and catalyzes the decarboxylation of tyrosine. GDC catalyzes the decarboxylation of g…	0.0232809	11
COG0149	TpiA Triosephosphate isomerase Carbohydrate transport and metabolism .	0.0232809	11
COG0403	GcvP Glycine cleavage system protein P (pyridoxal-binding) N-terminal domain Amino acid transport and metabolism .	0.0392056	11
COG1003	GcvP Glycine cleavage system protein P (pyridoxal-binding) C-terminal domain Amino acid transport and metabolism .	0.0392056	11
pfam00121	TIM Triosephosphate isomerase.	0.0232809	11
pfam02347	GDC-P Glycine cleavage system P-protein. This family consists of Glycine cleavage system P-proteins EC 1.4.4.2 from bacterial mammalian and plant sources. The P protein is part of the glycine decarboxylase multienzyme complex EC 2.1.2.10(GDC) also annotated as glycine cleavage system or glycine synthase. GDC consists of four proteins P H L and T. The reaction catalysed by this protein is - Glycin…	0.0392056	11
PLN02414	PLN02414 glycine dehydrogenase (decarboxylating).	0.0392056	11
PLN02429	PLN02429 triosephosphate isomerase.	0.0232809	11
PLN02462	PLN02462 sedoheptulose-1 7-bisphosphatase.	0.0281795	11
PLN02561	PLN02561 triosephosphate isomerase.	0.0232809	11
PRK00042	tpiA triosephosphate isomerase Provisional.	0.0232809	11
PRK00451	PRK00451 glycine dehydrogenase subunit 1 Validated.	0.0392056	11
PRK04366	PRK04366 glycine dehydrogenase subunit 2 Validated.	0.0392056	11
PRK05367	PRK05367 glycine dehydrogenase Provisional.	0.0392056	11
PRK12566	PRK12566 glycine dehydrogenase Provisional.	0.0392056	11
PRK12740	PRK12740 elongation factor G Reviewed.	0.0392056	11
PRK13962	PRK13962 bifunctional phosphoglycerate kinase/triosephosphate isomerase Provisional.	0.0281795	11
PRK14565	PRK14565 triosephosphate isomerase Provisional.	0.0232809	11
PRK14566	PRK14566 triosephosphate isomerase Provisional.	0.0232809	11
PRK14567	PRK14567 triosephosphate isomerase Provisional.	0.0232809	11
PRK14905	PRK14905 triosephosphate isomerase/PTS system glucose/sucrose-specific transporter subunit IIB Provisional.	0.0232809	11
PRK15492	PRK15492 triosephosphate isomerase Provisional.	0.0232809	11
PTZ00333	PTZ00333 triosephosphate isomerase Provisional.	0.0232809	11
TIGR00419	Triosephosphate_isomerase triosephosphate isomerase. Triosephosphate isomerase (tim/TPIA) is the glycolytic enzyme that catalyzes the reversible interconversion of glyceraldehyde 3-phosphate and dihydroxyacetone phosphate. The active site of the enzyme is located between residues 240-258 of the model ( AV -Y-E-P- LIVM -W- SA -I-G-T- GK ) with E being the active site residue. There is a slight dev…	0.0232809	11
TIGR00461	gcvP glycine dehydrogenase (decarboxylating). This apparently ubiquitous enzyme is found in bacterial mammalian and plant sources. The enzyme catalyzes the reaction GLYCINE LIPOYLPROTEIN S-AMINOMETHYL-DIHYDROLIPOYLPROTEIN CO2. It is part of the glycine decarboxylase multienzyme complex(GDC) consisting of four proteins P H L and T. Active site in E.coli is located as the (K) residues at position 7…	0.0392056	11
cd01713	PAPS_reductase This domain is found in phosphoadenosine phosphosulphate (PAPS) reductase enzymes or PAPS sulphotransferase.PAPS reductase is part of the adenine nucleotide alpha hydrolases superfamily also including N type ATP PPases and ATP sulphurylases. A highly modified version of the P loop the fingerprint peptide of mononucleotide-binding proteins is present in the active site of the protei…	0.00439605	12
cd02995	PDI_a_PDI_a'_C PDIa family C-terminal TRX domain (a') subfamily composed of the C-terminal redox active a' domains of PDI ERp72 ERp57 (or ERp60) and EFP1. PDI ERp72 and ERp57 are endoplasmic reticulum (ER)-resident eukaryotic proteins involved in oxidative protein folding. They are oxidases catalyzing the formation of disulfide bonds of newly synthesized polypeptides in the ER. They also exhibit …	0.0289577	12
cd02998	PDI_a_ERp38 PDIa family endoplasmic reticulum protein 38 (ERp38) subfamily composed of proteins similar to the P5-like protein first isolated from alfalfa which contains two redox active TRX (a) domains at the N-terminus like human P5 and a C-terminal domain with homology to the C-terminal domain of ERp29 unlike human P5. The cDNA clone of this protein (named G1) was isolated from an alfalfa cDNA…	0.0341575	12
cd03001	PDI_a_P5 PDIa family P5 subfamily composed of eukaryotic proteins similar to human P5 a PDI-related protein with a domain structure of aa'b (where a and a' are redox active TRX domains and b is a redox inactive TRX-like domain).Like PDI P5 is located in the endoplasmic reticulum (ER) and displays both isomerase and chaperone activities which are independent of each other. Compared to PDI the isom…	0.0341575	12
cd03004	PDI_a_ERdj5_C PDIa family C-terminal ERdj5 subfamily ERdj5 also known as JPDI and macrothioredoxin is a protein containing an N-terminal DnaJ domain and four redox active TRX domains. This subfamily is composed of the three TRX domains located at the C-terminal half of the protein. ERdj5 is a ubiquitous protein localized in the endoplasmic reticulum(ER) and is abundant in secretory cells. It's tr…	0.0466753	12
cd03244	ABCC_MRP_domain2 ATP-binding cassette domain 2 of multidrug resistance-associated protein. The ABC subfamily C is also known as MRP (multidrug resistance-associated protein).Some of the MRP members have five additional transmembrane segments in their N-terminus but the function of these additional membrane-spanning domains is not clear. The MRP was found in the multidrug-resistance lung cancer ce…	0.000386068	12
cd03245	ABCC_bacteriocin_exporters ATP-binding cassette domain of bacteriocin exporters subfamily C. Many non-lantibiotic bacteriocins of lactic acid bacteria are produced as precursors which have N-terminal leader peptides that share similarities in amino acid sequence and contain a conserved processing site of two glycine residues in positions -1 and -2.A dedicated ATP-binding cassette (ABC) transporte…	0.0026837	12
cd03250	ABCC_MRP_domain1 ATP-binding cassette domain 1 of multidrug resistance-associated protein subfamily C. This subfamily is also known as MRP (multidrug resistance-associated protein). Some of the MRP members have five additional transmembrane segments in their N-terminus but the function of these additional membrane-spanning domains is not clear. The MRP was found in the multidrug-resisting lung ca…	0.00135442	12
cd03251	ABCC_MsbA ATP-binding cassette domain of the bacterial lipid flippase and related proteins subfamily C. MsbA is an essential ABC transporter closely related to eukaryotic MDR proteins. ABC transporters are a large family of proteins involved in the transport of a wide variety of different compounds like sugars ions peptides and more complex organic molecules. The nucleotide binding domain shows t…	0.000946116	12
cd03253	ABCC_ATM1_transporter ATP-binding cassette domain of iron-sulfur clusters transporter subfamily C. ATM1 is an ABC transporter that is expressed in the mitochondria. Although the specific function of ATM1 is unknown its disruption results in the accumulation of excess mitochondrial iron loss of mitochondrial cytochromes oxidative damage to mitochondrial DNA and decreased levels of cytosolic heme p…	0.000386068	12
cd03254	ABCC_Glucan_exporter_like ATP-binding cassette domain of glucan transporter and related proteins subfamily C. Glucan exporter ATP-binding protein. In A. tumefaciens cyclic beta-1 2-glucan must be transported into the periplasmic space to exert its action as a virulence factor. This subfamily belongs to the MRP-like family and is involved in drug peptide and lipid export. The MRP-like family simil…	0.000386068	12
cd03288	ABCC_SUR2 ATP-binding cassette domain 2 of the sulfonylurea receptor SUR. The SUR domain 2. The sulfonylurea receptor SUR is an ATP binding cassette (ABC) protein of the ABCC/MRP family. Unlike other ABC proteins it has no intrinsic transport function neither active nor passive but associates with the potassium channel proteins Kir6.1 or Kir6.2 to form the ATP-sensitive potassium (K(ATP)) channel…	0.000386068	12
cd03289	ABCC_CFTR2 ATP-binding cassette domain 2 of CFTR subfamily C. The cystic fibrosis transmembrane regulator (CFTR) the product of the gene mutated in patients with cystic fibrosis has adapted the ABC transporter structural motif to form a tightly regulated anion channel at the apical surface of many epithelia. Use of the term assembly of a functional ion channel implies the coming together of subun…	0.000386068	12
cd03290	ABCC_SUR1_N ATP-binding cassette domain of the sulfonylurea receptor subfamily C. The SUR domain 1. The sulfonylurea receptor SUR is an ATP transporter of the ABCC/MRP family with tandem ATPase binding domains. Unlike other ABC proteins it has no intrinsic transport function neither active nor passive but associates with the potassium channel proteins Kir6.1 or Kir6.2 to form the ATP-sensitive po…	0.033318	12
cd03291	ABCC_CFTR1 ATP-binding cassette domain of the cystic fibrosis transmembrane regulator subfamily C. The CFTR subfamily domain 1. The cystic fibrosis transmembrane regulator(CFTR) the product of the gene mutated in patients with cystic fibrosis has adapted the ABC transporter structural motif to form a tightly regulated anion channel at the apical surface of many epithelia. Use of the term assembly…	0.00645648	12
cd03369	ABCC_NFT1 ATP-binding cassette domain 2 of NFT1 subfamily C. Domain 2 of NFT1 (New full-length MRP-type transporter 1). NFT1 belongs to the MRP (multidrug resistance-associated protein) family of ABC transporters. Some of the MRP members have five additional transmembrane segments in their N-terminus but the function of these additional membrane-spanning domains is not clear. The MRP was found in…	0.000386068	12
cd14058	STKc_TAK1 Catalytic domain of the Serine/Threonine Kinase Transforming Growth Factor beta Activated Kinase-1. STKs catalyze the transfer of the gamma-phosphoryl group from ATP to serine/threonine residues on protein substrates. TAK1 is also known as mitogen-activated protein kinase kinase kinase 7 (MAPKKK7 or MAP3K7) TAK or MEKK7. As a MAPKKK it is an important mediator of cellular responses to e…	0.00307911	12
COG1132	MdlB ABC-type multidrug transport system ATPase and permease components Defense mechanisms .	0.000386068	12
COG2274	SunT ABC-type bacteriocin/lantibiotic exporters contain an N-terminal double-glycine peptidase domain Defense mechanisms .	0.000644062	12
COG3104	PTR2 Dipeptide/tripeptide permease Amino acid transport and metabolism .	0.033318	12
COG4988	CydD ABC-type transport system involved in cytochrome bd biosynthesis ATPase and permease components Energy production and conversion / Posttranslational modification protein turnover chaperones .	0.000386068	12
COG5265	ATM1 ABC-type transport system involved in Fe-S cluster assembly permease and ATPase components Posttranslational modification protein turnover chaperones .	0.00885605	12
pfam00854	PTR2 POT family. The POT (proton-dependent oligopeptide transport) family all appear to be proton dependent transporters.	0.0410462	12
PLN03130	PLN03130 ABC transporter C family member Provisional.	0.000499603	12
PLN03232	PLN03232 ABC transporter C family member Provisional.	0.000499603	12
PTZ00243	PTZ00243 ABC transporter Provisional.	0.000499603	12
TIGR00926	Peptide_transporter_family_1 Peptide H symporter (also transports b-lactam antibiotics the antitumor agent bestatin and various protease inhibitors). Transport and binding proteins Amino acids peptides and amines .	0.0291255	12
TIGR00957	Multidrug_resistance-associated_protein_1 multi drug resistance-associated protein (MRP). This model describes multi drug resistance-associated protein (MRP) in eukaryotes.The multidrug resistance-associated protein is an integral membrane protein that causes multidrug resistance when overexpressed in mammalian cells. It belongs to ABC transporter superfamily. The protein topology and function wa…	0.000499603	12
TIGR01130	Protein_disulfide-isomerase protein disulfide isomerase eukaryotic. This model represents eukaryotic protein disulfide isomerases retained in the endoplasmic reticulum(ER) and closely related forms. Some members have been assigned alternative or additional functions such as prolyl 4-hydroxylase and dolichyl-diphosphooligosaccharide-protein glycotransferase.Members of this family have at least two…	0.0341575	12
TIGR01271	CFTR_protein cystic fibrosis transmembrane conductor regulator (CFTR). The model describes the cystis fibrosis transmembrane conductor regulator (CFTR) in eukaryotes. The principal role of this protein is chloride ion conductance.The protein is predicted to consist of 12 transmembrane domains.Mutations or lesions in the genetic loci have been linked to the aetiology of asthma bronchiectasis chron…	0.000467555	12
TIGR03375	type_I_sec_LssB type I secretion system ATPase LssB family. Type I protein secretion is a system in some Gram-negative bacteria to export proteins (often proteases) across both inner and outer membranes to the extracellular medium.This is one of three proteins of the type I secretion apparatus.Targeted proteins are not cleaved at the N-terminus but rather carry signals located toward the extreme …	0.0318192	12
cd02537	GT8_Glycogenin Glycogenin belongs the GT 8 family and initiates the biosynthesis of glycogen. Glycogenin initiates the biosynthesis of glycogen by incorporating glucose residues through a self-glucosylation reaction at a Tyr residue and then acts as substrate for chain elongation by glycogen synthase and branching enzyme. It contains a conserved DxD motif and an N-terminal beta-alpha-beta Rossman…	0.0354868	13
PLN00176	PLN00176 galactinol synthase.	0.0354868	13
PLN00181	PLN00181 protein SPA1-RELATED Provisional.	0.0354868	13
smart00336	BBOX B-Box-type zinc finger.	0.0354868	13
TIGR01557	unnamed_protein_product myb-like DNA-binding domain SHAQKYF class. This model describes a DNA-binding domain restricted to (but common in) plant proteins many of which also contain a response regulator domain. The domain appears related to the Myb-like DNA-binding domain described by pfam00249.It is distinguished in part by a well-conserved motif SH AL QKY RF at the C-terminal end of the motif.	0.0354868	13
cd01837	SGNH_plant_lipase_like SGNH_plant_lipase_like a plant specific subfamily of the SGNH-family of hydrolases a diverse family of lipases and esterases. The tertiary fold of the enzyme is substantially different from that of the alpha/beta hydrolase family and unique among all known hydrolases its active site closely resembles the Ser-His-Asp(Glu) triad found in other serine hydrolases.	0.0369982	14
cd01846	fatty_acyltransferase_like Fatty acyltransferase-like subfamily of the SGNH hydrolases a diverse family of lipases and esterases. The tertiary fold of the enzyme is substantially different from that of the alpha/beta hydrolase family and unique among all known hydrolases its active site closely resembles the Ser-His-Asp(Glu) triad found in other serine hydrolases. Might catalyze fatty acid transf…	0.017523	14
cd01847	Triacylglycerol_lipase_like Triacylglycerol lipase-like subfamily of the SGNH hydrolases a diverse family of lipases and esterases. The tertiary fold of the enzyme is substantially different from that of the alpha/beta hydrolase family and unique among all known hydrolases its active site closely resembles the Ser-His-Asp(Glu) triad found in other serine hydrolases. Members of this subfamily migh…	0.00817986	14
COG3240	COG3240 Phospholipase/lecithinase/hemolysin Lipid metabolism / General function prediction only .	0.00817986	14
pfam00504	Chloroa_b-bind Chlorophyll A-B binding protein.	0.00235467	14
pfam00657	Lipase_GDSL GDSL-like Lipase/Acylhydrolase.	0.0169678	14
PLN00025	PLN00025 photosystem II light harvesting chlorophyll a/b binding protein Provisional.	0.00235467	14
PLN00048	PLN00048 photosystem I light harvesting chlorophyll a/b binding protein 3 Provisional.	0.00235467	14
PLN00089	PLN00089 fucoxanthin-chlorophyll a/c binding protein Provisional.	0.00563027	14
PLN00097	PLN00097 photosystem I light harvesting complex Lhca2/4 chlorophyll a/b binding Provisional.	0.00235467	14
PLN00098	PLN00098 light-harvesting complex I chlorophyll a/b-binding protein (Lhac) Provisional.	0.00235467	14
PLN00099	PLN00099 light-harvesting complex IChlorophyll A-B binding protein Lhca1 Provisional.	0.00235467	14
PLN00100	PLN00100 light-harvesting complex chlorophyll-a/b protein of photosystem I (Lhca) Provisional.	0.00235467	14
PLN00101	PLN00101 Photosystem I light-harvesting complex type 4 protein Provisional.	0.00235467	14
PLN00147	PLN00147 light-harvesting complex I chlorophyll-a/b binding protein Lhca5 Provisional.	0.00235467	14
PLN00170	PLN00170 photosystem II light-harvesting-Chl-binding protein Lhcb6 (CP24) Provisional.	0.00235467	14
PLN00171	PLN00171 photosystem light-harvesting complex -chlorophyll a/b binding protein Lhcb7 Provisional.	0.00235467	14
PLN00187	PLN00187 photosystem II light-harvesting complex II protein Lhcb4 Provisional.	0.00235467	14
PLN03156	PLN03156 GDSL esterase/lipase Provisional.	0.017523	14
cd00035	ChtBD1 Hevein or type 1 chitin binding domain. Hevein or type 1 chitin binding domain (ChtBD1) a lectin domain found in proteins from plants and fungi that bind N-acetylglucosamine plant endochitinases wound-induced proteins such as hevein a major IgE-binding allergen in natural rubber latex and the alpha subunit of Kluyveromyces lactis killer toxin. This domain is involved in the recognition and…	0.0113788	15
cd00293	USP_Like Usp Universal stress protein family. The universal stress protein Usp is a small cytoplasmic bacterial protein whose expression is enhanced when the cell is exposed to stress agents. Usp enhances the rate of cell survival during prolonged exposure to such conditions and may provide a general stress endurance activity. The crystal structure of Haemophilus influenzae Usp reveals an alpha/b…	0.0113788	15
cd00325	chitinase_glyco_hydro_19 Glycoside hydrolase family 19 chitinase domain. Chitinases are enzymes that catalyze the hydrolysis of the beta-1 4-N-acetyl-D-glucosamine linkages in chitin polymers. Family 19 chitinases are found primarily in plants (classes I III and IV) but some are found in bacteria. Class I and II chitinases are similar in their catalytic domains. Class I chitinases have an N-termi…	0.0113788	15
cd06257	DnaJ DnaJ domain or J-domain. DnaJ/Hsp40 (heat shock protein 40) proteins are highly conserved and play crucial roles in protein translation folding unfolding translocation and degradation. They act primarily by stimulating the ATPase activity of Hsp70s an important chaperonine family.Hsp40 proteins are characterized by the presence of a J domain which mediates the interaction with Hsp70. They ma…	0.0113788	15
cd06921	ChtBD1_GH19_hevein Hevein or Type 1 chitin binding domain subfamily co-occuring with family 19 glycosyl hydrolases or with barwin domains. This subfamily includes Hevein a major IgE-binding allergen in natural rubber latex. ChtBD1 is a lectin domain found in proteins from plants and fungi that bind N-acetylglucosamine plant endochitinases wound-induced proteins and the alpha subunit of Kluyveromy…	0.0113788	15
COG0277	GlcD FAD/FMN-containing dehydrogenases Energy production and conversion .	0.0113788	15
COG0484	DnaJ DnaJ-class molecular chaperone with C-terminal Zn finger domain Posttranslational modification protein turnover chaperones .	0.0113788	15
COG0586	DedA Uncharacterized membrane-associated protein Function unknown .	0.0113788	15
COG0589	UspA Universal stress protein UspA and related nucleotide-binding proteins Signal transduction mechanisms .	0.0113788	15
COG2214	CbpA DnaJ-class molecular chaperone Posttranslational modification protein turnover chaperones .	0.0113788	15
pfam00125	Histone Core histone H2A/H2B/H3/H4.	0.0113788	15
pfam00182	Glyco_hydro_19 Chitinase class I.	0.0113788	15
pfam00187	Chitin_bind_1 Chitin recognition protein.	0.0113788	15
pfam00226	DnaJ DnaJ domain. DnaJ domains (J-domains) are associated with hsp70 heat-shock system and it is thought that this domain mediates the interaction. DnaJ-domain is therefore part of a chaperone (protein folding) system. The T-antigens although not in Prosite are confirmed as DnaJ containing domains from literature.	0.0113788	15
pfam00582	Usp Universal stress protein family. The universal stress protein UspA is a small cytoplasmic bacterial protein whose expression is enhanced when the cell is exposed to stress agents. UspA enhances the rate of cell survival during prolonged exposure to such conditions and may provide a general stress endurance activity. The crystal structure of Haemophilus influenzae UspA reveals an alpha/beta fo…	0.0113788	15
pfam01565	FAD_binding_4 FAD binding domain. This family consists of various enzymes that use FAD as a co-factor most of the enzymes are similar to oxygen oxidoreductase. One of the enzymes Vanillyl-alcohol oxidase (VAO) has a solved structure the alignment includes the FAD binding site called the PP-loop between residues 99-110. The FAD molecule is covalently bound in the known structure however the residu…	0.0113788	15
pfam08031	BBE Berberine and berberine like. This domain is found in the berberine bridge and berberine bridge- like enzymes which are involved in the biosynthesis of numerous isoquinoline alkaloids. They catalyse the transformation of the N-methyl group of (S)-reticuline into the C-8 berberine bridge carbon of (S)-scoulerine.	0.0113788	15
pfam09335	SNARE_assoc SNARE associated Golgi protein. This is a family of SNARE associated Golgi proteins. The yeast member of this family localizes with the t-SNARE Tlg2.	0.0150087	15
pfam13621	Cupin_8 Cupin-like domain. This cupin like domain shares similarity to the JmjC domain.	0.0135919	15
pfam14226	DIOX_N non-haem dioxygenase in morphine synthesis N-terminal. This is the highly conserved N-terminal region of proteins with 2-oxoglutarate/Fe(II)-dependent dioxygenase activity.	0.0416937	15
PRK14276	PRK14276 chaperone protein DnaJ Provisional.	0.0248571	15
PRK14280	PRK14280 chaperone protein DnaJ Provisional.	0.0113788	15
PRK14282	PRK14282 chaperone protein DnaJ Provisional.	0.0392065	15
PRK14283	PRK14283 chaperone protein DnaJ Provisional.	0.0113788	15
PRK14284	PRK14284 chaperone protein DnaJ Provisional.	0.0257071	15
PRK14290	PRK14290 chaperone protein DnaJ Provisional.	0.0113788	15
PRK14292	PRK14292 chaperone protein DnaJ Provisional.	0.0210729	15
PRK14294	PRK14294 chaperone protein DnaJ Provisional.	0.0442367	15
PRK14295	PRK14295 chaperone protein DnaJ Provisional.	0.0416937	15
PRK14298	PRK14298 chaperone protein DnaJ Provisional.	0.0310702	15
smart00270	ChtBD1 Chitin binding domain.	0.0113788	15
smart00271	DnaJ DnaJ molecular chaperone homology domain.	0.0150087	15
TIGR02349	Chaperone_protein_DnaJ chaperone protein DnaJ. This model represents bacterial forms of DnaJ part of the DnaK-DnaJ-GrpE chaperone system. The three components typically are encoded by consecutive genes. DnaJ homologs occur in many genomes typically not near DnaK and GrpE-like genes most such genes are not included by this family. Eukaryotic (mitochondrial and chloroplast) forms are not included i…	0.0291894	15
cd00018	AP2 DNA-binding domain found in transcription regulators in plants such as APETALA2 and EREBP (ethylene responsive element binding protein). In EREBPs the domain specifically binds to the 11bp GCC box of the ethylene response element(ERE) a promotor element essential for ethylene responsiveness.EREBPs and the C-repeat binding factor CBF1 which is involved in stress response contain a single copy …	1.99872e-11	17
cd00051	EFh EF-hand calcium binding motif A diverse superfamily of calcium sensors and calcium signal modulators most examples in this alignment model have 2 active canonical EF hands. Ca2 binding induces a conformational change in the EF-hand motif leading to the activation or inactivation of target proteins. EF-hands tend to occur in pairs or higher copy numbers.	4.87823e-08	17
cd00143	PP2Cc Serine/threonine phosphatases family 2C catalytic domain The protein architecture and deduced catalytic mechanism of PP2C phosphatases are similar to the PP1 PP2A PP2B family of protein Ser/Thr phosphatases with which PP2C shares no sequence similarity.	0.00957656	17
cd00154	Rab Ras-related in brain (Rab) family of small guanosine triphosphatases (GTPases). Rab GTPases form the largest family within the Ras superfamily. There are at least 60 Rab genes in the human genome and a number of Rab GTPases are conserved from yeast to humans. Rab GTPases are small monomeric proteins that function as molecular switches to regulate vesicle trafficking pathways. The different Ra…	0.0243789	17
cd00180	PKc Catalytic domain of Protein Kinases. PKs catalyze the transfer of the gamma-phosphoryl group from ATP to serine/threonine or tyrosine residues on protein substrates.PKs make up a large family of serine/threonine kinases (STKs) protein tyrosine kinases (PTKs) and dual-specificity PKs that phosphorylate both serine/threonine and tyrosine residues of target proteins. Majority of protein phosphor…	1.54058e-12	17
cd00192	PTKc Catalytic domain of Protein Tyrosine Kinases. PTKs catalyze the transfer of the gamma-phosphoryl group from ATP to tyrosine (tyr) residues in protein substrates. They can be classified into receptor and non-receptor tyr kinases.PTKs play important roles in many cellular processes including lymphocyte activation epithelium growth and maintenance metabolism control organogenesis regulation sur…	3.04651e-09	17
cd00202	ZnF_GATA Zinc finger DNA binding domain binds specifically to DNA consensus sequence AT GATA AG promoter elements a subset of family members may also bind protein zinc-finger consensus topology is C-X(2)-C-X(17)-C-X(2)-C.	0.0226831	17
cd00257	Fascin Fascin-like domain members include actin-bundling/crosslinking proteins facsin histoactophilin and singed identified in sea urchin Drosophila Xenopus rodents and humans The fascin-like domain adopts a beta-trefoil topology and contains an internal threefold repeat the fascin subgroup contains four copies of the domain Structurally similar to fibroblast growth factor (FGF).	0.000639603	17
cd00275	C2_PLC_like C2 domain present in Phosphoinositide-specific phospholipases C (PLC). PLCs are involved in the hydrolysis of phosphatidylinositol-4 5-bisphosphate (PIP2) to d-myo-inositol-1 4 5-trisphosphate (1 4 5-IP3) and sn-1 2-diacylglycerol(DAG). 1 4 5-IP3 and DAG are second messengers in eukaryotic signal transduction cascades. PLC is composed of a N-terminal PH domain followed by a series of …	0.00955006	17
cd00876	Ras Rat sarcoma (Ras) family of small guanosine triphosphatases (GTPases). The Ras family of the Ras superfamily includes classical N-Ras H-Ras and K-Ras as well as R-Ras Rap Ral Rheb Rhes ARHI RERG Rin/Rit RSR1 RRP22 Ras2 Ras-dva and RGK proteins. Ras proteins regulate cell growth proliferation and differentiation. Ras is activated by guanine nucleotide exchange factors (GEFs) that release GDP a…	0.016008	17
cd01751	PLAT_LH2 PLAT/ LH2 domain of plant lipoxygenase related proteins. Lipoxygenases are nonheme nonsulfur iron dioxygenases that act on lipid substrates containing one or more(Z Z)-1 4-pentadiene moieties. In plants the immediate products are involved in defense mechanisms against pathogens and may be precursors of metabolic regulators. The generally proposed function of PLAT/LH2 domains is to mediat…	0.00675084	17
cd01860	Rab5_related Rab-related GTPase family includes Rab5 and Rab22 regulates early endosome fusion. The Rab5-related subfamily includes Rab5 and Rab22 of mammals Ypt51/Ypt52/Ypt53 of yeast and RabF of plants. The members of this subfamily are involved in endocytosis and endocytic-sorting pathways.In mammals Rab5 GTPases localize to early endosomes and regulate fusion of clathrin-coated vesicles to ea…	0.0226831	17
cd01861	Rab6 Rab GTPase family 6 (Rab6). Rab6 is involved in microtubule-dependent transport pathways through the Golgi and from endosomes to the Golgi. Rab6A of mammals is implicated in retrograde transport through the Golgi stack and is also required for a slow COPI-independent retrograde transport pathway from the Golgi to the endoplasmic reticulum (ER).This pathway may allow Golgi residents to be rec…	0.00491957	17
cd01863	Rab18 Rab GTPase family 18 (Rab18). Rab18 subfamily. Mammalian Rab18 is implicated in endocytic transport and is expressed most highly in polarized epithelial cells. However trypanosomal Rab TbRAB18 is upregulated in the BSF (Blood Stream Form) stage and localized predominantly to elements of the Golgi complex. In human and mouse cells Rab18 has been identified in lipid droplets organelles that s…	0.0178114	17
cd01866	Rab2 Rab GTPase family 2 (Rab2). Rab2 is localized on cis-Golgi membranes and interacts with Golgi matrix proteins.Rab2 is also implicated in the maturation of vesicular tubular clusters (VTCs) which are microtubule-associated intermediates in transport between the ER and Golgi apparatus.In plants Rab2 regulates vesicle trafficking between the ER and the Golgi bodies and is important to pollen tu…	0.036924	17
cd01867	Rab8_Rab10_Rab13_like Rab GTPase families 8 10 13 (Rab8 Rab10 Rab13). Rab8/Sec4/Ypt2 are known or suspected to be involved in post-Golgi transport to the plasma membrane.It is likely that these Rabs have functions that are specific to the mammalian lineage and have no orthologs in plants.Rab8 modulates polarized membrane transport through reorganization of actin and microtubules induces the forma…	0.036924	17
cd01868	Rab11_like Rab GTPase family 11 (Rab11)-like includes Rab11a Rab11b and Rab25. Rab11a Rab11b and Rab25 are closely related evolutionary conserved Rab proteins that are differentially expressed. Rab11a is ubiquitously synthesized Rab11b is enriched in brain and heart and Rab25 is only found in epithelia. Rab11/25 proteins seem to regulate recycling pathways from endosomes to the plasma membrane an…	0.0178114	17
cd01869	Rab1_Ypt1 Rab GTPase family 1 includes the yeast homolog Ypt1. Rab1/Ypt1 subfamily. Rab1 is found in every eukaryote and is a key regulatory component for the transport of vesicles from the ER to the Golgi apparatus. Studies on mutations of Ypt1 the yeast homolog of Rab1 showed that this protein is necessary for the budding of vesicles of the ER as well as for their transport to and fusion with t…	0.036924	17
cd03886	M20_Acy1 M20 Peptidase Aminoacylase 1 family. Peptidase M20 family Aminoacylase 1 (ACY1 hippuricase acylase I amido acid deacylase IAA-amino acid hydrolase dehydropeptidase II N-acyl-L-amino-acid amidohydrolase EC 3.5.1.14)subfamily. ACY1 is the most abundant of the aminoacylases a class of zinc binding homodimeric enzymes involved in the hydrolysis of N-acetylated proteins. It is encoded by the …	0.0225464	17
cd03887	M20_Acy1L2 M20 Peptidase Aminoacylase 1-like protein 2 amidohydrolase family. Peptidase M20 family Aminoacylase 1-like protein 2 (ACY1L2 amidohydrolase) subfamily. This group contains many uncharacterized proteins predicted as amidohydrolases including gene products of abgA and abgB that catalyze the cleavage of p-aminobenzoyl-glutamate a folate catabolite in Escherichia coli to p-aminobenzoate a…	0.0225464	17
cd04049	C2_putative_Elicitor-responsive_gene C2 domain present in the putative elicitor-responsive gene. In plants elicitor-responsive proteins are triggered in response to specific elicitor molecules such as glycolproteins peptides carbohydrates and lipids. A host of defensive responses are also triggered resulting in localized cell death. Antimicrobial secondary metabolites such as phytoalexins or defe…	0.0211339	17
cd04051	C2_SRC2_like C2 domain present in Soybean genes Regulated by Cold 2 (SRC2)-like proteins. SRC2 production is a response to pathogen infiltration. The initial response of increased Ca2 concentrations are coupled to downstream signal transduction pathways via calcium binding proteins. SRC2 contains a single C2 domain which localizes to the plasma membrane and is involved in Ca2 dependent protein bi…	0.00261562	17
cd04123	Rab21 Rab GTPase family 21 (Rab21). The localization and function of Rab21 are not clearly defined with conflicting data reported. Rab21 has been reported to localize in the ER in human intestinal epithelial cells with partial colocalization with alpha-glucosidase a late endosomal/lysosomal marker. More recently Rab21 was shown to colocalize with and affect the morphology of early endosomes. In D…	0.00261562	17
cd04205	CuRO_2_LCC_like Cupredoxin domain 2 of laccase-like multicopper oxidases including laccase CueO spore coat protein A ascorbate oxidase and similar proteins. Laccase-like multicopper oxidases (MCOs) are able to couple oxidation of substrates with reduction of dioxygen to water. MCOs are capable of oxidizing a vast range of substrates varying from aromatic compounds to inorganic compounds such as m…	0.00639939	17
cd05038	PTKc_Jak_rpt2 Catalytic (repeat 2) domain of the Protein Tyrosine Kinases Janus kinases. The Jak subfamily is composed of Jak1 Jak2 Jak3 TYK2 and similar proteins. They are PTKs catalyzing the transfer of the gamma-phosphoryl group from ATP to tyrosine (tyr) residues in protein substrates.Jaks are cytoplasmic (or nonreceptor) PTKs containing an N-terminal FERM domain followed by a Src homology 2 …	0.00675084	17
cd05039	PTKc_Csk_like Catalytic domain of C-terminal Src kinase-like Protein Tyrosine Kinases. PTKs catalyze the transfer of the gamma-phosphoryl group from ATP to tyrosine (tyr)residues in protein substrates. This subfamily is composed of Csk Chk and similar proteins. They are cytoplasmic (or nonreceptor) PTKs containing the Src homology domains SH3 and SH2 N-terminal to the catalytic tyr kinase domain.…	2.09535e-05	17
cd05117	STKc_CAMK The catalytic domain of CAMK family Serine/Threonine Kinases. STKs catalyze the transfer of the gamma-phosphoryl group from ATP to serine/threonine residues on protein substrates. CaMKs are multifunctional calcium and calmodulin(CaM) stimulated STKs involved in cell cycle regulation.There are several types of CaMKs including CaMKI CaMKII and CaMKIV. CaMKI proteins are monomeric and they…	0.00472789	17
cd05118	STKc_CMGC Catalytic domain of CMGC family Serine/Threonine Kinases. STKs catalyze the transfer of the gamma-phosphoryl group from ATP to serine/threonine residues on protein substrates. The CMGC family consists of Cyclin-Dependent protein Kinases (CDKs) Mitogen-activated protein kinases (MAPKs)such as Extracellular signal-regulated kinase (ERKs) c-Jun N-terminal kinases (JNKs) and p38 and other k…	0.00244056	17
cd05122	PKc_STE Catalytic domain of STE family Protein Kinases. PKs catalyze the transfer of the gamma-phosphoryl group from ATP to serine/threonine (ST) or tyrosine residues on protein substrates. This family is composed of STKs and some dual-specificity PKs that phosphorylate both threonine and tyrosine residues of target proteins. Most members are kinases involved in mitogen-activated protein kinase (…	1.39332e-08	17
cd05664	M20_Acy1_like6 M20 Peptidase Aminoacylase 1 subfamily. Peptidase M20 family Uncharacterized subfamily of proteins predicted as putative amidohydrolases or hippurate hydrolases.These are a class of zinc binding homodimeric enzymes involved in the hydrolysis of N-acetylated proteins. N-terminal acetylation of proteins is a widespread and highly conserved process that is involved in the protection a…	0.0225464	17
cd05665	M20_Acy1_IAAspH_bact M20 Peptidases Aminoacyclase-1 indole-3-acetic-L-aspartic acid hydrolase from bacteria and archaea. Peptidase M20 family Bacterial and archaeal Aminoacyclase-1 indole-3-acetic-L-aspartic acid hydrolase (IAA-Asp hydrolase IAAspH IAAH IAA amidohydrolase EC 3.5.1.-)subfamily. IAAspH hydrolyzes indole-3-acetyl-N-aspartic acid(IAA or auxin) to indole-3-acetic acid. Genes encoding …	0.0225464	17
cd05666	M20_Acy1_like1 M20 Peptidase Aminoacylase 1 subfamily. Peptidase M20 family Uncharacterized subfamily of bacterial proteins predicted as putative amidohydrolases or hippurate hydrolases. These are a class of zinc binding homodimeric enzymes involved in hydrolysis of N-acetylated proteins.N-terminal acetylation of proteins is a widespread and highly conserved process that is involved in protection…	0.0225464	17
cd05667	M20_Acy1_like2 M20 Peptidase Aminoacylase 1 subfamily. Peptidase M20 family Uncharacterized subfamily of bacterial proteins that have been predicted as N-acyl-L-amino acid amidohydrolase (amaA) thermostable carboxypeptidase (cpsA-1 cpsA-2 in Sulfolobus solfataricus) and abgB (aminobenzoyl-glutamate utilization protein B) and generally are involved in the urea cycle and metabolism of amino groups.…	0.0225464	17
cd05668	M20_Acy1_like3 M20 Peptidase Aminoacylase 1 subfamily. Peptidase M20 family Uncharacterized subfamily of bacterial uncharacterized proteins predicted as putative amidohydrolases.These are a class of zinc binding homodimeric enzymes involved in hydrolysis of N-acetylated proteins. N-terminal acetylation of proteins is a widespread and highly conserved process that is involved in protection and sta…	0.0225464	17
cd05669	M20_Acy1_YxeP_like M20 Peptidase Aminoacyclase-1 YxeP-like proteins including YxeP YtnL YjiB and HipO2. Peptidase M20 family Aminoacyclase-1 YxeP-like subfamily including YxeP YtnL YjiB and HipO2 most of which have not been well characterized to date. N-terminal acetylation of proteins is a widespread and highly conserved process that is involved in the protection and stability of proteins. Sever…	0.0225464	17
cd05670	M20_Acy1_YkuR_like M20 Peptidase Aminoacyclase-1 YkuR-like proteins including YkuR and Ama/HipO/HyuC proteins. Peptidase M20 family Aminoacyclase-1 YkuR-like subfamily including YkuR and Ama/HipO/HyuC proteins most of which have not been well characterized to date. N-terminal acetylation of proteins is a widespread and highly conserved process that is involved in the protection and stability of p…	0.0225464	17
cd06606	STKc_MAPKKK Catalytic domain of the Serine/Threonine Kinase Mitogen-Activated Protein Kinase Kinase Kinase. STKs catalyze the transfer of the gamma-phosphoryl group from ATP to serine/threonine residues on protein substrates. MAPKKKs(MKKKs or MAP3Ks) are also called MAP/ERK kinase kinases(MEKKs) in some cases. They phosphorylate and activate MAPK kinases (MAPKKs or MKKs or MAP2Ks) which in turn p…	1.86876e-08	17
cd06626	STKc_MEKK4 Catalytic domain of the Protein Serine/Threonine Kinase Mitogen-Activated Protein (MAP)/Extracellular signal-Regulated Kinase (ERK) Kinase Kinase 4. STKs catalyze the transfer of the gamma-phosphoryl group from ATP to serine/threonine residues on protein substrates. MEKK4 is a MAPK kinase kinase that phosphorylates and activates the c-Jun N-terminal kinase (JNK) and p38 MAPK signaling …	0.0034473	17
cd06627	STKc_Cdc7_like Catalytic domain of Cell division control protein 7-like Serine/Threonine Kinases. STKs catalyze the transfer of the gamma-phosphoryl group from ATP to serine/threonine residues on protein substrates. Members of this subfamily include Schizosaccharomyces pombe Cdc7 Saccharomyces cerevisiae Cdc15 Arabidopsis thaliana mitogen-activated protein kinase kinase kinase (MAPKKK) epsilon an…	0.00810563	17
cd06628	STKc_Byr2_like Catalytic domain of the Serine/Threonine Kinases fungal Byr2-like Mitogen-Activated Protein Kinase Kinase Kinases. STKs catalyze the transfer of the gamma-phosphoryl group from ATP to serine/threonine residues on protein substrates. Members of this group include the MAPKKKs Schizosaccharomyces pombe Byr2 Saccharomyces cerevisiae and Cryptococcus neoformans Ste11 and related protein…	0.0375282	17
cd06629	STKc_Bck1_like Catalytic domain of the Serine/Threonine Kinases fungal Bck1-like Mitogen-Activated Protein Kinase Kinase Kinases. STKs catalyze the transfer of the gamma-phosphoryl group from ATP to serine/threonine residues on protein substrates. Members of this group include the MAPKKKs Saccharomyces cerevisiae Bck1 and Schizosaccharomyces pombe Mkh1 and related proteins. Budding yeast Bck1 is …	0.0375282	17
cd06630	STKc_MEKK1 Catalytic domain of the Protein Serine/Threonine Kinase Mitogen-Activated Protein (MAP)/Extracellular signal-Regulated Kinase (ERK) Kinase Kinase 1. STKs catalyze the transfer of the gamma-phosphoryl group from ATP to serine/threonine residues on protein substrates. MEKK1 is a MAPK kinase kinase (MAPKKK or MKKK) that phosphorylates and activates activates the ERK1/2 and c-Jun N-termina…	0.0346814	17
cd06651	STKc_MEKK3 Catalytic domain of the Serine/Threonine Kinase Mitogen-Activated Protein (MAP)/Extracellular signal-Regulated Kinase (ERK) Kinase Kinase 3. STKs catalyze the transfer of the gamma-phosphoryl group from ATP to serine/threonine residues on protein substrates. MEKK3 is a MAPK kinase kinase (MAPKKK or MKKK) that phosphorylates and activates the MAPK kinase MEK5 (or MKK5) which in turn pho…	0.00202899	17
cd06652	STKc_MEKK2 Catalytic domain of the Serine/Threonine Kinase Mitogen-Activated Protein (MAP)/Extracellular signal-Regulated Kinase (ERK) Kinase Kinase 2. STKs catalyze the transfer of the gamma-phosphoryl group from ATP to serine/threonine residues on protein substrates. MEKK2 is a MAPK kinase kinase (MAPKKK or MKKK) that phosphorylates and activates the MAPK kinase MEK5 (or MKK5) which in turn pho…	0.00243334	17
cd06653	STKc_MEKK3_like_u1 Catalytic domain of an Uncharacterized subfamily of Mitogen-Activated Protein (MAP)/Extracellular signal-Regulated Kinase (ERK) Kinase Kinase 3-like Serine/Threonine Kinases. STKs catalyze the transfer of the gamma-phosphoryl group from ATP to serine/threonine residues on protein substrates. This subfamily is composed of uncharacterized proteins with similarity to MEKK3 MEKK2 a…	0.00893492	17
cd07829	STKc_CDK_like Catalytic domain of Cyclin-Dependent protein Kinase-like Serine/Threonine Kinases. STKs catalyze the transfer of the gamma-phosphoryl group from ATP to serine/threonine residues on protein substrates. CDKs belong to a large family of STKs that are regulated by their cognate cyclins.Together they are involved in the control of cell-cycle progression transcription and neuronal functio…	0.00201583	17
cd07834	STKc_MAPK Catalytic domain of the Serine/Threonine Kinase Mitogen-Activated Protein Kinase. STKs catalyze the transfer of the gamma-phosphoryl group from ATP to serine/threonine residues on protein substrates. MAPKs serve as important mediators of cellular responses to extracellular signals.They control critical cellular functions including differentiation proliferation migration and apoptosis. T…	0.00159462	17
cd07840	STKc_CDK9_like Catalytic domain of Cyclin-Dependent protein Kinase 9-like Serine/Threonine Kinases. STKs catalyze the transfer of the gamma-phosphoryl group from ATP to serine/threonine residues on protein substrates. This subfamily is composed of CDK9 and CDK12 from higher eukaryotes yeast BUR1 C-type plant CDKs (CdkC) and similar proteins. CDK9 BUR1 and CdkC are functionally equivalent. They ac…	0.00472789	17
cd07849	STKc_ERK1_2_like Catalytic domain of Extracellular signal-Regulated Kinase 1 and 2-like Serine/Threonine Kinases. STKs catalyze the transfer of the gamma-phosphoryl group from ATP to serine/threonine residues on protein substrates.This subfamily is composed of the mitogen-activated protein kinases (MAPKs) ERK1 ERK2 baker's yeast Fus3 and similar proteins. MAPK pathways are important mediators of …	0.000765308	17
cd07850	STKc_JNK Catalytic domain of the Serine/Threonine Kinase c-Jun N-terminal Kinase. STKs catalyze the transfer of the gamma-phosphoryl group from ATP to serine/threonine residues on protein substrates. JNKs are mitogen-activated protein kinases (MAPKs) that are involved in many stress-activated responses including those during inflammation neurodegeneration apoptosis and persistent pain sensitizati…	0.00346853	17
cd07851	STKc_p38 Catalytic domain of the Serine/Threonine Kinase p38 Mitogen-Activated Protein Kinase. STKs catalyze the transfer of the gamma-phosphoryl group from ATP to serine/threonine residues on protein substrates. p38 kinases are mitogen-activated protein kinases (MAPKs) serving as important mediators of cellular responses to extracellular signals.They function in the regulation of the cell cycle …	0.00243334	17
cd07852	STKc_MAPK15-like Catalytic domain of the Serine/Threonine Kinase Mitogen-Activated Protein Kinase 15 and similar MAPKs. STKs catalyze the transfer of the gamma-phosphoryl group from ATP to serine/threonine residues on protein substrates.Human MAPK15 is also called Extracellular signal Regulated Kinase 8 (ERK8) while the rat protein is called ERK7.ERK7 and ERK8 display both similar and different b…	0.000827924	17
cd07853	STKc_NLK Catalytic domain of the Serine/Threonine Kinase Nemo-Like Kinase. STKs catalyze the transfer of the gamma-phosphoryl group from ATP to serine/threonine residues on protein substrates. NLK is an atypical mitogen-activated protein kinase (MAPK) that is not regulated by a MAPK kinase.It functions downstream of the MAPK kinase kinase Tak1 which also plays a role in activating the JNK and p38…	0.00202899	17
cd07855	STKc_ERK5 Catalytic domain of the Serine/Threonine Kinase Extracellular signal-Regulated Kinase 5. STKs catalyze the transfer of the gamma-phosphoryl group from ATP to serine/threonine residues on protein substrates. ERK5 (also called Big MAPK1 (BMK1) or MAPK7) has a unique C-terminal extension making it approximately twice as big as other MAPKs.This extension contains transcriptional activation …	0.000676143	17
cd07856	STKc_Sty1_Hog1 Catalytic domain of the Serine/Threonine Kinases Fungal Mitogen-Activated Protein Kinases Sty1 and Hog1. STKs catalyze the transfer of the gamma-phosphoryl group from ATP to serine/threonine residues on protein substrates.This subfamily is composed of the MAPKs Sty1 from Schizosaccharomyces pombe Hog1 from Saccharomyces cerevisiae and similar proteins. Sty1 and Hog1 are stress-acti…	0.00114574	17
cd07857	STKc_MPK1 Catalytic domain of the Serine/Threonine Kinase Fungal Mitogen-Activated Protein Kinase MPK1. STKs catalyze the transfer of the gamma-phosphoryl group from ATP to serine/threonine residues on protein substrates. This subfamily is composed of the MAPKs MPK1 from Saccharomyces cerevisiae Pmk1 from Schizosaccharomyces pombe and similar proteins.MPK1 (also called Slt2) and Pmk1 (also called…	0.000153618	17
cd07858	STKc_TEY_MAPK Catalytic domain of the Serine/Threonine Kinases Plant TEY Mitogen-Activated Protein Kinases. STKs catalyze the transfer of the gamma-phosphoryl group from ATP to serine/threonine residues on protein substrates. Plant MAPKs are typed based on the conserved phosphorylation motif present in the activation loop TEY and TDY. This subfamily represents the TEY subtype of plant MAPKs and i…	0.000963589	17
cd07859	STKc_TDY_MAPK Catalytic domain of the Serine/Threonine Kinases Plant TDY Mitogen-Activated Protein Kinases. STKs catalyze the transfer of the gamma-phosphoryl group from ATP to serine/threonine residues on protein substrates. Plant MAPKs are typed based on the conserved phosphorylation motif present in the activation loop TEY and TDY. This subfamily represents the TDY subtype and is composed of G…	0.00142635	17
cd07877	STKc_p38alpha Catalytic domain of the Serine/Threonine Kinase p38alpha Mitogen-Activated Protein Kinase (also called MAPK14). STKs catalyze the transfer of the gamma-phosphoryl group from ATP to serine/threonine residues on protein substrates. p38alpha/MAPK14 is expressed in most tissues and is the major isoform involved in the immune and inflammatory response. It is the central p38 MAPK involved…	0.000632706	17
cd07878	STKc_p38beta Catalytic domain of the Serine/Threonine Kinase p38beta Mitogen-Activated Protein Kinase (also called MAPK11). STKs catalyze the transfer of the gamma-phosphoryl group from ATP to serine/threonine residues on protein substrates. p38beta/MAPK11 is widely expressed in tissues and shows more similarity with p38alpha than with the other isoforms.Both are sensitive to pyridinylimidazoles …	0.000838106	17
cd07879	STKc_p38delta Catalytic domain of the Serine/Threonine Kinase p38delta Mitogen-Activated Protein Kinase (also called MAPK13). STKs catalyze the transfer of the gamma-phosphoryl group from ATP to serine/threonine residues on protein substrates. p38delta/MAPK13 is found in skeletal muscle heart lung testis pancreas and small intestine. It regulates microtubule function by phosphorylating Tau. It ac…	0.0226831	17
cd08014	M20_Acy1_like4 M20 Peptidase Aminoacylase 1 subfamily. Peptidase M20 family Uncharacterized subfamily of uncharacterized bacterial proteins predicted as putative amidohydrolases.These are a class of zinc binding homodimeric enzymes involved in hydrolysis of N-acetylated proteins. N-terminal acetylation of proteins is a widespread and highly conserved process that is involved in protection and sta…	0.0225464	17
cd08017	M20_IAA_Hyd M20 Peptidase Indole-3-acetic acid amino acid hydrolase. Peptidase M20 family Plant Aminoacyclase-1 indole-3-acetic-L-aspartic acid hydrolase (IAA-Asp hydrolase IAAspH IAAH IAA amidohydrolase EC 3.5.1.-) subfamily.IAAspH hydrolyzes indole-3-acetyl-N-aspartic acid (IAA or auxin) to indole-3-acetic acid. Genes encoding IAA-amidohydrolases were first cloned from Arabidopsis ILR1 IAR3 ILL…	0.0225464	17
cd08018	M20_Acy1_amhX_like M20 Peptidase Aminoacylase 1 amhX_like subfamily. Peptidase M20 family Uncharacterized subfamily of uncharacterized proteins predicted as putative amidohydrolases including the amhX gene product from Bacillus subtilis. These are a class of zinc binding homodimeric enzymes involved in hydrolysis of N-acetylated proteins. N-terminal acetylation of proteins is a widespread and hig…	0.0225464	17
cd08019	M20_Acy1_subfamily5 M20 Peptidase Aminoacylase 1 subfamily. Peptidase M20 family Uncharacterized subfamily of bacterial proteins predicted as putative amidohydrolases. These are a class of zinc binding homodimeric enzymes involved in hydrolysis of N-acetylated proteins. N-terminal acetylation of proteins is a widespread and highly conserved process that is involved in protection and stability of …	0.0225464	17
cd08660	M20_Acy1_like M20 Peptidase Aminoacylase 1-like family. This family includes aminoacylase 1 (ACY1) and Aminoacylase 1-like protein 2 (ACY1L2). Aminoacylase 1 proteins are a class of zinc binding homodimeric enzymes involved in hydrolysis of N-acetylated proteins. ACY1 (acyl-L-amino-acid amidohydrolase EC 3.5.1.14) is the most abundant of the aminoacylases a class of zinc binding homodimeric enzym…	0.0225464	17
cd13846	CuRO_1_AAO_like_1 The first cupredoxin domain of plant Ascorbate oxidase homologs. This subfamily is composed of plant pollen multicopper oxidase homologous to ascorbate oxidase. Ascorbate oxidase catalyzes the oxidation of ascorbic acid to dehydroascorbic acid. This multicopper oxidase (MCO)is found in cucurbitaceous plants such as pumpkin cucumber and melon. It can detect levels of ascorbic aci…	0.0211339	17
cd13871	CuRO_2_AAO The second cupredoxin domain of plant Ascorbate oxidase. Ascorbate oxidase catalyzes the oxidation of ascorbic acid to dehydroascorbic acid. This multicopper oxidase(MCO) is found in cucurbitaceous plants such as pumpkin cucumber and melon. It can detect levels of ascorbic acid and eliminate it. The biological function of ascorbate oxidase is still not clear. MCOs couple oxidation of s…	0.00261562	17
cd13872	CuRO_2_AAO_like_1 The second cupredoxin domain of plant pollen multicopper oxidase homologous to ascorbate oxidase. The proteins in this subfamily are expressed in plant pollen. They share homology to ascorbate oxidase and other members of the blue copper oxidase family. The expression of the protein is detected during germination and pollen tube growth.Ascorbate oxidase catalyzes the oxidation o…	0.0388549	17
cd13894	CuRO_3_AAO_like_1 The third cupredoxin domain of plant Ascorbate oxidase homologs. This subfamily is composed of plant pollen multicopper oxidase homologous to ascorbate oxidase. Ascorbate oxidase catalyzes the oxidation of ascorbic acid to dehydroascorbic acid. This multicopper oxidase (MCO)is found in cucurbitaceous plants such as pumpkin cucumber and melon. It can detect levels of ascorbic aci…	0.0388549	17
cd13978	STKc_RIP Catalytic domain of the Serine/Threonine kinase Receptor Interacting Protein. STKs catalyze the transfer of the gamma-phosphoryl group from ATP to serine/threonine residues on protein substrates. RIP kinases serve as essential sensors of cellular stress. They are involved in regulating NF-kappaB and MAPK signaling and are implicated in mediating cellular processes such as apoptosis necro…	6.70178e-11	17
cd13999	STKc_MAP3K-like Catalytic domain of Mitogen-Activated Protein Kinase (MAPK) Kinase Kinase-like Serine/Threonine kinases. STKs catalyze the transfer of the gamma-phosphoryl group from ATP to serine/threonine residues on protein substrates.This subfamily is composed mainly of MAP3Ks and similar proteins including TGF-beta Activated Kinase-1 (TAK1 also called MAP3K7) MAP3K12 MAP3K13 Mixed lineage ki…	9.86999e-10	17
cd14000	STKc_LRRK Catalytic domain of the Serine/Threonine kinase Leucine-Rich Repeat Kinase. STKs catalyze the transfer of the gamma-phosphoryl group from ATP to serine/threonine residues on protein substrates. LRRKs are also classified as ROCO proteins because they contain a ROC (Ras of complex proteins)/GTPase domain followed by a COR (C-terminal of ROC)domain of unknown function. In addition LRRKs co…	0.0225464	17
cd14003	STKc_AMPK-like Catalytic domain of AMP-activated protein kinase-like Serine/Threonine Kinases. STKs catalyze the transfer of the gamma-phosphoryl group from ATP to serine/threonine residues on protein substrates. The AMPK-like subfamily is composed of AMPK MARK BRSK NUAK MELK SNRK TSSK and SIK among others. LKB1 serves as a master upstream kinase that activates AMPK and most AMPK-like kinases. AM…	0.00571852	17
cd14006	STKc_MLCK-like Catalytic kinase domain of Myosin Light Chain Kinase-like Serine/Threonine Kinases. STKs catalyze the transfer of the gamma-phosphoryl group from ATP to serine/threonine residues on protein substrates. This family is composed of MLCKs and related MLCK-like kinase domains from giant STKs such as titin obscurin SPEG Unc-89 Trio kalirin and Twitchin. Also included in this family are D…	0.0160712	17
cd14007	STKc_Aurora Catalytic domain of the Serine/Threonine kinase Aurora kinase. STKs catalyze the transfer of the gamma-phosphoryl group from ATP to serine/threonine residues on protein substrates. Aurora kinases are key regulators of mitosis and are essential for the accurate and equal division of genomic material from parent to daughter cells. Yeast contains only one Aurora kinase while most higher …	0.000515168	17
cd14014	STKc_PknB_like Catalytic domain of bacterial Serine/Threonine kinases PknB and similar proteins. STKs catalyze the transfer of the gamma-phosphoryl group from ATP to serine/threonine residues on protein substrates. This subfamily includes many bacterial eukaryotic-type STKs including Staphylococcus aureus PknB (also called PrkC or Stk1) Bacillus subtilis PrkC and Mycobacterium tuberculosis Pkn pr…	1.33169e-10	17
cd14053	STKc_ACVR2 Catalytic domain of the Serine/Threonine Kinase Activin Type II Receptor. STKs catalyze the transfer of the gamma-phosphoryl group from ATP to serine/threonine residues on protein substrates. ACVR2 belongs to a group of receptors for the TGFbeta family of secreted signaling molecules that includes TGFbeta bone morphogenetic proteins (BMPs) activins growth and differentiation factors (G…	0.00261562	17
cd14061	STKc_MLK Catalytic domain of the Serine/Threonine Kinases Mixed Lineage Kinases. STKs catalyze the transfer of the gamma-phosphoryl group from ATP to serine/threonine residues on protein substrates. MLKs act as mitogen-activated protein kinase kinase kinases (MAP3Ks MKKKs MAPKKKs) which phosphorylate and activate MAPK kinases (MAPKKs or MKKs or MAP2Ks) which in turn phosphorylate and activate MAP…	0.0225464	17
cd14065	PKc_LIMK_like Catalytic domain of the LIM domain kinase-like protein kinases. PKs catalyze the transfer of the gamma-phosphoryl group from ATP to serine/threonine or tyrosine residues on protein substrates. Members of this subfamily include LIMK Testicular or testis-specific protein kinase(TESK) and similar proteins. LIMKs are characterized as serine/threonine kinases (STKs) while TESKs are dual-…	0.011725	17
cd14066	STKc_IRAK Catalytic domain of the Serine/Threonine kinases Interleukin-1 Receptor Associated Kinases and related STKs. STKs catalyze the transfer of the gamma-phosphoryl group from ATP to serine/threonine residues on protein substrates.IRAKs are involved in Toll-like receptor (TLR) and interleukin-1(IL-1) signalling pathways and are thus critical in regulating innate immune responses and inflamma…	2.07615e-09	17
cd14083	STKc_CaMKI Catalytic domain of the Serine/Threonine kinase Calcium/calmodulin-dependent protein kinase Type I. STKs catalyze the transfer of the gamma-phosphoryl group from ATP to serine/threonine residues on protein substrates.CaMKs are multifunctional calcium and calmodulin (CaM) stimulated STKs involved in cell cycle regulation. There are several types of CaMKs including CaMKI CaMKII and CaMKI…	0.000274166	17
cd14084	STKc_Chk2 Catalytic domain of the Serine/Threonine kinase Cell cycle Checkpoint Kinase 2. STKs catalyze the transfer of the gamma-phosphoryl group from ATP to serine/threonine residues on protein substrates. Checkpoint Kinase 2 (Chk2)plays an important role in cellular responses to DNA double-strand breaks and related lesions. It is phosphorylated and activated by ATM kinase resulting in its diss…	0.00941409	17
cd14085	STKc_CaMKIV Catalytic domain of the Serine/Threonine kinase Calcium/calmodulin-dependent protein kinase Type IV. STKs catalyze the transfer of the gamma-phosphoryl group from ATP to serine/threonine residues on protein substrates.CaMKs are multifunctional calcium and calmodulin (CaM) stimulated STKs involved in cell cycle regulation. There are several types of CaMKs including CaMKI CaMKII and CaM…	7.25105e-05	17
cd14086	STKc_CaMKII Catalytic domain of the Serine/Threonine kinase Calcium/calmodulin-dependent protein kinase Type II. STKs catalyze the transfer of the gamma-phosphoryl group from ATP to serine/threonine residues on protein substrates.CaMKs are multifunctional calcium and calmodulin (CaM) stimulated STKs involved in cell cycle regulation. There are several types of CaMKs including CaMKI CaMKII and CaM…	0.00496912	17
cd14089	STKc_MAPKAPK Catalytic domain of the Serine/Threonine kinases Mitogen-activated protein kinase-activated protein kinases. STKs catalyze the transfer of the gamma-phosphoryl group from ATP to serine/threonine residues on protein substrates.This subfamily is composed of the MAPK-activated protein kinases MK2 MK3 MK5 (also called PRAK for p38-regulated/activated protein kinase) and related proteins.…	0.00810563	17
cd14091	STKc_RSK_C C-terminal catalytic domain of the Serine/Threonine Kinases Ribosomal S6 kinases. STKs catalyze the transfer of the gamma-phosphoryl group from ATP to serine/threonine residues on protein substrates. RSKs contain an N-terminal kinase domain (NTD) from the AGC family and a C-terminal kinase domain (CTD) from the CAMK family. They are activated by signaling inputs from extracellular regu…	0.00200617	17
cd14092	STKc_MSK_C C-terminal catalytic domain of the Serine/Threonine Kinase Mitogen and stress-activated kinase. STKs catalyze the transfer of the gamma-phosphoryl group from ATP to serine/threonine residues on protein substrates. MSKs contain an N-terminal kinase domain (NTD) from the AGC family and a C-terminal kinase domain (CTD) from the CAMK family.MSKs are activated by two major signaling cascade…	0.00026042	17
cd14093	STKc_PhKG Catalytic domain of the Serine/Threonine Kinase Phosphorylase kinase Gamma subunit. STKs catalyze the transfer of the gamma-phosphoryl group from ATP to serine/threonine residues on protein substrates. Phosphorylase kinase(PhK) catalyzes the phosphorylation of inactive phosphorylase b to form the active phosphorylase a. It coordinates hormonal metabolic and neuronal signals to initiate …	0.0129683	17
cd14103	STKc_MLCK Catalytic domain of the Serine/Threonine Kinase Myosin Light Chain Kinase. STKs catalyze the transfer of the gamma-phosphoryl group from ATP to serine/threonine residues on protein substrates. MLCK phosphorylates myosin regulatory light chain and controls the contraction of all muscle types. In vertebrates different MLCKs function in smooth(MLCK1) skeletal (MLCK2) and cardiac (MLCK3) mu…	0.0365904	17
cd14105	STKc_DAPK Catalytic domain of the Serine/Threonine Kinase Death-Associated Protein Kinase. STKs catalyze the transfer of the gamma-phosphoryl group from ATP to serine/threonine residues on protein substrates. DAPKs mediate cell death and act as tumor suppressors. They are necessary to induce cell death and their overexpression leads to death-associated changes including membrane blebbing cell rou…	0.00810563	17
cd14155	PKc_TESK Catalytic domain of the Dual-specificity protein kinase Testicular protein kinase. Dual-specificity PKs catalyze the transfer of the gamma-phosphoryl group from ATP to serine/threonine as well as tyrosine residues on protein substrates. TESK proteins phosphorylate cofilin and induce actin cytoskeletal reorganization. In the Drosphila eye TESK is required for epithelial cell organization.…	9.20782e-06	17
cd14157	STKc_IRAK2 Catalytic domain of the Serine/Threonine kinase Interleukin-1 Receptor Associated Kinase 2. STKs catalyze the transfer of the gamma-phosphoryl group from ATP to serine/threonine residues on protein substrates. IRAKs are involved in Toll-like receptor (TLR) and interleukin-1 (IL-1)signalling pathways and are thus critical in regulating innate immune responses and inflammation. IRAKs con…	0.000128272	17
cd14158	STKc_IRAK4 Catalytic domain of the Serine/Threonine kinase Interleukin-1 Receptor Associated Kinase 4. STKs catalyze the transfer of the gamma-phosphoryl group from ATP to serine/threonine residues on protein substrates. IRAKs are involved in Toll-like receptor (TLR) and interleukin-1 (IL-1)signalling pathways and are thus critical in regulating innate immune responses and inflammation. IRAKs con…	3.47632e-10	17
cd14159	STKc_IRAK1 Catalytic domain of the Serine/Threonine kinase Interleukin-1 Receptor Associated Kinase 1. STKs catalyze the transfer of the gamma-phosphoryl group from ATP to serine/threonine residues on protein substrates. IRAKs are involved in Toll-like receptor (TLR) and interleukin-1 (IL-1)signalling pathways and are thus critical in regulating innate immune responses and inflammation. IRAKs con…	6.70178e-11	17
cd14160	PK_IRAK3 Pseudokinase domain of Interleukin-1 Receptor Associated Kinase 3. The pseudokinase domain shows similarity to protein kinases but lacks crucial residues for catalytic activity. IRAKs are involved in Toll-like receptor (TLR)and interleukin-1 (IL-1) signalling pathways and are thus critical in regulating innate immune responses and inflammation.IRAKs contain an N-terminal Death domain (DD…	1.34966e-08	17
cd14166	STKc_CaMKI_gamma Catalytic domain of the Serine/Threonine kinase Calcium/calmodulin-dependent protein kinase Type I gamma. STKs catalyze the transfer of the gamma-phosphoryl group from ATP to serine/threonine residues on protein substrates. CaMKs are multifunctional calcium and calmodulin(CaM) stimulated STKs involved in cell cycle regulation. The CaMK family includes CaMKI CaMKII CaMKIV and CaMK…	0.00491957	17
cd14167	STKc_CaMKI_alpha Catalytic domain of the Serine/Threonine kinase Calcium/calmodulin-dependent protein kinase Type I alpha. STKs catalyze the transfer of the gamma-phosphoryl group from ATP to serine/threonine residues on protein substrates. CaMKs are multifunctional calcium and calmodulin(CaM) stimulated STKs involved in cell cycle regulation. The CaMK family includes CaMKI CaMKII CaMKIV and CaMK…	0.0129683	17
cd14168	STKc_CaMKI_delta Catalytic domain of the Serine/Threonine kinase Calcium/calmodulin-dependent protein kinase Type I delta. STKs catalyze the transfer of the gamma-phosphoryl group from ATP to serine/threonine residues on protein substrates. CaMKs are multifunctional calcium and calmodulin(CaM) stimulated STKs involved in cell cycle regulation. The CaMK family includes CaMKI CaMKII CaMKIV and CaMK…	0.00955006	17
cd14169	STKc_CaMKI_beta Catalytic domain of the Serine/Threonine kinase Calcium/calmodulin-dependent protein kinase Type I beta. STKs catalyze the transfer of the gamma-phosphoryl group from ATP to serine/threonine residues on protein substrates.CaMKs are multifunctional calcium and calmodulin (CaM)stimulated STKs involved in cell cycle regulation. The CaMK family includes CaMKI CaMKII CaMKIV and CaMK ki…	0.000127442	17
cd14171	STKc_MAPKAPK5 Catalytic domain of the Serine/Threonine kinase Mitogen-activated protein kinase-activated protein kinase 5. STKs catalyze the transfer of the gamma-phosphoryl group from ATP to serine/threonine residues on protein substrates. MAPK-activated protein kinase 5 (MAPKAP5 or MK5)is also called PRAK (p38-regulated/activated protein kinase).It contains a catalytic kinase domain followed by…	0.00237109	17
cd14664	STK_BAK1_like Catalytic domain of the Serine/Threonine Kinase BRI1 associated kinase 1 and related STKs. STKs catalyze the transfer of the gamma-phosphoryl group from ATP to serine/threonine residues on protein substrates. This subfamily includes three leucine-rich repeat receptor-like kinases(LRR-RLKs) Arabidopsis thaliana BAK1 and CLAVATA1 (CLV1) and Physcomitrella patens CLL1B clavata1-like re…	2.39369e-10	17
cd15841	SNARE_Qc SNARE motif subgroup Qc. SNARE (soluble N-ethylmaleimide-sensitive factor attachment protein receptor)proteins consist of coiled-coil helices (called SNARE motifs)which mediate the interactions between SNARE proteins and a transmembrane domain. The SNARE complex mediates membrane fusion important for trafficking of newly synthesized proteins recycling of pre-existing proteins and organel…	0.00261562	17
cd15858	SNARE_VAM7 SNARE motif of VAM7. Fungal VAM7 (vacuolar morphogenesis protein 7) is a member of the Qc subfamily of SNARE (soluble N-ethylmaleimide-sensitive factor attachment protein receptor) protein family involved in vacuolar protein transport and membrane fusion. SNARE proteins consist of coiled-coil helices (called SNARE motifs) which mediate the interactions between SNARE proteins and a tran…	0.00810563	17
cd15861	SNARE_SNAP25N_23N_29N_SEC9N N-terminal SNARE motif of SNAP25 SNAP23 SNAP29 and SEC9. N-terminal SNARE motif of members of the Qb/Qc subfamily of SNARE (soluble N-ethylmaleimide-sensitive factor attachment protein receptor) proteins.Qb/Qc SNAREs consist of 2 coiled-coil helices (called SNARE motifs one belonging to the Qb subgroup and one belonging to the Qc subgroup) which mediate the interaction…	0.00755548	17
cd15884	SNARE_SNAP23C C-terminal SNARE motif of SNAP23. C-terminal SNARE motifs of SNAP23 a member of the Qb/Qc subfamily of SNARE (soluble N-ethylmaleimide-sensitive factor attachment protein receptor) proteins. SNAP23 interacts with Syntaxin-4(Qa) and the R-SNARE VAMP8. The complex plays a role in exocytosis of secretory granule. Qb/Qc SNAREs consist of 2 coiled-coil helices (called SNARE motifs one be…	0.00261562	17
cd15885	SNARE_SNAP25C C-terminal SNARE motif of SNAP25. C-terminal SNARE motifs of SNAP25 a member of the Qb/Qc subfamily of SNARE (soluble N-ethylmaleimide-sensitive factor attachment protein receptor) proteins. SNAP25 interacts with Syntaxin-1(Qa) and the R-SNARE VAMP2 (also called synaptobrevin-2).The complex plays a role in transport of secretory granule from trans-Golgi network to the plasma membran…	0.00261562	17
COG0515	SPS1 Serine/threonine protein kinase General function prediction only / Signal transduction mechanisms / Transcription/ DNA replication recombination and repair .	0.0110706	17
COG0631	PTC1 Serine/threonine protein phosphatase Signal transduction mechanisms .	0.00282825	17
COG0705	COG0705 Membrane associated serine protease Amino acid transport and metabolism .	0.0225464	17
COG1473	AbgB Metal-dependent amidase/aminoacylase/carboxypeptidase General function prediction only .	0.0225464	17
COG1597	LCB5 Sphingosine kinase and enzymes related to eukaryotic diacylglycerol kinase Lipid metabolism / General function prediction only .	0.0388549	17
COG2233	UraA Xanthine/uracil permeases Nucleotide transport and metabolism .	0.011725	17
COG5126	FRQ1 Ca2 -binding protein (EF-Hand superfamily) Signal transduction mechanisms / Cytoskeleton / Cell division and chromosome partitioning / General function prediction only .	1.43125e-05	17
COG5169	HSF1 Heat shock transcription factor Transcription .	6.57012e-05	17
pfam00036	EF-hand_1 EF hand. The EF-hands can be divided into two classes signaling proteins and buffering/transport proteins. The first group is the largest and includes the most well-known members of the family such as calmodulin troponin C and S100B. These proteins typically undergo a calcium-dependent conformational change which opens a target binding site. The latter group is represented by calbindin …	0.0388549	17
pfam00069	Pkinase Protein kinase domain.	1.37075e-13	17
pfam00071	Ras Ras family. Includes sub-families Ras Rab Rac Ral Ran Rap Ypt1 and more. Shares P-loop motif with GTP_EFTU arf and myosin_head. See pfam00009 pfam00025 pfam00063.As regards Rab GTPases these are important regulators of vesicle formation motility and fusion. They share a fold in common with all Ras GTPases this is a six-stranded beta-sheet surrounded by five alpha-helices.	0.0243789	17
pfam00305	Lipoxygenase Lipoxygenase.	0.0108381	17
pfam00320	GATA GATA zinc finger. This domain uses four cysteine residues to coordinate a zinc ion. This domain binds to DNA. Two GATA zinc fingers are found in the GATA transcription factors. However there are several proteins which only contains a single copy of the domain.	0.0226831	17
pfam00447	HSF_DNA-bind HSF-type DNA-binding.	6.57012e-05	17
pfam00481	PP2C Protein phosphatase 2C. Protein phosphatase 2C is a Mn or Mg dependent protein serine/threonine phosphatase.	0.00615606	17
pfam00609	DAGK_acc Diacylglycerol kinase accessory domain. Diacylglycerol (DAG) is a second messenger that acts as a protein kinase C activator. This domain is assumed to be an accessory domain its function is unknown.	0.00261562	17
pfam00781	DAGK_cat Diacylglycerol kinase catalytic domain. Diacylglycerol (DAG) is a second messenger that acts as a protein kinase C activator. The catalytic domain is assumed from the finding of bacterial homologues. YegS is the Escherichia coli protein in this family whose crystal structure reveals an active site in the inter-domain cleft formed by four conserved sequence motifs revealing a novel metal-…	0.00893492	17
pfam00847	AP2 AP2 domain. This 60 amino acid residue domain can bind to DNA and is found in transcription factor proteins.	8.29482e-11	17
pfam01477	PLAT PLAT/LH2 domain. This domain is found in a variety of membrane or lipid associated proteins. It is called the PLAT (Polycystin-1 Lipoxygenase Alpha-Toxin) domain or LH2 (Lipoxygenase homology) domain. The known structure of pancreatic lipase shows this domain binds to procolipase pfam01114 which mediates membrane association. So it appears possible that this domain mediates membrane attachme…	0.00675084	17
pfam01694	Rhomboid Rhomboid family. This family contains integral membrane proteins that are related to Drosophila rhomboid protein. Members of this family are found in bacteria and eukaryotes. Rhomboid promotes the cleavage of the membrane-anchored TGF-alpha-like growth factor Spitz allowing it to activate the Drosophila EGF receptor. Analysis has shown that Rhomboid-1 is an intramembrane serine protease.…	0.0225464	17
pfam01762	Galactosyl_T Galactosyltransferase. This family includes the galactosyltransferases UDP-galactose 2-acetamido-2-deoxy-D-glucose3beta-galactosyltransferase and UDP-Gal beta-GlcNAc beta 1 3-galactosyltranferase. Specific galactosyltransferases transfer galactose to GlcNAc terminal chains in the synthesis of the lacto-series oligosaccharides types 1 and 2.	0.00810563	17
pfam01823	MACPF MAC/Perforin domain. The membrane-attack complex (MAC) of the complement system forms transmembrane channels.These channels disrupt the phospholipid bilayer of target cells leading to cell lysis and death. A number of proteins participate in the assembly of the MAC. Freshly activated C5b binds to C6 to form a C5b-6 complex then to C7 forming the C5b-7 complex. The C5b-7 complex binds to C8 …	2.16941e-05	17
pfam02365	NAM No apical meristem (NAM) protein. This is a family of no apical meristem (NAM) proteins these are plant development proteins. Mutations in NAM result in the failure to develop a shoot apical meristem in petunia embryos. NAM is indicated as having a role in determining positions of meristems and primordial. One member of this family NAP (NAC-like activated by AP3/PI) is encoded by the target g…	0.000270333	17
pfam03106	WRKY WRKY DNA -binding domain.	3.89929e-13	17
pfam03168	LEA_2 Late embryogenesis abundant protein. Different types of LEA proteins are expressed at different stages of late embryogenesis in higher plant seed embryos and under conditions of dehydration stress. The function of these proteins is unknown. This family represents a group of LEA proteins that appear to be distinct from those in pfam02987. The family DUF1511 pfam07427 has now been merged into…	0.00491957	17
pfam03357	Snf7 Snf7. This family of proteins are involved in protein sorting and transport from the endosome to the vacuole/lysosome in eukaryotic cells. Vacuoles/lysosomes play an important role in the degradation of both lipids and cellular proteins. In order to perform this degradative function vacuoles/lysosomes contain numerous hydrolases which have been transported in the form of inactive precursors …	0.016008	17
pfam03398	Ist1 Regulator of Vps4 activity in the MVB pathway. ESCRT-I -II and -III are endosomal sorting complexes required for transporting proteins and carry out cargo sorting and vesicle formation in the multivesicular bodies MVBs pathway. These complexes are transiently recruited from the cytoplasm to the endosomal membrane where they bind transmembrane proteins previously marked for degradation by mon…	0.0388549	17
pfam04564	U-box U-box domain. This domain is related to the Ring finger pfam00097 but lacks the zinc binding residues.	8.44819e-09	17
pfam04601	DUF569 Protein of unknown function (DUF569). Family of hypothetical proteins. Some family members contain a two copies of the region.	0.00237109	17
pfam04674	Phi_1 Phosphate-induced protein 1 conserved region. Family of conserved plant proteins. Conserved region identified in a phosphate-induced protein of unknown function.	0.00261562	17
pfam05003	DUF668 Protein of unknown function (DUF668). Uncharacterized plant protein.	0.00675084	17
pfam05739	SNARE SNARE domain. Most if not all vesicular membrane fusion events in eukaryotic cells are believed to be mediated by a conserved fusion machinery the SNARE soluble N-ethylmaleimide-sensitive factor (NSF) attachment protein(SNAP) receptors machinery. The SNARE domain is thought to act as a protein-protein interaction module in the assembly of a SNARE protein complex.	0.00261562	17
pfam06200	tify tify domain. This short possible domain is found in a variety of plant transcription factors that contain GATA domains as well as other motifs. Although previously known as the Zim domain this is now called the tify domain after its most conserved amino acids. TIFY proteins can be further classified into two groups depending on the presence(group I) or absence (group II) of a C2C2-GATA domai…	6.02634e-06	17
pfam07714	Pkinase_Tyr Protein tyrosine kinase.	1.50254e-09	17
pfam07816	DUF1645 Protein of unknown function (DUF1645). These sequences are derived from a number of hypothetical plant proteins. The region in question is approximately 270 amino acids long. Some members of this family are annotated as yeast pheromone receptor proteins AR781 but no literature was found to support this.	0.0225464	17
pfam07887	Calmodulin_bind Calmodulin binding protein-like. The members of this family are putative or actual calmodulin binding proteins expressed by various plant species. Some members are known to be involved in the induction of plant defence responses. However their precise function in this regards is as yet unknown.	3.01711e-09	17
pfam08718	GLTP Glycolipid transfer protein (GLTP). GLTP is a cytosolic protein that catalyses the intermembrane transfer of glycolipids.	0.000153618	17
pfam09425	CCT_2 Divergent CCT motif. This short motif is found in a number of plant proteins. It appears to be related to the N-terminal half of the CCT motif. The CCT motif is about 45 amino acids long and contains a putative nuclear localisation signal within the second half of the CCT motif.	0.00243334	17
pfam11961	DUF3475 Domain of unknown function (DUF3475). This presumed domain is functionally uncharacterized. This domain is found in eukaryotes. This domain is about 60 amino acids in length. This domain is found associated with pfam05003.	0.0108381	17
pfam12159	DUF3593 Protein of unknown function (DUF3593). This family of proteins is functionally uncharacterized.This family of proteins is found in bacteria and eukaryotes. Proteins in this family are typically between 98 and 228 amino acids in length. There is a conserved LHG sequence motif.	0.00810563	17
pfam13359	DDE_Tnp_4 DDE superfamily endonuclease. This family of proteins are related to pfam00665 and are probably endonucleases of the DDE superfamily. Transposase proteins are necessary for efficient DNA transposition. This domain is a member of the DDE superfamily which contain three carboxylate residues that are believed to be responsible for coordinating metal ions needed for catalysis. The catalytic…	0.00237109	17
pfam13499	EF-hand_7 EF-hand domain pair.	2.55308e-06	17
pfam13833	EF-hand_8 EF-hand domain pair.	5.90822e-05	17
pfam13912	zf-C2H2_6 C2H2-type zinc finger.	0.0388549	17
PHA02929	PHA02929 N1R/p28-like protein Provisional.	0.036924	17
PLN00113	PLN00113 leucine-rich repeat receptor-like protein kinase Provisional.	0.0110115	17
PLN02264	PLN02264 lipoxygenase.	0.0108381	17
PLN02280	PLN02280 IAA-amino acid hydrolase.	0.0225464	17
PLN02305	PLN02305 lipoxygenase.	0.0108381	17
PLN02337	PLN02337 lipoxygenase.	0.0108381	17
PLN02693	PLN02693 IAA-amino acid hydrolase.	0.0225464	17
PLN02774	PLN02774 brassinosteroid-6-oxidase.	0.0125759	17
PLN03141	PLN03141 3-epi-6-deoxocathasterone 23-monooxygenase Provisional.	0.013232	17
PLN03145	PLN03145 Protein phosphatase 2c Provisional.	0.00810441	17
PLN03160	PLN03160 uncharacterized protein Provisional.	1.12447e-07	17
PRK07683	PRK07683 aminotransferase A Validated.	0.00755548	17
PRK10720	PRK10720 uracil transporter Provisional.	0.0211339	17
PTZ00183	PTZ00183 centrin Provisional.	1.43125e-05	17
PTZ00184	PTZ00184 calmodulin Provisional.	2.18432e-06	17
PTZ00224	PTZ00224 protein phosphatase 2C Provisional.	0.0225464	17
sd00033	LRR_RI leucine-rich repeats ribonuclease inhibitor (RI)-like subfamily. A leucine-rich repeat (LRR) is a structural protein motif of 20-30 amino acids that is unusually rich in the hydrophobic amino acid leucine. The conserved eleven-residue sequence motif (LxxLxLxxN/CxL) within the LRRs corresponds to the beta-strand and adjacent loop regions whereas the remaining parts of the repeats are variab…	0.0244109	17
smart00045	DAGKa Diacylglycerol kinase accessory domain (presumed). Diacylglycerol (DAG) is a second messenger that acts as a protein kinase C activator. DAG can be produced from the hydrolysis of phosphatidylinositol 4 5-bisphosphate (PIP2)by a phosphoinositide-specific phospholipase C and by the degradation of phosphatidylcholine (PC) by a phospholipase C or the concerted actions of phospholipase D and ph…	0.00755548	17
smart00046	DAGKc Diacylglycerol kinase catalytic domain (presumed). Diacylglycerol (DAG) is a second messenger that acts as a protein kinase C activator. DAG can be produced from the hydrolysis of phosphatidylinositol 4 5-bisphosphate (PIP2)by a phosphoinositide-specific phospholipase C and by the degradation of phosphatidylcholine (PC) by a phospholipase C or the concerted actions of phospholipase D and ph…	0.00261562	17
smart00173	RAS Ras subfamily of RAS small GTPases. Similar in fold and function to the bacterial EF-Tu GTPase. p21Ras couples receptor Tyr kinases and G protein receptors to protein kinase cascades.	0.0225464	17
smart00175	RAB Rab subfamily of small GTPases. Rab GTPases are implicated in vesicle trafficking.	0.0243789	17
smart00219	TyrKc Tyrosine kinase catalytic domain. Phosphotransferases. Tyrosine-specific kinase subfamily.	3.47632e-10	17
smart00220	S_TKc Serine/Threonine protein kinases catalytic domain. Phosphotransferases. Serine or threonine-specific kinase subfamily.	1.08153e-12	17
smart00221	STYKc Protein kinase unclassified specificity. Phosphotransferases. The specificity of this class of kinases can not be predicted. Possible dual-specificity Ser/Thr/Tyr kinase.	9.86999e-10	17
smart00308	LH2 Lipoxygenase homology 2 (beta barrel) domain.	0.00675084	17
smart00332	PP2Cc Serine/threonine phosphatases family 2C catalytic domain. The protein architecture and deduced catalytic mechanism of PP2C phosphatases are similar to the PP1 PP2A PP2B family of protein Ser/Thr phosphatases with which PP2C shares no sequence similarity.	0.00957656	17
smart00380	AP2 DNA-binding domain in plant proteins such as APETALA2 and EREBPs.	1.99872e-11	17
smart00397	t_SNARE Helical region found in SNAREs. All alpha-helical motifs that form twisted and parallel four-helix bundles in target soluble N-ethylmaleimide-sensitive factor(NSF) attachment protein (SNAP) receptor proteins. This motif found in Q-SNAREs .	0.00261562	17
smart00401	ZnF_GATA zinc finger binding to DNA consensus sequence AT GATA AG .	0.0155823	17
smart00415	HSF heat shock factor.	6.57012e-05	17
smart00504	Ubox Modified RING finger domain. Modified RING finger domain without the full complement of Zn2 -binding ligands. Probable involvement in E2-dependent ubiquitination.	2.50223e-07	17
smart00774	WRKY DNA binding domain. The WRKY domain is a DNA binding domain found in one or two copies in a superfamily of plant transcription factors. These transcription factors are involved in the regulation of various physiological programs that are unique to plants including pathogen defense senescence and trichome development. The domain is a 60 amino acid region that is defined by the conserved amino…	3.89929e-13	17
smart00979	TIFY This short possible domain is found in a variety of plant transcription factors that contain GATA domains as well as other motifs. Although previously known as the Zim domain this is now called the tify domain after its most conserved amino acids. TIFY proteins can be further classified into two groups depending on the presence (group I) or absence (group II) of a C2C2-GATA domain. Functiona…	6.02634e-06	17
TIGR00801	Uric_acid_permease uracil-xanthine permease. The Nucleobase Cation Symporter-2 (NCS2) Family (TC 2.A.40) Most of the functionally characterized members of the NCS2 family are transporters specific for nucleobases including both purines and pyrimidines. However two closely related rat members of the family SVCT1 and SVCT2 localized to different tissues of the body cotransport L-ascorbate and Na wi…	0.00755548	17
TIGR01652	Probable_phospholipid-transporting_ATPase_DRS2 phospholipid-translocating P-type ATPase flippase. This model describes the P-type ATPase responsible for transporting phospholipids from one leaflet of bilayer membranes to the other.These ATPases are found only in eukaryotes.	0.0365254	17
TIGR01891	p-aminobenzoyl-glutamate_hydrolase_subunit amidohydrolase. This model represents a subfamily of amidohydrolases which are a subset of those sequences detected by pfam01546.Included within this group are hydrolases of hippurate(N-benzylglycine) indoleacetic acid (IAA) N-conjugates of amino acids N-acetyl-L-amino acids and aminobenzoylglutamate.These hydrolases are of the carboxypeptidase-type most…	0.0225464	17
TIGR03173	pbuX xanthine permease. All the seed members of this model are observed adjacent to genes for either xanthine phosphoribosyltransferase (for the conversion of xanthine to guanine GenProp0696) or genes for the conversion of xanthine to urate and its concomitant catabolism (GenProp0640 GenProp0688 GenProp0686 and GenProp0687). A number of sequences scoring higher than trusted to this model are foun…	0.00639939	17
cd02106	SPFH_like core domain of the SPFH (stomatin prohibitin flotillin and HflK/C) superfamily. This model summarizes proteins similar to stomatin prohibitin flotillin HflK/C(SPFH) and podocin. The conserved domain common to the SPFH superfamily has also been referred to as the Band 7 domain.Many superfamily members are associated with lipid rafts.Individual proteins of the SPFH superfamily may cluster…	0.00708062	19
cd03248	ABCC_TAP ATP-binding cassette domain of the Transporter Associated with Antigen Processing subfamily C. TAP (Transporter Associated with Antigen Processing) is essential for peptide delivery from the cytosol into the lumen of the endoplasmic reticulum (ER) where these peptides are loaded on major histocompatibility complex (MHC) I molecules. Loaded MHC I leave the ER and display their antigenic c…	0.0367551	19
cd03250	ABCC_MRP_domain1 ATP-binding cassette domain 1 of multidrug resistance-associated protein subfamily C. This subfamily is also known as MRP (multidrug resistance-associated protein). Some of the MRP members have five additional transmembrane segments in their N-terminus but the function of these additional membrane-spanning domains is not clear. The MRP was found in the multidrug-resisting lung ca…	0.0422484	19
cd03251	ABCC_MsbA ATP-binding cassette domain of the bacterial lipid flippase and related proteins subfamily C. MsbA is an essential ABC transporter closely related to eukaryotic MDR proteins. ABC transporters are a large family of proteins involved in the transport of a wide variety of different compounds like sugars ions peptides and more complex organic molecules. The nucleotide binding domain shows t…	0.00708062	19
cd03254	ABCC_Glucan_exporter_like ATP-binding cassette domain of glucan transporter and related proteins subfamily C. Glucan exporter ATP-binding protein. In A. tumefaciens cyclic beta-1 2-glucan must be transported into the periplasmic space to exert its action as a virulence factor. This subfamily belongs to the MRP-like family and is involved in drug peptide and lipid export. The MRP-like family simil…	0.00708062	19
cd03291	ABCC_CFTR1 ATP-binding cassette domain of the cystic fibrosis transmembrane regulator subfamily C. The CFTR subfamily domain 1. The cystic fibrosis transmembrane regulator(CFTR) the product of the gene mutated in patients with cystic fibrosis has adapted the ABC transporter structural motif to form a tightly regulated anion channel at the apical surface of many epithelia. Use of the term assembly…	0.0240527	19
cd03401	SPFH_prohibitin Prohibitin family SPFH (stomatin prohibitin flotillin and HflK/C) superfamily. This model characterizes proteins similar to prohibitin (a lipid raft-associated integral membrane protein). Individual proteins of the SPFH (band 7) domain superfamily may cluster to form membrane microdomains which may in turn recruit multiprotein complexes.These microdomains in addition to being stab…	0.00708062	19
cd03404	SPFH_HflK High frequency of lysogenization K (HflK) family SPFH (stomatin prohibitin flotillin and HflK/C)superfamily. This model characterizes proteins similar to prokaryotic HflK (High frequency of lysogenization K). Although many members of the SPFH (or band 7) superfamily are lipid raft associated prokaryote plasma membranes lack cholesterol and are unlikely to have lipid raft domains. Indivi…	0.00708062	19
cd03407	SPFH_like_u4 Uncharacterized family SPFH (stomatin prohibitin flotillin and HflK/C) superfamily. This model summarizes an uncharacterized family of proteins similar to stomatin prohibitin flotillin HflK/C (SPFH) and podocin.The conserved domain common to the SPFH superfamily has also been referred to as the Band 7 domain. Many superfamily members are associated with lipid rafts. Individual protei…	0.00708062	19
cd13437	SPFH_alloslipin Alloslipin a subgroup of the stomatin-like proteins (slipins) familyfamily belonging to the SPFH(stomatin prohibitin flotillin and HflK/C) superfamily. This model summarizes a subgroup of the stomatin-like protein family (SLPs or slipins) that is found in some eukaryotes and viruses. The conserved domain common to the SPFH superfamily has also been referred to as the Band 7 domain…	0.00708062	19
cd13438	SPFH_eoslipins_u2 Uncharacterized prokaryotic subgroup of the stomatin-like proteins (slipins) family belonging to the SPFH (stomatin prohibitin flotillin and HflK/C)superfamily. This model summarizes a subgroup of the stomatin-like protein family (SLPs or slipins) that is found in bacteria.The conserved domain common to the SPFH superfamily has also been referred to as the Band 7 domain. Individ…	0.00708062	19
cd14474	SPX_YDR089W SPX domain of the yeast protein YDR089W and related proteins. This region has been named the SPX domain after (Syg1 Pho81 and XPR1). The domain is found at the amino terminus of a variety of proteins. The uncharacterized yeast protein YDR089W has not been shown to be involved in phosphate homeostasis in contrast to most of the other SPX-domain containing proteins.	0.0186845	19
cd14475	SPX_SYG1_like SPX domain of the yeast plasma protein Syg1 and related proteins. This region has been named the SPX domain after (Syg1 Pho81 and XPR1). The domain is found at the amino terminus of a variety of proteins. In the yeast protein Syg1 the N-terminus binds directly to the G-protein beta subunit and inhibits transduction of the mating pheromone signal and it co-occurs with a C-terminal do…	0.0422484	19
cd14476	SPX_PHO1_like SPX domain of the plant protein PHOSPHATE1 (PHO1). This region has been named the SPX domain after(Syg1 Pho81 and XPR1). The domain is found at the amino terminus of a variety of proteins. The PHO1 gene family conserved in plants is involved in a variety of processes most notably the transport of inorganic phosphate from the root to the shoot of the plant and mediating the response …	0.0422484	19
cd14477	SPX_XPR1_like SPX domain of the xenotropic and polytropic retrovirus receptor 1 (XPR1) and related proteins. This region has been named the SPX domain after (Syg1 Pho81 and XPR1). The domain is found at the amino terminus of a variety of proteins. The N-terminus of the human XPR1 protein(xenotropic and polytropic retrovirus receptor 1) binds directly to the beta subunit of the G-protein heterotri…	0.0206521	19
cd14478	SPX_PHO87_PHO90_like SPX domain of the phosphate transporters Pho87 Pho90 Pho91 and related proteins. This region has been named the SPX domain after (Syg1 Pho81 and XPR1). The domain is found at the amino terminus of a variety of proteins. The SPX domain of the Saccharomyces cerevisiae membrane-localized low-affinity phosphate transporters Pho87 and Pho90 auto-regulates uptake and prevents efflu…	0.0240527	19
cd14479	SPX-MFS_plant SPX domain of proteins found in plants and stramenopiles most have a C-terminal MFS domain. This region has been named the SPX domain after (Syg1 Pho81 and XPR1). The SPX domain is found at the amino terminus of a variety of proteins. This family mostly found in plants contains a C-terminal MFS domain (major facilitator superfamily) suggesting a function as a secondary transporter. …	0.0240527	19
cd14480	SPX_VTC2_like SPX domain of the vacuolar transport chaperone Vtc2 and similar proteins. This region has been named the SPX domain after (Syg1 Pho81 and XPR1). The domain is found at the amino terminus of a variety of proteins. Vtc2 is part of the Saccharomyces cerevisiae membrane-integral VTC complex together with Vtc1 Vtc3 and Vtc4. It contains an N-terminal SPX domain next to a central polyphos…	0.0206521	19
cd14481	SPX_AtSPX1_like SPX domain of the plant protein SPX1 and similar proteins. This region has been named the SPX domain after (Syg1 Pho81 and XPR1). The domain is found at the amino terminus of a variety of proteins. This family of plant proteins contains a single SPX domain. Arabidopsis thaliana SPX1 and SPX3 have been reported to play roles in the adaptation to low-phosphate conditions SPX3 may be…	0.0206521	19
cd14483	SPX_PHO81_NUC-2_like SPX domain of Pho81 NUC-2 and similar proteins. This region has been named the SPX domain after (Syg1 Pho81 and XPR1). The domain is found at the amino terminus of a variety of proteins. The N-termini of several proteins involved in the regulation of phosphate transport including the putative phosphate level sensors Pho81 from Saccharomyces cerevisiae and NUC-2 from Neurospor…	0.0290885	19
cd14484	SPX_GDE1_like SPX domain of Gde1 and similar proteins. This region has been named the SPX domain after (Syg1 Pho81 and XPR1). The domain is found at the amino terminus of a variety of proteins. The N-termini of several proteins involved in the regulation of phosphate transport including the putative phosphate level sensors Pho81 from Saccharomyces cerevisiae and NUC-2 from Neurospora crassa are a…	0.0240527	19
COG0330	HflC Membrane protease subunits stomatin/prohibitin homologs Posttranslational modification protein turnover chaperones .	0.00708062	19
COG1132	MdlB ABC-type multidrug transport system ATPase and permease components Defense mechanisms .	0.00708062	19
COG2274	SunT ABC-type bacteriocin/lantibiotic exporters contain an N-terminal double-glycine peptidase domain Defense mechanisms .	0.0192553	19
COG4097	COG4097 Predicted ferric reductase Inorganic ion transport and metabolism .	0.0422484	19
COG4988	CydD ABC-type transport system involved in cytochrome bd biosynthesis ATPase and permease components Energy production and conversion / Posttranslational modification protein turnover chaperones .	0.00730603	19
COG5036	COG5036 SPX domain-containing protein involved in vacuolar polyphosphate accumulation Inorganic ion transport and metabolism .	0.0206521	19
pfam01145	Band_7 SPFH domain / Band 7 family. This family has been called SPFH Band 7 or PHB domain. Recent phylogenetic analysis has shown this domain to be a slipin or Stomatin-like integral membrane domain conserved from protozoa to mammals.	0.00708062	19
pfam03169	OPT OPT oligopeptide transporter protein. The OPT family of oligopeptide transporters is distinct from the ABC pfam00005 and PTR pfam00854 transporter families. OPT transporters were first recognized in fungi (Candida albicans and Schizosaccharomyces pombe) but this alignment also includes orthologues from Arabidopsis thaliana. OPT transporters are thought to have 12-14 transmembrane domains and …	0.0290885	19
PLN02169	PLN02169 fatty acid (omega-1)-hydroxylase/midchain alkane hydroxylase.	0.0233212	19
PLN03130	PLN03130 ABC transporter C family member Provisional.	0.00767497	19
PLN03232	PLN03232 ABC transporter C family member Provisional.	0.00767497	19
PRK10789	PRK10789 putative multidrug transporter membrane ATP-binding components Provisional.	0.00708062	19
PTZ00243	PTZ00243 ABC transporter Provisional.	0.00730603	19
smart00244	PHB prohibitin homologues. prohibitin homologues.	0.00708062	19
TIGR00728	Putative_oligopeptide_transporter_YGL114W oligopeptide transporter OPT superfamily. This superfamily has two main branches. One branch contains a tetrapeptide transporter demonstrated experimentally in three different species of yeast. The other family contains EspB of Myxococcus xanthus a protein required for normal rather than delayed sporulation after cellular aggregation its role is unknown b…	0.0290885	19
TIGR00957	Multidrug_resistance-associated_protein_1 multi drug resistance-associated protein (MRP). This model describes multi drug resistance-associated protein (MRP) in eukaryotes.The multidrug resistance-associated protein is an integral membrane protein that causes multidrug resistance when overexpressed in mammalian cells. It belongs to ABC transporter superfamily. The protein topology and function wa…	0.00730603	19
TIGR00958	Antigen_peptide_transporter_2 Conjugate Transporter-2 (CT2) Family protein. Transport and binding proteins Other .	0.0192361	19
TIGR01193	transport/processing_ATP-binding_protein ABC-type bacteriocin transporter. This model describes ABC-type bacteriocin transporter. The amino terminal domain (pfam03412)processes the N-terminal leader peptide from the bacteriocin while C-terminal domains resemble ABC transporter membrane protein and ATP-binding cassette domain. In general bacteriocins are agents which are responsible for killing or…	0.00708062	19
TIGR01271	CFTR_protein cystic fibrosis transmembrane conductor regulator (CFTR). The model describes the cystis fibrosis transmembrane conductor regulator (CFTR) in eukaryotes. The principal role of this protein is chloride ion conductance.The protein is predicted to consist of 12 transmembrane domains.Mutations or lesions in the genetic loci have been linked to the aetiology of asthma bronchiectasis chron…	0.00708062	19
TIGR02203	Lipid_A_export_ATP-binding/permease_protein_msbA. lipid A export permease/ATP-binding protein MsbA. This family consists of a single polypeptide chain transporter in the ATP-binding cassette (ABC) transporter family MsbA which exports lipid A. It may also act in multidrug resistance. Lipid A a part of lipopolysaccharide is found in the outer leaflet of the outer membrane of most Gram-negative bac…	0.00708062	19
cd00317	cyclophilin cyclophilin cyclophilin-type peptidylprolyl cis- trans isomerases. This family contains eukaryotic bacterial and archeal proteins which exhibit a peptidylprolyl cis- trans isomerases activity (PPIase Rotamase) and in addition bind the immunosuppressive drug cyclosporin (CsA). Immunosuppression in vertebrates is believed to be the result of the cyclophilin A-cyclosporin protein drug co…	0.0193725	20
cd01920	cyclophilin_EcCYP_like cyclophilin_EcCYP_like cyclophilin-type A-like peptidylprolyl cis- trans isomerase (PPIase)domain similar to the cytosolic E. coli cyclophilin A and Streptomyces antibioticus SanCyp18. Compared to the archetypal cyclophilin Human cyclophilin A these have reduced affinity for cyclosporin A. E. coli cyclophilin A has a similar peptidylprolyl cis- trans isomerase activity to t…	0.0193725	20
cd01921	cyclophilin_RRM cyclophilin_RRM cyclophilin-type peptidylprolyl cis- trans isomerase domain occuring with a C-terminal RNA recognition motif domain (RRM). This subfamily of the cyclophilin domain family contains a number of eukaryotic cyclophilins having the RRM domain including the nuclear proteins human hCyP-57 Arabidopsis thaliana AtCYP59 Caenorhabditis elegans CeCyP-44 and Paramecium tetrurel…	0.0193725	20
cd01922	cyclophilin_SpCYP2_like cyclophilin_SpCYP2_like cyclophilin 2-like peptidylprolyl cis- trans isomerase (PPIase)domain similar to Schizosaccharomyces pombe cyp-2. These proteins bind their respective SNW chromatin binding protein in autologous systems in a CsA independent manner indicating interaction with a surface outside the PPIase active site.SNW proteins play a basic and broad range role in s…	0.0193725	20
cd01923	cyclophilin_RING cyclophilin_RING cyclophilin-type peptidylprolyl cis- trans isomerases (cyclophilins) having a modified RING finger domain. This group includes the nuclear proteins Human hCyP-60 and Caenorhabditis elegans MOG-6 which compared to the archetypal cyclophilin Human cyclophilin A exhibit reduced peptidylprolyl cis- trans isomerase activity and lack a residue important for cyclophilin…	0.0193725	20
cd01925	cyclophilin_CeCYP16-like cyclophilin_CeCYP16-like cyclophilin-type peptidylprolyl cis- trans isomerase) (PPIase)domain similar to Caenorhabditis elegans cyclophilin 16.C. elegans CeCYP-16 compared to the archetypal cyclophilin Human cyclophilin A has a reduced peptidylprolyl cis- trans isomerase activity is cyclosporin insensitive and shows an altered substrate preference favoring hydrophobic aci…	0.0193725	20
cd01926	cyclophilin_ABH_like cyclophilin_ABH_like Cyclophilin A B and H-like cyclophilin-type peptidylprolyl cis- trans isomerase (PPIase) domain. This family represents the archetypal cystolic cyclophilin similar to human cyclophilins A B and H. PPIase is an enzyme which accelerates protein folding by catalyzing the cis-trans isomerization of the peptide bonds preceding proline residues. These enzymes h…	0.0193725	20
cd01927	cyclophilin_WD40 cyclophilin_WD40 cyclophilin-type peptidylprolyl cis- trans isomerases (cyclophilins) having a WD40 domain. This group consists of several hypothetical and putative eukaryotic and bacterial proteins which have a cyclophilin domain and a WD40 domain. Function of the protein is not known.	0.0193725	20
cd01928	Cyclophilin_PPIL3_like Cyclophilin_PPIL3_like. Proteins similar to Human cyclophilin-like peptidylprolyl cis- trans isomerase (PPIL3). Members of this family lack a key residue important for cyclosporin binding the tryptophan residue corresponding to W121 in human hCyP-18a most members have a histidine at this position. The exact function of the protein is not known.	0.0193725	20
cd05123	STKc_AGC Catalytic domain of AGC family Serine/Threonine Kinases. STKs catalyze the transfer of the gamma-phosphoryl group from ATP to serine/threonine residues on protein substrates. AGC kinases regulate many cellular processes including division growth survival metabolism motility and differentiation. Many are implicated in the development of various human diseases. Members of this family inclu…	0.0193725	20
cd05570	STKc_PKC Catalytic domain of the Serine/Threonine Kinase Protein Kinase C. STKs catalyze the transfer of the gamma-phosphoryl group from ATP to serine/threonine residues on protein substrates. PKCs are classified into three groups(classical atypical and novel) depending on their mode of activation and the structural characteristics of their regulatory domain. PKCs undergo three phosphorylations i…	0.0261045	20
cd05573	STKc_ROCK_NDR_like Catalytic domain of Rho-associated coiled-coil containing protein kinase (ROCK)- and Nuclear Dbf2-Related (NDR)-like Serine/Threonine Kinases. STKs catalyze the transfer of the gamma-phosphoryl group from ATP to serine/threonine residues on protein substrates. Members of this subfamily include ROCK and ROCK-like proteins such as DMPK MRCK and CRIK as well as NDR and NDR-like pr…	0.0292032	20
cd05574	STKc_phototropin_like Catalytic domain of Phototropin-like Serine/Threonine Kinases. STKs catalyze the transfer of the gamma-phosphoryl group from ATP to serine/threonine residues on protein substrates. Phototropins are blue-light receptors that control responses such as phototropism stromatal opening and chloroplast movement in order to optimize the photosynthetic efficiency of plants. They are …	0.0299687	20
cd05581	STKc_PDK1 Catalytic domain of the Serine/Threonine Kinase Phosphoinositide-dependent kinase 1. STKs catalyze the transfer of the gamma-phosphoryl group from ATP to serine/threonine residues on protein substrates. PDK1 carries an N-terminal catalytic domain and a C-terminal pleckstrin homology(PH) domain that binds phosphoinositides. It phosphorylates the activation loop of AGC kinases that are re…	0.0299687	20
cd05582	STKc_RSK_N N-terminal catalytic domain of the Serine/Threonine Kinase 90 kDa ribosomal protein S6 kinase. STKs catalyze the transfer of the gamma-phosphoryl group from ATP to serine/threonine residues on protein substrates. RSKs contain an N-terminal kinase domain (NTD) from the AGC family and a C-terminal kinase domain (CTD) from the CAMK family.They are activated by signaling inputs from extrac…	0.0193725	20
cd14069	STKc_Chk1 Catalytic domain of the Serine/Threonine kinase Checkpoint kinase 1. STKs catalyze the transfer of the gamma-phosphoryl group from ATP to serine/threonine residues on protein substrates. Chk1 is implicated in many major checkpoints of the cell cycle providing a link between upstream sensors and the cell cycle engine. It plays an important role in DNA damage response and maintaining geno…	0.0276572	20
cd14072	STKc_MARK Catalytic domain of the Serine/Threonine Kinases MAP/microtubule affinity-regulating kinases. STKs catalyze the transfer of the gamma-phosphoryl group from ATP to serine/threonine residues on protein substrates. MARKs also called Partitioning-defective 1 (Par1) proteins function as regulators of diverse cellular processes in nematodes Drosophila yeast and vertebrates. They are involved …	0.0299687	20
cd14073	STKc_NUAK Catalytic domain of the Serine/Threonine Kinase novel (nua) kinase family NUAK. STKs catalyze the transfer of the gamma-phosphoryl group from ATP to serine/threonine residues on protein substrates. NUAK proteins are classified as AMP-activated protein kinase (AMPK)-related kinases which like AMPK are activated by the major tumor suppressor LKB1. Vertebrates contain two NUAK proteins cal…	0.0299687	20
COG0387	ChaA Ca2 /H antiporter Inorganic ion transport and metabolism .	0.0193725	20
COG0530	ECM27 Ca2 /Na antiporter Inorganic ion transport and metabolism .	0.0193725	20
COG0652	PpiB Peptidyl-prolyl cis-trans isomerase (rotamase) - cyclophilin family Posttranslational modification protein turnover chaperones .	0.0193725	20
pfam00160	Pro_isomerase Cyclophilin type peptidyl-prolyl cis-trans isomerase/CLD. The peptidyl-prolyl cis-trans isomerases also known as cyclophilins share this domain of about 109 amino acids. Cyclophilins have been found in all organisms studied so far and catalyse peptidyl-prolyl isomerization during which the peptide bond preceding proline (the peptidyl-prolyl bond) is stabilized in the cis conformatio…	0.0193725	20
pfam01699	Na_Ca_ex Sodium/calcium exchanger protein. This is a family of sodium/calcium exchanger integral membrane proteins.This family covers the integral membrane regions of the proteins. Sodium/calcium exchangers regulate intracellular Ca2 concentrations in many cells cardiac myocytes epithelial cells neurons retinal rod photoreceptors and smooth muscle cells. Ca2 is moved into or out of the cytosol de…	0.0314672	20
pfam05212	DUF707 Protein of unknown function (DUF707). This family consists of several uncharacterized proteins from Arabidopsis thaliana.	0.0193725	20
PLN03149	PLN03149 peptidyl-prolyl isomerase H (cyclophilin H) Provisional.	0.0193725	20
PTZ00060	PTZ00060 cyclophilin Provisional.	0.0193725	20
PTZ00221	PTZ00221 cyclophilin Provisional.	0.0193725	20
TIGR00378	cax calcium/proton exchanger (cax). Transport and binding proteins Cations and iron carrying compounds .	0.0193725	20
TIGR00846	Putative_ionic_transporter_y4hA calcium/proton exchanger. The Ca2 Cation Antiporter (CaCA) Family (TC 2.A.19)Proteins of the CaCA family are found ubiquitously having been identified in animals plants yeast archaea and widely divergent bacteria.All of the characterized animal proteins catalyze Ca2 Na exchange although some also transport K .The NCX1 plasma membrane protein exchanges 3 Na for 1 Ca…	0.0193725	20
cd00170	SEC14 Sec14p-like lipid-binding domain. Found in secretory proteins such as S. cerevisiae phosphatidylinositol transfer protein (Sec14p) and in lipid regulated proteins such as RhoGAPs RhoGEFs and neurofibromin (NF1). SEC14 domain of Dbl is known to associate with G protein beta/gamma subunits.	0.0179371	21
cd00828	elong_cond_enzymes elongating condensing enzymes are a subclass of decarboxylating condensing enzymes including beta-ketoacyl ACP synthase type I and II and polyketide synthases.They are characterized by the utlization of acyl carrier protein (ACP) thioesters as primer substrates as well as the nature of their active site residues.	0.0179371	21
cd00832	CLF Chain-length factor (CLF) is a factor required for polyketide chain initiation of aromatic antibiotic-producing polyketide synthases (PKSs) of filamentous bacteria. CLFs have been shown to have decarboxylase activity towards malonyl-acyl carrier protein (ACP). CLFs are similar to other elongation ketosynthase domains but their active site cysteine is replaced by a conserved glutamine.	0.0178865	21
cd00834	KAS_I_II Beta-ketoacyl-acyl carrier protein (ACP) synthase (KAS) type I and II. KASs are responsible for the elongation steps in fatty acid biosynthesis. KASIII catalyses the initial condensation and KAS I and II catalyze further elongation steps by Claisen condensation of malonyl-acyl carrier protein (ACP) with acyl-ACP.	0.0179371	21
cd02248	Peptidase_C1A Peptidase C1A subfamily (MEROPS database nomenclature) composed of cysteine peptidases (CPs) similar to papain including the mammalian CPs (cathepsins B C F H L K O S V X and W). Papain is an endopeptidase with specific substrate preferences primarily for bulky hydrophobic or aromatic residues at the S2 subsite a hydrophobic pocket in papain that accommodates the P2 sidechain of the…	0.00111159	21
cd02619	Peptidase_C1 C1 Peptidase family (MEROPS database nomenclature) also referred to as the papain family composed of two subfamilies of cysteine peptidases (CPs) C1A (papain)and C1B (bleomycin hydrolase). Papain-like enzymes are mostly endopeptidases with some exceptions like cathepsins B C H and X which are exopeptidases. Papain-like CPs have different functions in various organisms. Plant CPs are …	0.00111159	21
cd02620	Peptidase_C1A_CathepsinB Cathepsin B group composed of cathepsin B and similar proteins including tubulointerstitial nephritis antigen (TIN-Ag). Cathepsin B is a lysosomal papain-like cysteine peptidase which is expressed in all tissues and functions primarily as an exopeptidase through its carboxydipeptidyl activity. Together with other cathepsins it is involved in the degradation of proteins pr…	0.00111159	21
cd02621	Peptidase_C1A_CathepsinC Cathepsin C also known as Dipeptidyl Peptidase I (DPPI) an atypical papain-like cysteine peptidase with chloride dependency and dipeptidyl aminopeptidase activity resulting from its tetrameric structure which limits substrate access. Each subunit of the tetramer is composed of three peptides the heavy and light chains which together adopts the papain fold and forms the ca…	0.00111159	21
cd02698	Peptidase_C1A_CathepsinX Cathepsin X the only papain-like lysosomal cysteine peptidase exhibiting carboxymonopeptidase activity. It can also act as a carboxydipeptidase like cathepsin B but has been shown to preferentially cleave substrates through a monopeptidyl carboxypeptidase pathway.The propeptide region of cathepsin X the shortest among papain-like peptidases is covalently attached to the a…	0.00111159	21
cd03219	ABC_Mj1267_LivG_branched ATP-binding cassette component of branched chain amino acids transport system. The Mj1267/LivG ABC transporter subfamily is involved in the transport of the hydrophobic amino acids leucine isoleucine and valine. MJ1267 is a branched-chain amino acid transporter with 29 similarity to both the LivF and LivG components of the E. coli branched-chain amino acid transporter. MJ…	0.0179371	21
cd03230	ABC_DR_subfamily_A ATP-binding cassette domain of the drug resistance transporter and related proteins subfamily A. This family of ATP-binding proteins belongs to a multi-subunit transporter involved in drug resistance (BcrA and DrrA) nodulation lipid transport and lantibiotic immunity.In bacteria and archaea these transporters usually include an ATP-binding protein and one or two integral membra…	0.00111159	21
cd03263	ABC_subfamily_A ATP-binding cassette domain of the lipid transporters subfamily A. The ABCA subfamily mediates the transport of a variety of lipid compounds. Mutations of members of ABCA subfamily are associated with human genetic diseases such as familial high-density lipoprotein (HDL)deficiency neonatal surfactant deficiency degenerative retinopathies and congenital keratinization disorders. Th…	0.0179371	21
cd03264	ABC_drug_resistance_like ABC-type multidrug transport system ATPase component. The biological function of this family is not well characterized but display ABC domains similar to members of ABCA subfamily. ABC transporters are a large family of proteins involved in the transport of a wide variety of different compounds like sugars ions peptides and more complex organic molecules. The nucleotide b…	0.0136528	21
cd03265	ABC_DrrA Daunorubicin/doxorubicin resistance ATP-binding protein. DrrA is the ATP-binding protein component of a bacterial exporter complex that confers resistance to the antibiotics daunorubicin and doxorubicin. In addition to DrrA the complex includes an integral membrane protein called DrrB. DrrA belongs to the ABC family of transporters and shares sequence and functional similarities with a p…	0.00111159	21
cd03266	ABC_NatA_sodium_exporter ATP-binding cassette domain of the Na transporter. NatA is the ATPase component of a bacterial ABC-type Na transport system called NatAB which catalyzes ATP-dependent electrogenic Na extrusion without mechanically coupled proton or K uptake. NatB possess six putative membrane spanning regions at its C-terminus. In B. subtilis NatAB is inducible by agents such as ethanol a…	0.00344787	21
cd03268	ABC_BcrA_bacitracin_resist ATP-binding cassette domain of the bacitracin-resistance transporter. The BcrA subfamily represents ABC transporters involved in peptide antibiotic resistance. Bacitracin is a dodecapeptide antibiotic produced by B. licheniformis and B. subtilis. The synthesis of bacitracin is non-ribosomally catalyzed by a multi-enzyme complex BcrABC. Bacitracin has potent antibiotic a…	0.00344787	21
COG0304	FabB 3-oxoacyl-(acyl-carrier-protein) synthase Lipid metabolism / Secondary metabolites biosynthesis transport and catabolism .	0.0179371	21
COG0574	PpsA Phosphoenolpyruvate synthase/pyruvate phosphate dikinase Carbohydrate transport and metabolism .	0.0312979	21
COG0697	RhaT Permeases of the drug/metabolite transporter (DMT) superfamily Carbohydrate transport and metabolism / Amino acid transport and metabolism / General function prediction only .	0.0179371	21
COG1131	CcmA ABC-type multidrug transport system ATPase component Defense mechanisms .	0.0201042	21
COG4555	NatA ABC-type Na transport system ATPase component Energy production and conversion / Inorganic ion transport and metabolism .	0.00111159	21
COG4870	COG4870 Cysteine protease Posttranslational modification protein turnover chaperones .	0.00111159	21
pfam00109	ketoacyl-synt Beta-ketoacyl synthase N-terminal domain. The structure of beta-ketoacyl synthase is similar to that of the thiolase family (pfam00108) and also chalcone synthase. The active site of beta-ketoacyl synthase is located between the N and C-terminal domains. The N-terminal domain contains most of the structures involved in dimer formation and also the active site cysteine.	0.0179371	21
pfam00112	Peptidase_C1 Papain family cysteine protease.	0.00111159	21
pfam00650	CRAL_TRIO CRAL/TRIO domain.	0.0179371	21
pfam01326	PPDK_N Pyruvate phosphate dikinase PEP/pyruvate binding domain. This enzyme catalyses the reversible conversion of ATP to AMP pyrophosphate and phosphoenolpyruvate (PEP).	0.0312979	21
pfam03765	CRAL_TRIO_N CRAL/TRIO N-terminal domain. This all-alpha domain is found to the N-terminus of pfam00650.	0.0179371	21
pfam08246	Inhibitor_I29 Cathepsin propeptide inhibitor domain (I29). This domain is found at the N-terminus of some C1 peptidases such as Cathepsin L where it acts as a propeptide.There are also a number of proteins that are composed solely of multiple copies of this domain such as the peptidase inhibitor salarin. This family is classified as I29 by MEROPS.	0.00111159	21
pfam13716	CRAL_TRIO_2 Divergent CRAL/TRIO domain. This family includes divergent members of the CRAL-TRIO domain family.This family includes ECM25 that contains a divergent CRAL-TRIO domain identified by Gallego and colleagues.	0.0178865	21
PLN02784	PLN02784 alpha-amylase.	0.0431619	21
PLN02787	PLN02787 3-oxoacyl- acyl-carrier-protein synthase II.	0.0179371	21
PLN02836	PLN02836 3-oxoacyl- acyl-carrier-protein synthase.	0.0179371	21
PRK05952	PRK05952 3-oxoacyl-(acyl carrier protein) synthase II Reviewed.	0.0178865	21
PRK06241	PRK06241 phosphoenolpyruvate synthase Validated.	0.0312979	21
PRK06333	PRK06333 3-oxoacyl-(acyl carrier protein) synthase II Reviewed.	0.0179371	21
PRK06464	PRK06464 phosphoenolpyruvate synthase Validated.	0.0312979	21
PRK06501	PRK06501 3-oxoacyl-(acyl carrier protein) synthase II Reviewed.	0.0179371	21
PRK07103	PRK07103 polyketide beta-ketoacyl acyl carrier protein synthase Validated.	0.0179371	21
PRK07314	PRK07314 3-oxoacyl-(acyl carrier protein) synthase II Reviewed.	0.0179371	21
PRK07910	PRK07910 3-oxoacyl-(acyl carrier protein) synthase II Reviewed.	0.0179371	21
PRK07967	PRK07967 3-oxoacyl-(acyl carrier protein) synthase I Reviewed.	0.0179371	21
PRK08439	PRK08439 3-oxoacyl-(acyl carrier protein) synthase II Reviewed.	0.0179371	21
PRK08722	PRK08722 3-oxoacyl-(acyl carrier protein) synthase II Reviewed.	0.0179371	21
PRK09116	PRK09116 3-oxoacyl-(acyl carrier protein) synthase II Reviewed.	0.0179371	21
PRK13536	PRK13536 nodulation factor exporter subunit NodI Provisional.	0.00344787	21
PRK13537	PRK13537 nodulation ABC transporter NodI Provisional.	0.000983017	21
PRK14691	PRK14691 3-oxoacyl-(acyl carrier protein) synthase II Provisional.	0.0179371	21
PTZ00021	PTZ00021 falcipain-2 Provisional.	0.00111159	21
PTZ00049	PTZ00049 cathepsin C-like protein Provisional.	0.00111159	21
PTZ00050	PTZ00050 3-oxoacyl-acyl carrier protein synthase Provisional.	0.0179371	21
PTZ00200	PTZ00200 cysteine proteinase Provisional.	0.00111159	21
PTZ00203	PTZ00203 cathepsin L protease Provisional.	0.00111159	21
PTZ00364	PTZ00364 dipeptidyl-peptidase I precursor Provisional.	0.00111159	21
PTZ00462	PTZ00462 Serine-repeat antigen protein Provisional.	0.00111159	21
smart00516	SEC14 Domain in homologues of a S. cerevisiae phosphatidylinositol transfer protein (Sec14p). Domain in homologues of a S. cerevisiae phosphatidylinositol transfer protein(Sec14p) and in RhoGAPs RhoGEFs and the RasGAP neurofibromin(NF1). Lipid-binding domain. The SEC14 domain of Dbl is known to associate with G protein beta/gamma subunits.	0.0179371	21
smart00645	Pept_C1 Papain family cysteine protease.	0.00111159	21
smart00848	Inhibitor_I29 Cathepsin propeptide inhibitor domain (I29). This domain is found at the N-terminus of some C1 peptidases such as Cathepsin L where it acts as a propeptide.There are also a number of proteins that are composed solely of multiple copies of this domain such as the peptidase inhibitor salarin. This family is classified as I29 by MEROPS.Peptide proteinase inhibitors can be found as sing…	0.00111159	21
smart01100	CRAL_TRIO_N CRAL/TRIO N-terminal domain.	0.0179371	21
TIGR01188	drrA daunorubicin resistance ABC transporter ATP-binding subunit. This model describes daunorubicin resistance ABC transporter ATP binding subunit in bacteria and archaea.This model is restricted in its scope to preferentially recognize the ATP binding subunit associated with effux of the drug daunorubicin. This transport system belong to the larger ATP-Binding Cassette (ABC) transporter superfam…	0.000983017	21
TIGR01257	Retinal-specific_ATP-binding_cassette_transporter retinal-specific rim ABC transporter. This model describes the photoreceptor protein (rim protein) in eukaryotes. It is the member of ABC transporter superfamily. Rim protein is a membrane glycoprotein which is localized in the photoreceptor outer segment discs. Mutation/s in its genetic loci is implicated in the recessive Stargardt's disease. Tra…	0.000983017	21
TIGR01288	Nod_factor_export_ATP-binding_protein_I ATP-binding ABC transporter family nodulation protein NodI. This protein is required for normal nodulation by nitrogen-fixing root nodule bacteria such as Mesorhizobium loti. It is a member of the family of ABC transporter ATP binding proteins and works with NodJ to export a nodulation signal molecule. This model does not recognize the highly divergent NodI…	0.00344787	21
TIGR01418	Phosphoenolpyruvate_synthase phosphoenolpyruvate synthase. Also called pyruvate water dikinase and PEP synthase.The member from Methanococcus jannaschii contains a large intein. This enzyme generates phosphoenolpyruvate (PEP) from pyruvate hydrolyzing ATP to AMP and releasing inorganic phosphate in the process. The enzyme shows extensive homology to other enzymes that use PEP as substrate or prod…	0.0312979	21
TIGR03150	fabF beta-ketoacyl-acyl-carrier-protein synthase II. 3-oxoacyl- acyl-carrier-protein synthase 2 (KAS-II FabF)is involved in the condensation step of fatty acid biosynthesis in which the malonyl donor group is decarboxylated and the resulting carbanion used to attack and extend the acyl group attached to the acyl carrier protein. Most genomes encoding fatty acid biosynthesis contain a number of co…	0.0179371	21
TIGR03740	galliderm_ABC gallidermin-class lantibiotic protection ABC transporter ATP-binding subunit. Model TIGR03731 represents the family of all lantibiotics related to gallidermin including epidermin mutatin and nisin. This protein family describes the ATP-binding subunit of a gallidermin/epidermin class lantibiotic protection transporter. It is largely restricted to gallidermin-family lantibiotic biosy…	0.00173334	21
The first column is ids of enriched conserved domains; the second column is the detail description of corresponding conserved domains and the last two columns are q-value of enrichment analysis and corresponding module ids respectively.
