# Supplementary material for: Whole transcriptome sequencing of Pseudomonas syringae pv. actinidiae-infected kiwifruit plants reveals species-specific interaction between long non-coding RNA and coding genes
Source: Sci Rep. 2017 Jul 7;7:4910. doi: 10.1038/s41598-017-05377-y (PMC5501815; doi:10.1038/s41598-017-05377-y)
Supplement: Supplementary file 11 — Supplementary Data S10 [file 41598_2017_5377_MOESM11_ESM.xls]

## Sheet: Supplementary Data S10
Table S15. Function prediction of lncRNAs based on WGCNA and enrichment analysis.
Group 1 GO enrichment analysis for lncRNA-associated gene sets.
Module id	Transcripts id	Go id	GO Terms	q-value
1	TCONS_00018068	GO:0047130	saccharopine dehydrogenase (NADP+	9.65792e-06
1	TCONS_00018068	GO:0047131	saccharopine dehydrogenase (NAD+	9.65792e-06
1	TCONS_00018068	GO:0033512	L-lysine catabolic process to acetyl-CoA via saccharopine	6.0946e-05
1	TCONS_00018068	GO:0004124	cysteine synthase activity	0.0050253
1	TCONS_00018068	GO:0004575	sucrose alpha-glucosidase activity	0.00544605
1	TCONS_00018068	GO:0006535	cysteine biosynthetic process from serine	0.00544605
1	TCONS_00018068	GO:0016157	sucrose synthase activity	0.00544605
1	TCONS_00018068	GO:0030552	cAMP binding	0.00576895
1	TCONS_00018068	GO:0030553	cGMP binding	0.00576895
1	TCONS_00018068	GO:0005887	integral component of plasma membrane	0.00881617
1	TCONS_00018068	GO:0005985	sucrose metabolic process	0.011267
1	TCONS_00018068	GO:0005506	iron ion binding	0.011267
1	TCONS_00018068	GO:0005975	carbohydrate metabolic process	0.011267
1	TCONS_00018068	GO:0042391	regulation of membrane potential	0.0204536
1	TCONS_00018068	GO:0071805	potassium ion transmembrane transport	0.0231512
1	TCONS_00018068	GO:0004620	phospholipase activity	0.0231512
1	TCONS_00018068	GO:0005221	intracellular cyclic nucleotide activated cation channel activity	0.0231512
1	TCONS_00018068	GO:0005242	inward rectifier potassium channel activity	0.0231512
1	TCONS_00018068	GO:0005987	sucrose catabolic process	0.0231512
1	TCONS_00018068	GO:0047274	galactinol-sucrose galactosyltransferase activity	0.0231512
1	TCONS_00018068	GO:0050897	cobalt ion binding	0.0231512
1	TCONS_00018068	GO:0033926	glycopeptide alpha-N-acetylgalactosaminidase activity	0.0384403
1	TCONS_00025178	GO:0004124	cysteine synthase activity	0.000627767
1	TCONS_00025178	GO:0006535	cysteine biosynthetic process from serine	0.000627767
1	TCONS_00025178	GO:0030552	cAMP binding	0.000627767
1	TCONS_00025178	GO:0030553	cGMP binding	0.000627767
1	TCONS_00025178	GO:0016157	sucrose synthase activity	0.000627767
1	TCONS_00025178	GO:0047130	saccharopine dehydrogenase (NADP+	0.000759566
1	TCONS_00025178	GO:0047131	saccharopine dehydrogenase (NAD+	0.000759566
1	TCONS_00025178	GO:0005887	integral component of plasma membrane	0.00151255
1	TCONS_00025178	GO:0005985	sucrose metabolic process	0.00151255
1	TCONS_00025178	GO:0033512	L-lysine catabolic process to acetyl-CoA via saccharopine	0.00151255
1	TCONS_00025178	GO:0042391	regulation of membrane potential	0.00215138
1	TCONS_00025178	GO:0071805	potassium ion transmembrane transport	0.00261519
1	TCONS_00025178	GO:0005221	intracellular cyclic nucleotide activated cation channel activity	0.00643542
1	TCONS_00025178	GO:0005242	inward rectifier potassium channel activity	0.00643542
1	TCONS_00025178	GO:0005262	calcium channel activity	0.00955229
1	TCONS_00025178	GO:0001676	long-chain fatty acid metabolic process	0.0208939
1	TCONS_00025178	GO:0030001	metal ion transport	0.0208939
1	TCONS_00025178	GO:0005506	iron ion binding	0.031856
1	TCONS_00025178	GO:0016740	transferase activity	0.031856
1	TCONS_00025178	GO:0070588	calcium ion transmembrane transport	0.031856
1	TCONS_00025178	GO:0006631	fatty acid metabolic process	0.031856
1	TCONS_00025178	GO:0004575	sucrose alpha-glucosidase activity	0.0397021
1	TCONS_00025178	GO:0005759	mitochondrial matrix	0.039708
1	TCONS_00025688	GO:0047130	saccharopine dehydrogenase (NADP+	0.000368186
1	TCONS_00025688	GO:0047131	saccharopine dehydrogenase (NAD+	0.000368186
1	TCONS_00025688	GO:0033512	L-lysine catabolic process to acetyl-CoA via saccharopine	0.00119205
1	TCONS_00025688	GO:0004124	cysteine synthase activity	0.00306121
1	TCONS_00025688	GO:0004575	sucrose alpha-glucosidase activity	0.00338095
1	TCONS_00025688	GO:0006535	cysteine biosynthetic process from serine	0.00338095
1	TCONS_00025688	GO:0016157	sucrose synthase activity	0.00353971
1	TCONS_00025688	GO:0030552	cAMP binding	0.00353971
1	TCONS_00025688	GO:0030553	cGMP binding	0.00353971
1	TCONS_00025688	GO:0005887	integral component of plasma membrane	0.00411682
1	TCONS_00025688	GO:0005506	iron ion binding	0.00451446
1	TCONS_00025688	GO:0005985	sucrose metabolic process	0.00712042
1	TCONS_00025688	GO:0005975	carbohydrate metabolic process	0.0127769
1	TCONS_00025688	GO:0042391	regulation of membrane potential	0.0127769
1	TCONS_00025688	GO:0071805	potassium ion transmembrane transport	0.0156437
1	TCONS_00025688	GO:0005221	intracellular cyclic nucleotide activated cation channel activity	0.0178302
1	TCONS_00025688	GO:0005242	inward rectifier potassium channel activity	0.0178302
1	TCONS_00025688	GO:0005987	sucrose catabolic process	0.0178302
1	TCONS_00025688	GO:0047274	galactinol-sucrose galactosyltransferase activity	0.0178302
1	TCONS_00025688	GO:0050897	cobalt ion binding	0.0178302
1	TCONS_00025688	GO:0033926	glycopeptide alpha-N-acetylgalactosaminidase activity	0.027435
1	TCONS_00025688	GO:0005759	mitochondrial matrix	0.0329163
1	TCONS_00025688	GO:0005262	calcium channel activity	0.0330605
1	TCONS_00025688	GO:0006952	defense response	0.0430257
1	TCONS_00048356	GO:0047130	saccharopine dehydrogenase (NADP+	0.000132114
1	TCONS_00048356	GO:0047131	saccharopine dehydrogenase (NAD+	0.000132114
1	TCONS_00048356	GO:0033512	L-lysine catabolic process to acetyl-CoA via saccharopine	0.000243206
1	TCONS_00048356	GO:0005506	iron ion binding	0.00298023
1	TCONS_00048356	GO:0004575	sucrose alpha-glucosidase activity	0.0136462
1	TCONS_00048356	GO:0009526	plastid envelope	0.0136462
1	TCONS_00048356	GO:0030552	cAMP binding	0.0136462
1	TCONS_00048356	GO:0030553	cGMP binding	0.0136462
1	TCONS_00048356	GO:0006811	ion transport	0.0178013
1	TCONS_00048356	GO:0010020	chloroplast fission	0.0206945
1	TCONS_00048356	GO:0042391	regulation of membrane potential	0.0229012
1	TCONS_00048356	GO:0071805	potassium ion transmembrane transport	0.0229012
1	TCONS_00048356	GO:0006633	fatty acid biosynthetic process	0.0229012
1	TCONS_00048356	GO:0043531	ADP binding	0.0229012
1	TCONS_00048356	GO:0005221	intracellular cyclic nucleotide activated cation channel activity	0.0229012
1	TCONS_00048356	GO:0005242	inward rectifier potassium channel activity	0.0229012
1	TCONS_00048356	GO:0005982	starch metabolic process	0.0229012
1	TCONS_00048356	GO:0005987	sucrose catabolic process	0.0229012
1	TCONS_00048356	GO:0004497	monooxygenase activity	0.0229012
1	TCONS_00048356	GO:0016705	oxidoreductase activity	0.00420331
1	TCONS_00048356	GO:0031929	TOR signaling	0.0338626
1	TCONS_00048356	GO:0031931	TORC1 complex	0.0338626
1	TCONS_00048356	GO:0005887	integral component of plasma membrane	0.0338626
1	TCONS_00054462	GO:0010193	response to ozone	0.0217757
1	TCONS_00054462	GO:0001676	long-chain fatty acid metabolic process	0.0217757
1	TCONS_00054462	GO:0004467	long-chain fatty acid-CoA ligase activity	0.0217757
1	TCONS_00054462	GO:0048544	recognition of pollen	0.0217757
1	TCONS_00054462	GO:0015833	peptide transport	0.0217757
1	TCONS_00054462	GO:0016021	integral component of membrane	0.0217757
1	TCONS_00054462	GO:0006631	fatty acid metabolic process	0.0217757
1	TCONS_00077233	GO:0004124	cysteine synthase activity	0.0039672
1	TCONS_00077233	GO:0004575	sucrose alpha-glucosidase activity	0.0039672
1	TCONS_00077233	GO:0006535	cysteine biosynthetic process from serine	0.0039672
1	TCONS_00077233	GO:0016157	sucrose synthase activity	0.0039672
1	TCONS_00077233	GO:0047130	saccharopine dehydrogenase (NADP+	0.0045795
1	TCONS_00077233	GO:0047131	saccharopine dehydrogenase (NAD+	0.0045795
1	TCONS_00077233	GO:0030552	cAMP binding	0.0039672
1	TCONS_00077233	GO:0030553	cGMP binding	0.0039672
1	TCONS_00077233	GO:0005887	integral component of plasma membrane	0.00455705
1	TCONS_00077233	GO:0005985	sucrose metabolic process	0.00773853
1	TCONS_00077233	GO:0033512	L-lysine catabolic process to acetyl-CoA via saccharopine	0.00773853
1	TCONS_00077233	GO:0005975	carbohydrate metabolic process	0.013708
1	TCONS_00077233	GO:0042391	regulation of membrane potential	0.013708
1	TCONS_00077233	GO:0071805	potassium ion transmembrane transport	0.0166981
1	TCONS_00077233	GO:0005221	intracellular cyclic nucleotide activated cation channel activity	0.0186981
1	TCONS_00077233	GO:0005242	inward rectifier potassium channel activity	0.0186981
1	TCONS_00077233	GO:0005758	mitochondrial intermembrane space	0.0186981
1	TCONS_00077233	GO:0005987	sucrose catabolic process	0.0186981
1	TCONS_00077233	GO:0050897	cobalt ion binding	0.0186981
1	TCONS_00077233	GO:0005506	iron ion binding	0.0258011
1	TCONS_00077233	GO:0033926	glycopeptide alpha-N-acetylgalactosaminidase activity	0.0273319
1	TCONS_00077233	GO:0005759	mitochondrial matrix	0.0327926
1	TCONS_00077233	GO:0005262	calcium channel activity	0.0329362
1	TCONS_00077233	GO:0006952	defense response	0.042864
1	TCONS_00078414	GO:0004124	cysteine synthase activity	0.000611081
1	TCONS_00078414	GO:0006535	cysteine biosynthetic process from serine	0.000611081
1	TCONS_00078414	GO:0047130	saccharopine dehydrogenase (NADP+	0.000753117
1	TCONS_00078414	GO:0047131	saccharopine dehydrogenase (NAD+	0.000753117
1	TCONS_00078414	GO:0033512	L-lysine catabolic process to acetyl-CoA via saccharopine	0.00169198
1	TCONS_00078414	GO:0005506	iron ion binding	0.00882168
1	TCONS_00078414	GO:0016157	sucrose synthase activity	0.0139873
1	TCONS_00078414	GO:0055085	transmembrane transport	0.0205857
1	TCONS_00078414	GO:0001676	long-chain fatty acid metabolic process	0.0205857
1	TCONS_00078414	GO:0005985	sucrose metabolic process	0.0205857
1	TCONS_00078414	GO:0030001	metal ion transport	0.0205857
1	TCONS_00078414	GO:0005887	integral component of plasma membrane	0.0209822
1	TCONS_00078414	GO:0016740	transferase activity	0.0245923
1	TCONS_00078414	GO:0006631	fatty acid metabolic process	0.0306188
1	TCONS_00099186	GO:0047130	saccharopine dehydrogenase (NADP+	9.15169e-06
1	TCONS_00099186	GO:0047131	saccharopine dehydrogenase (NAD+	9.15169e-06
1	TCONS_00099186	GO:0033512	L-lysine catabolic process to acetyl-CoA via saccharopine	5.74511e-05
1	TCONS_00099186	GO:0005758	mitochondrial intermembrane space	0.00382186
1	TCONS_00099186	GO:0004124	cysteine synthase activity	0.00382186
1	TCONS_00099186	GO:0004575	sucrose alpha-glucosidase activity	0.00450752
1	TCONS_00099186	GO:0006535	cysteine biosynthetic process from serine	0.00450752
1	TCONS_00099186	GO:0016157	sucrose synthase activity	0.00456045
1	TCONS_00099186	GO:0030552	cAMP binding	0.00493871
1	TCONS_00099186	GO:0030553	cGMP binding	0.00493871
1	TCONS_00099186	GO:0005887	integral component of plasma membrane	0.00746966
1	TCONS_00099186	GO:0050660	flavin adenine dinucleotide binding	0.00812272
1	TCONS_00099186	GO:0005985	sucrose metabolic process	0.00889045
1	TCONS_00099186	GO:0005506	iron ion binding	0.00889045
1	TCONS_00099186	GO:0005975	carbohydrate metabolic process	0.00889045
1	TCONS_00099186	GO:0042391	regulation of membrane potential	0.0170481
1	TCONS_00099186	GO:0071805	potassium ion transmembrane transport	0.0203815
1	TCONS_00099186	GO:0005221	intracellular cyclic nucleotide activated cation channel activity	0.0203815
1	TCONS_00099186	GO:0005242	inward rectifier potassium channel activity	0.0203815
1	TCONS_00099186	GO:0005987	sucrose catabolic process	0.0203815
1	TCONS_00099186	GO:0034484	raffinose catabolic process	0.0203815
1	TCONS_00099186	GO:0047274	galactinol-sucrose galactosyltransferase activity	0.0203815
1	TCONS_00099186	GO:0050897	cobalt ion binding	0.0203815
1	TCONS_00099186	GO:0005777	peroxisome	0.0282874
1	TCONS_00099186	GO:0033926	glycopeptide alpha-N-acetylgalactosaminidase activity	0.032436
1	TCONS_00099186	GO:0005262	calcium channel activity	0.0386755
1	TCONS_00099186	GO:0055114	oxidation-reduction process	0.0386755
1	TCONS_00099186	GO:0005759	mitochondrial matrix	0.0386755
1	TCONS_00099186	GO:0052692	raffinose alpha-galactosidase activity	0.0422953
1	TCONS_00102387	GO:0005221	intracellular cyclic nucleotide activated cation channel activity	0.0040554
1	TCONS_00102387	GO:0005242	inward rectifier potassium channel activity	0.0040554
1	TCONS_00102387	GO:0005247	voltage-gated chloride channel activity	0.0040554
1	TCONS_00102387	GO:0034707	chloride channel complex	0.0040554
1	TCONS_00102387	GO:0030552	cAMP binding	0.0040554
1	TCONS_00102387	GO:0030553	cGMP binding	0.0040554
1	TCONS_00102387	GO:0005262	calcium channel activity	0.0040554
1	TCONS_00102387	GO:0015706	nitrate transport	0.0040554
1	TCONS_00102387	GO:0042391	regulation of membrane potential	0.0040554
1	TCONS_00102387	GO:0071805	potassium ion transmembrane transport	0.0040554
1	TCONS_00102387	GO:0070588	calcium ion transmembrane transport	0.00426522
1	TCONS_00102387	GO:0009705	plant-type vacuole membrane	0.00426522
1	TCONS_00102387	GO:0009626	plant-type hypersensitive response	0.00442701
1	TCONS_00102387	GO:0005516	calmodulin binding	0.00622749
1	TCONS_00102387	GO:0005887	integral component of plasma membrane	0.00650344
1	TCONS_00102387	GO:0006952	defense response	0.00650344
1	TCONS_00111675	GO:0004124	cysteine synthase activity	0.000632538
1	TCONS_00111675	GO:0006535	cysteine biosynthetic process from serine	0.000632538
1	TCONS_00111675	GO:0016157	sucrose synthase activity	0.000632538
1	TCONS_00111675	GO:0047130	saccharopine dehydrogenase (NADP+	0.000807892
1	TCONS_00111675	GO:0047131	saccharopine dehydrogenase (NAD+	0.000807892
1	TCONS_00111675	GO:0005985	sucrose metabolic process	0.00155901
1	TCONS_00111675	GO:0033512	L-lysine catabolic process to acetyl-CoA via saccharopine	0.00155901
1	TCONS_00111675	GO:0005887	integral component of plasma membrane	0.00569041
1	TCONS_00111675	GO:0030552	cAMP binding	0.00569041
1	TCONS_00111675	GO:0030553	cGMP binding	0.00569041
1	TCONS_00111675	GO:0005221	intracellular cyclic nucleotide activated cation channel activity	0.00571398
1	TCONS_00111675	GO:0005242	inward rectifier potassium channel activity	0.00571398
1	TCONS_00111675	GO:0005506	iron ion binding	0.00735401
1	TCONS_00111675	GO:0005262	calcium channel activity	0.00743905
1	TCONS_00111675	GO:0042391	regulation of membrane potential	0.0146121
1	TCONS_00111675	GO:0001676	long-chain fatty acid metabolic process	0.0146976
1	TCONS_00111675	GO:0030001	metal ion transport	0.0146976
1	TCONS_00111675	GO:0071805	potassium ion transmembrane transport	0.0146976
1	TCONS_00111675	GO:0055085	transmembrane transport	0.0146976
1	TCONS_00111675	GO:0016740	transferase activity	0.0213414
1	TCONS_00111675	GO:0070588	calcium ion transmembrane transport	0.0229408
1	TCONS_00111675	GO:0006631	fatty acid metabolic process	0.0232758
1	TCONS_00111675	GO:0004575	sucrose alpha-glucosidase activity	0.0279631
1	TCONS_00111675	GO:0005759	mitochondrial matrix	0.0279631
1	TCONS_00111675	GO:0009526	plastid envelope	0.0341231
1	TCONS_00131256	GO:0004124	cysteine synthase activity	0.00453686
1	TCONS_00131256	GO:0004575	sucrose alpha-glucosidase activity	0.00453686
1	TCONS_00131256	GO:0006535	cysteine biosynthetic process from serine	0.00453686
1	TCONS_00131256	GO:0016157	sucrose synthase activity	0.00453686
1	TCONS_00131256	GO:0047130	saccharopine dehydrogenase (NADP+	0.00520395
1	TCONS_00131256	GO:0047131	saccharopine dehydrogenase (NAD+	0.00520395
1	TCONS_00131256	GO:0030552	cAMP binding	0.00453686
1	TCONS_00131256	GO:0030553	cGMP binding	0.00453686
1	TCONS_00131256	GO:0005887	integral component of plasma membrane	0.0055852
1	TCONS_00131256	GO:0005506	iron ion binding	0.00658587
1	TCONS_00131256	GO:0005985	sucrose metabolic process	0.00793651
1	TCONS_00131256	GO:0033512	L-lysine catabolic process to acetyl-CoA via saccharopine	0.00793651
1	TCONS_00131256	GO:0042391	regulation of membrane potential	0.0153907
1	TCONS_00131256	GO:0005975	carbohydrate metabolic process	0.0153907
1	TCONS_00131256	GO:0071805	potassium ion transmembrane transport	0.0177311
1	TCONS_00131256	GO:0005221	intracellular cyclic nucleotide activated cation channel activity	0.020449
1	TCONS_00131256	GO:0005242	inward rectifier potassium channel activity	0.020449
1	TCONS_00131256	GO:0005987	sucrose catabolic process	0.020449
1	TCONS_00131256	GO:0050897	cobalt ion binding	0.020449
1	TCONS_00131256	GO:0033926	glycopeptide alpha-N-acetylgalactosaminidase activity	0.0319762
1	TCONS_00131256	GO:0005759	mitochondrial matrix	0.0383347
1	TCONS_00131256	GO:0005262	calcium channel activity	0.0383347
1	TCONS_00136295	GO:0005829	cytosol	0.0016546
1	TCONS_00136295	GO:0004620	phospholipase activity	0.0016546
1	TCONS_00149740	GO:0004124	cysteine synthase activity	0.00068353
1	TCONS_00149740	GO:0005887	integral component of plasma membrane	0.00068353
1	TCONS_00149740	GO:0006535	cysteine biosynthetic process from serine	0.00068353
1	TCONS_00149740	GO:0030552	cAMP binding	0.00068353
1	TCONS_00149740	GO:0030553	cGMP binding	0.00068353
1	TCONS_00149740	GO:0016157	sucrose synthase activity	0.00068353
1	TCONS_00149740	GO:0047130	saccharopine dehydrogenase (NADP+	0.000827301
1	TCONS_00149740	GO:0047131	saccharopine dehydrogenase (NAD+	0.000827301
1	TCONS_00149740	GO:0005985	sucrose metabolic process	0.00187802
1	TCONS_00149740	GO:0033512	L-lysine catabolic process to acetyl-CoA via saccharopine	0.00187802
1	TCONS_00149740	GO:0042391	regulation of membrane potential	0.00277529
1	TCONS_00149740	GO:0071805	potassium ion transmembrane transport	0.00336977
1	TCONS_00149740	GO:0005506	iron ion binding	0.00537181
1	TCONS_00149740	GO:0005221	intracellular cyclic nucleotide activated cation channel activity	0.00668448
1	TCONS_00149740	GO:0005242	inward rectifier potassium channel activity	0.00668448
1	TCONS_00149740	GO:0050897	cobalt ion binding	0.00668448
1	TCONS_00149740	GO:0005262	calcium channel activity	0.0103965
1	TCONS_00149740	GO:0001676	long-chain fatty acid metabolic process	0.0221237
1	TCONS_00149740	GO:0030001	metal ion transport	0.0221237
1	TCONS_00149740	GO:0006952	defense response	0.0309432
1	TCONS_00149740	GO:0055085	transmembrane transport	0.0309432
1	TCONS_00149740	GO:0015293	symporter activity	0.0309432
1	TCONS_00149740	GO:0016740	transferase activity	0.0309432
1	TCONS_00149740	GO:0004029	aldehyde dehydrogenase (NAD) activity	0.0309432
1	TCONS_00149740	GO:0006631	fatty acid metabolic process	0.0309432
1	TCONS_00149740	GO:0070588	calcium ion transmembrane transport	0.0309432
1	TCONS_00149740	GO:0004575	sucrose alpha-glucosidase activity	0.0381671
1	TCONS_00149740	GO:0005759	mitochondrial matrix	0.0398449
1	TCONS_00153106	GO:0047130	saccharopine dehydrogenase (NADP+	0.000390553
1	TCONS_00153106	GO:0047131	saccharopine dehydrogenase (NAD+	0.000390553
1	TCONS_00153106	GO:0033512	L-lysine catabolic process to acetyl-CoA via saccharopine	0.00123602
1	TCONS_00153106	GO:0004124	cysteine synthase activity	0.00317228
1	TCONS_00153106	GO:0004575	sucrose alpha-glucosidase activity	0.00350261
1	TCONS_00153106	GO:0006535	cysteine biosynthetic process from serine	0.00350261
1	TCONS_00153106	GO:0016157	sucrose synthase activity	0.00366602
1	TCONS_00153106	GO:0030552	cAMP binding	0.00366602
1	TCONS_00153106	GO:0030553	cGMP binding	0.00366602
1	TCONS_00153106	GO:0005887	integral component of plasma membrane	0.00436454
1	TCONS_00153106	GO:0005975	carbohydrate metabolic process	0.00492194
1	TCONS_00153106	GO:0001676	long-chain fatty acid metabolic process	0.00675727
1	TCONS_00153106	GO:0005985	sucrose metabolic process	0.00675727
1	TCONS_00153106	GO:0005506	iron ion binding	0.012333
1	TCONS_00153106	GO:0042391	regulation of membrane potential	0.012333
1	TCONS_00153106	GO:0006631	fatty acid metabolic process	0.013457
1	TCONS_00153106	GO:0071805	potassium ion transmembrane transport	0.0142713
1	TCONS_00153106	GO:0005221	intracellular cyclic nucleotide activated cation channel activity	0.0158184
1	TCONS_00153106	GO:0005242	inward rectifier potassium channel activity	0.0158184
1	TCONS_00153106	GO:0005987	sucrose catabolic process	0.0158184
1	TCONS_00153106	GO:0010193	response to ozone	0.0158184
1	TCONS_00153106	GO:0047274	galactinol-sucrose galactosyltransferase activity	0.0158184
1	TCONS_00153106	GO:0050897	cobalt ion binding	0.0158184
1	TCONS_00153106	GO:0033926	glycopeptide alpha-N-acetylgalactosaminidase activity	0.0246458
1	TCONS_00153106	GO:0005759	mitochondrial matrix	0.0299062
1	TCONS_00153106	GO:0005262	calcium channel activity	0.0300176
1	TCONS_00153106	GO:0006952	defense response	0.0398651
1	TCONS_00154384	GO:0047130	saccharopine dehydrogenase (NADP+	1.08533e-05
1	TCONS_00154384	GO:0047131	saccharopine dehydrogenase (NAD+	1.08533e-05
1	TCONS_00154384	GO:0033512	L-lysine catabolic process to acetyl-CoA via saccharopine	6.77338e-05
1	TCONS_00154384	GO:0005975	carbohydrate metabolic process	0.00302605
1	TCONS_00154384	GO:0005758	mitochondrial intermembrane space	0.00302605
1	TCONS_00154384	GO:0047274	galactinol-sucrose galactosyltransferase activity	0.00302605
1	TCONS_00154384	GO:0004124	cysteine synthase activity	0.00312548
1	TCONS_00154384	GO:0004575	sucrose alpha-glucosidase activity	0.00400979
1	TCONS_00154384	GO:0006535	cysteine biosynthetic process from serine	0.00400979
1	TCONS_00154384	GO:0016157	sucrose synthase activity	0.00408172
1	TCONS_00154384	GO:0030552	cAMP binding	0.00470242
1	TCONS_00154384	GO:0030553	cGMP binding	0.00470242
1	TCONS_00154384	GO:0005887	integral component of plasma membrane	0.00774843
1	TCONS_00154384	GO:0050660	flavin adenine dinucleotide binding	0.00838756
1	TCONS_00154384	GO:0005985	sucrose metabolic process	0.00909504
1	TCONS_00154384	GO:0005506	iron ion binding	0.0110713
1	TCONS_00154384	GO:0042391	regulation of membrane potential	0.0182412
1	TCONS_00154384	GO:0071805	potassium ion transmembrane transport	0.0225036
1	TCONS_00154384	GO:0005221	intracellular cyclic nucleotide activated cation channel activity	0.0232277
1	TCONS_00154384	GO:0005242	inward rectifier potassium channel activity	0.0232277
1	TCONS_00154384	GO:0005987	sucrose catabolic process	0.0232277
1	TCONS_00154384	GO:0050897	cobalt ion binding	0.0232277
1	TCONS_00154384	GO:0005777	peroxisome	0.0355755
1	TCONS_00154384	GO:0033926	glycopeptide alpha-N-acetylgalactosaminidase activity	0.0375459
1	TCONS_00157165	GO:0004124	cysteine synthase activity	0.00094082
1	TCONS_00157165	GO:0006535	cysteine biosynthetic process from serine	0.00094082
1	TCONS_00157165	GO:0016157	sucrose synthase activity	0.00094082
1	TCONS_00157165	GO:0047130	saccharopine dehydrogenase (NADP+	0.00116738
1	TCONS_00157165	GO:0047131	saccharopine dehydrogenase (NAD+	0.00116738
1	TCONS_00157165	GO:0005985	sucrose metabolic process	0.00231053
1	TCONS_00157165	GO:0033512	L-lysine catabolic process to acetyl-CoA via saccharopine	0.00231053
1	TCONS_00157165	GO:0005506	iron ion binding	0.00659042
1	TCONS_00157165	GO:0004575	sucrose alpha-glucosidase activity	0.00659042
1	TCONS_00157165	GO:0030552	cAMP binding	0.00713063
1	TCONS_00157165	GO:0030553	cGMP binding	0.00713063
1	TCONS_00157165	GO:0005221	intracellular cyclic nucleotide activated cation channel activity	0.00713063
1	TCONS_00157165	GO:0005242	inward rectifier potassium channel activity	0.00713063
1	TCONS_00157165	GO:0005887	integral component of plasma membrane	0.00713063
1	TCONS_00157165	GO:0042391	regulation of membrane potential	0.0213129
1	TCONS_00157165	GO:0001676	long-chain fatty acid metabolic process	0.0218059
1	TCONS_00157165	GO:0030001	metal ion transport	0.0218059
1	TCONS_00157165	GO:0071805	potassium ion transmembrane transport	0.0219903
1	TCONS_00157165	GO:0055085	transmembrane transport	0.0286813
1	TCONS_00157165	GO:0006952	defense response	0.0286813
1	TCONS_00157165	GO:0015293	symporter activity	0.029061
1	TCONS_00157165	GO:0016740	transferase activity	0.029061
1	TCONS_00157165	GO:0004029	aldehyde dehydrogenase (NAD) activity	0.029061
1	TCONS_00157165	GO:0006631	fatty acid metabolic process	0.029061
1	TCONS_00161107	GO:0004124	cysteine synthase activity	0.00452006
1	TCONS_00161107	GO:0004575	sucrose alpha-glucosidase activity	0.00452006
1	TCONS_00161107	GO:0006535	cysteine biosynthetic process from serine	0.00452006
1	TCONS_00161107	GO:0016157	sucrose synthase activity	0.00452006
1	TCONS_00161107	GO:0047130	saccharopine dehydrogenase (NADP+	0.00520395
1	TCONS_00161107	GO:0047131	saccharopine dehydrogenase (NAD+	0.00520395
1	TCONS_00161107	GO:0030552	cAMP binding	0.00452006
1	TCONS_00161107	GO:0030553	cGMP binding	0.00452006
1	TCONS_00161107	GO:0005887	integral component of plasma membrane	0.00556451
1	TCONS_00161107	GO:0005985	sucrose metabolic process	0.00862595
1	TCONS_00161107	GO:0033512	L-lysine catabolic process to acetyl-CoA via saccharopine	0.00862595
1	TCONS_00161107	GO:0042391	regulation of membrane potential	0.0153337
1	TCONS_00161107	GO:0005506	iron ion binding	0.0153337
1	TCONS_00161107	GO:0005975	carbohydrate metabolic process	0.0153337
1	TCONS_00161107	GO:0071805	potassium ion transmembrane transport	0.0176655
1	TCONS_00161107	GO:0050660	flavin adenine dinucleotide binding	0.018433
1	TCONS_00161107	GO:0005221	intracellular cyclic nucleotide activated cation channel activity	0.018433
1	TCONS_00161107	GO:0005242	inward rectifier potassium channel activity	0.018433
1	TCONS_00161107	GO:0005758	mitochondrial intermembrane space	0.018433
1	TCONS_00161107	GO:0005987	sucrose catabolic process	0.018433
1	TCONS_00161107	GO:0050897	cobalt ion binding	0.018433
1	TCONS_00161107	GO:0033926	glycopeptide alpha-N-acetylgalactosaminidase activity	0.0289616
1	TCONS_00161107	GO:0005759	mitochondrial matrix	0.03501
1	TCONS_00161107	GO:0005262	calcium channel activity	0.03501
1	TCONS_00194703	GO:0005758	mitochondrial intermembrane space	0.00598483
1	TCONS_00194703	GO:0055114	oxidation-reduction process	0.0198577
1	TCONS_00194703	GO:0005743	mitochondrial inner membrane	0.0198577
1	TCONS_00194703	GO:0016491	oxidoreductase activity	0.0249009
1	TCONS_00194703	GO:0006396	RNA processing	0.0249009
1	TCONS_00194705	GO:0004124	cysteine synthase activity	0.000993621
1	TCONS_00194705	GO:0006535	cysteine biosynthetic process from serine	0.000993621
1	TCONS_00194705	GO:0016157	sucrose synthase activity	0.000993621
1	TCONS_00194705	GO:0047130	saccharopine dehydrogenase (NADP+	0.00118563
1	TCONS_00194705	GO:0047131	saccharopine dehydrogenase (NAD+	0.00118563
1	TCONS_00194705	GO:0005506	iron ion binding	0.00213518
1	TCONS_00194705	GO:0005985	sucrose metabolic process	0.00213518
1	TCONS_00194705	GO:0033512	L-lysine catabolic process to acetyl-CoA via saccharopine	0.00213518
1	TCONS_00194705	GO:0004575	sucrose alpha-glucosidase activity	0.00696029
1	TCONS_00194705	GO:0030552	cAMP binding	0.00702876
1	TCONS_00194705	GO:0030553	cGMP binding	0.00702876
1	TCONS_00194705	GO:0005221	intracellular cyclic nucleotide activated cation channel activity	0.00702876
1	TCONS_00194705	GO:0005242	inward rectifier potassium channel activity	0.00702876
1	TCONS_00194705	GO:0005987	sucrose catabolic process	0.00702876
1	TCONS_00194705	GO:0005887	integral component of plasma membrane	0.00702876
1	TCONS_00194705	GO:0033926	glycopeptide alpha-N-acetylgalactosaminidase activity	0.00756305
1	TCONS_00194705	GO:0042391	regulation of membrane potential	0.0198609
1	TCONS_00194705	GO:0001676	long-chain fatty acid metabolic process	0.0206055
1	TCONS_00194705	GO:0030001	metal ion transport	0.0206055
1	TCONS_00194705	GO:0071805	potassium ion transmembrane transport	0.020902
1	TCONS_00194705	GO:0055085	transmembrane transport	0.027438
1	TCONS_00194705	GO:0015293	symporter activity	0.0299285
1	TCONS_00194705	GO:0016740	transferase activity	0.0299285
1	TCONS_00194705	GO:0006631	fatty acid metabolic process	0.0299285
1	TCONS_00194705	GO:0004497	monooxygenase activity	0.0299285
1	TCONS_00194705	GO:0005759	mitochondrial matrix	0.0382074
1	TCONS_00194705	GO:0016705	oxidoreductase activity	0.00473439
1	TCONS_00198999	GO:0047130	saccharopine dehydrogenase (NADP+	0.000489755
1	TCONS_00198999	GO:0047131	saccharopine dehydrogenase (NAD+	0.000489755
1	TCONS_00198999	GO:0033512	L-lysine catabolic process to acetyl-CoA via saccharopine	0.00157727
1	TCONS_00198999	GO:0004124	cysteine synthase activity	0.00403521
1	TCONS_00198999	GO:0004575	sucrose alpha-glucosidase activity	0.00444831
1	TCONS_00198999	GO:0006535	cysteine biosynthetic process from serine	0.00444831
1	TCONS_00198999	GO:0016157	sucrose synthase activity	0.00455555
1	TCONS_00198999	GO:0030552	cAMP binding	0.00464846
1	TCONS_00198999	GO:0030553	cGMP binding	0.00464846
1	TCONS_00198999	GO:0005887	integral component of plasma membrane	0.00626251
1	TCONS_00198999	GO:0005506	iron ion binding	0.00817488
1	TCONS_00198999	GO:0005985	sucrose metabolic process	0.00892412
1	TCONS_00198999	GO:0042391	regulation of membrane potential	0.0179021
1	TCONS_00198999	GO:0071805	potassium ion transmembrane transport	0.0217667
1	TCONS_00198999	GO:0005221	intracellular cyclic nucleotide activated cation channel activity	0.0236528
1	TCONS_00198999	GO:0005242	inward rectifier potassium channel activity	0.0236528
1	TCONS_00198999	GO:0005987	sucrose catabolic process	0.0236528
1	TCONS_00198999	GO:0050897	cobalt ion binding	0.0236528
1	TCONS_00198999	GO:0033926	glycopeptide alpha-N-acetylgalactosaminidase activity	0.037666
1	TCONS_00198999	GO:0005975	carbohydrate metabolic process	0.0420284
1	TCONS_00198999	GO:0005759	mitochondrial matrix	0.0428572
1	TCONS_00198999	GO:0005262	calcium channel activity	0.0428572
1	TCONS_00201561	GO:0004124	cysteine synthase activity	0.0041554
1	TCONS_00201561	GO:0004575	sucrose alpha-glucosidase activity	0.0041554
1	TCONS_00201561	GO:0006535	cysteine biosynthetic process from serine	0.0041554
1	TCONS_00201561	GO:0016157	sucrose synthase activity	0.0041554
1	TCONS_00201561	GO:0047130	saccharopine dehydrogenase (NADP+	0.00483474
1	TCONS_00201561	GO:0047131	saccharopine dehydrogenase (NAD+	0.00483474
1	TCONS_00201561	GO:0030552	cAMP binding	0.0041554
1	TCONS_00201561	GO:0030553	cGMP binding	0.0041554
1	TCONS_00201561	GO:0005887	integral component of plasma membrane	0.00488609
1	TCONS_00201561	GO:0005985	sucrose metabolic process	0.00804613
1	TCONS_00201561	GO:0033512	L-lysine catabolic process to acetyl-CoA via saccharopine	0.00804613
1	TCONS_00201561	GO:0005506	iron ion binding	0.0143378
1	TCONS_00201561	GO:0042391	regulation of membrane potential	0.0143378
1	TCONS_00201561	GO:0071805	potassium ion transmembrane transport	0.0174602
1	TCONS_00201561	GO:0005221	intracellular cyclic nucleotide activated cation channel activity	0.0203649
1	TCONS_00201561	GO:0005242	inward rectifier potassium channel activity	0.0203649
1	TCONS_00201561	GO:0005987	sucrose catabolic process	0.0203649
1	TCONS_00201561	GO:0050897	cobalt ion binding	0.0203649
1	TCONS_00201561	GO:0005975	carbohydrate metabolic process	0.0294337
1	TCONS_00201561	GO:0033926	glycopeptide alpha-N-acetylgalactosaminidase activity	0.0297982
1	TCONS_00201561	GO:0005759	mitochondrial matrix	0.0357431
1	TCONS_00201561	GO:0005262	calcium channel activity	0.0357431
1	TCONS_00203636	GO:0004124	cysteine synthase activity	0.00121363
1	TCONS_00203636	GO:0006535	cysteine biosynthetic process from serine	0.00121363
1	TCONS_00203636	GO:0005887	integral component of plasma membrane	0.00121363
1	TCONS_00203636	GO:0016157	sucrose synthase activity	0.00121363
1	TCONS_00203636	GO:0047130	saccharopine dehydrogenase (NADP+	0.00146415
1	TCONS_00203636	GO:0047131	saccharopine dehydrogenase (NAD+	0.00146415
1	TCONS_00203636	GO:0030552	cAMP binding	0.00121363
1	TCONS_00203636	GO:0030553	cGMP binding	0.00121363
1	TCONS_00203636	GO:0005985	sucrose metabolic process	0.0031684
1	TCONS_00203636	GO:0033512	L-lysine catabolic process to acetyl-CoA via saccharopine	0.0031684
1	TCONS_00203636	GO:0042391	regulation of membrane potential	0.00487978
1	TCONS_00203636	GO:0005506	iron ion binding	0.00487978
1	TCONS_00203636	GO:0071805	potassium ion transmembrane transport	0.00572763
1	TCONS_00203636	GO:0004575	sucrose alpha-glucosidase activity	0.00821454
1	TCONS_00203636	GO:0005221	intracellular cyclic nucleotide activated cation channel activity	0.00952552
1	TCONS_00203636	GO:0005242	inward rectifier potassium channel activity	0.00952552
1	TCONS_00203636	GO:0050897	cobalt ion binding	0.00952552
1	TCONS_00203636	GO:0005759	mitochondrial matrix	0.0131974
1	TCONS_00203636	GO:0005262	calcium channel activity	0.0154252
1	TCONS_00203636	GO:0055085	transmembrane transport	0.0266312
1	TCONS_00203636	GO:0001676	long-chain fatty acid metabolic process	0.028696
1	TCONS_00203636	GO:0030001	metal ion transport	0.028696
2	TCONS_00013489	GO:0009834	plant-type secondary cell wall biogenesis	3.22158e-10
2	TCONS_00013489	GO:0010333	terpene synthase activity	4.39408e-08
2	TCONS_00013489	GO:0000287	magnesium ion binding	7.57131e-05
2	TCONS_00013489	GO:0016760	cellulose synthase (UDP-forming) activity	0.000345665
2	TCONS_00013489	GO:0030244	cellulose biosynthetic process	0.000517378
2	TCONS_00013489	GO:0009832	plant-type cell wall biogenesis	0.000630641
2	TCONS_00013489	GO:0008270	zinc ion binding	0.00253136
2	TCONS_00013489	GO:0005886	plasma membrane	0.00958318
2	TCONS_00013489	GO:0046274	lignin catabolic process	0.024922
2	TCONS_00013489	GO:0052716	hydroquinone:oxygen oxidoreductase activity	0.024922
2	TCONS_00013489	GO:0005198	structural molecule activity	0.0264056
2	TCONS_00155302	GO:0010333	terpene synthase activity	6.33003e-06
2	TCONS_00155302	GO:0009834	plant-type secondary cell wall biogenesis	6.33003e-06
2	TCONS_00155302	GO:0000287	magnesium ion binding	0.000371726
2	TCONS_00155302	GO:0030244	cellulose biosynthetic process	0.00109554
2	TCONS_00155302	GO:0016760	cellulose synthase (UDP-forming) activity	0.00758638
2	TCONS_00155302	GO:0009832	plant-type cell wall biogenesis	0.00758638
2	TCONS_00155302	GO:0009958	positive gravitropism	0.00758638
2	TCONS_00155302	GO:0043622	cortical microtubule organization	0.013255
2	TCONS_00158301	GO:0009834	plant-type secondary cell wall biogenesis	2.10361e-06
2	TCONS_00158301	GO:0010333	terpene synthase activity	6.01356e-05
2	TCONS_00158301	GO:0000287	magnesium ion binding	0.00758897
2	TCONS_00158301	GO:0030244	cellulose biosynthetic process	0.0142862
2	TCONS_00158301	GO:0005886	plasma membrane	0.0411653
2	TCONS_00158301	GO:0009832	plant-type cell wall biogenesis	0.0411653
2	TCONS_00158301	GO:0009958	positive gravitropism	0.0411653
2	TCONS_00194706	GO:0009834	plant-type secondary cell wall biogenesis	7.47714e-08
2	TCONS_00194706	GO:0010333	terpene synthase activity	3.6738e-06
2	TCONS_00194706	GO:0000287	magnesium ion binding	0.000312636
2	TCONS_00194706	GO:0016760	cellulose synthase (UDP-forming) activity	0.00992184
2	TCONS_00194706	GO:0009832	plant-type cell wall biogenesis	0.00992184
2	TCONS_00194706	GO:0030244	cellulose biosynthetic process	0.0128472
3	TCONS_00046052	GO:0005086	ARF guanyl-nucleotide exchange factor activity	0.00196253
3	TCONS_00046052	GO:0015031	protein transport	0.00677966
3	TCONS_00046053	GO:0005086	ARF guanyl-nucleotide exchange factor activity	0.00196253
3	TCONS_00046053	GO:0015031	protein transport	0.00677966
4	TCONS_00012764	GO:0004066	asparagine synthase (glutamine-hydrolyzing) activity	0.0196476
4	TCONS_00012764	GO:0070981	L-asparagine biosynthetic process	0.0196476
4	TCONS_00012764	GO:0005634	nucleus	0.0374699
4	TCONS_00012764	GO:0003677	DNA binding	0.0424466
4	TCONS_00013115	GO:0004066	asparagine synthase (glutamine-hydrolyzing) activity	0.00231054
4	TCONS_00013115	GO:0070981	L-asparagine biosynthetic process	0.00231054
4	TCONS_00014716	GO:0004066	asparagine synthase (glutamine-hydrolyzing) activity	0.0274158
4	TCONS_00014716	GO:0070981	L-asparagine biosynthetic process	0.0274158
4	TCONS_00014716	GO:0016568	chromatin modification	0.045608
4	TCONS_00014716	GO:0003677	DNA binding	0.045608
4	TCONS_00014716	GO:0005634	nucleus	0.045608
4	TCONS_00014717	GO:0004066	asparagine synthase (glutamine-hydrolyzing) activity	0.0105121
4	TCONS_00014717	GO:0070981	L-asparagine biosynthetic process	0.0105121
4	TCONS_00017440	GO:0004066	asparagine synthase (glutamine-hydrolyzing) activity	0.0170891
4	TCONS_00017440	GO:0070981	L-asparagine biosynthetic process	0.0170891
4	TCONS_00022101	GO:0030163	protein catabolic process	0.00668025
4	TCONS_00022101	GO:0005247	voltage-gated chloride channel activity	0.00668025
4	TCONS_00022101	GO:0019538	protein metabolic process	0.00668025
4	TCONS_00022101	GO:0034707	chloride channel complex	0.00668025
4	TCONS_00022101	GO:0006508	proteolysis	0.00694393
4	TCONS_00022101	GO:0015706	nitrate transport	0.00711835
4	TCONS_00022101	GO:0009705	plant-type vacuole membrane	0.00832909
4	TCONS_00022101	GO:0004190	aspartic-type endopeptidase activity	0.00832909
4	TCONS_00022101	GO:0009735	response to cytokinin	0.0106413
4	TCONS_00022101	GO:0006629	lipid metabolic process	0.0130069
4	TCONS_00022101	GO:0009651	response to salt stress	0.0163565
4	TCONS_00022397	GO:0004066	asparagine synthase (glutamine-hydrolyzing) activity	0.000195233
4	TCONS_00022397	GO:0070981	L-asparagine biosynthetic process	0.000195233
4	TCONS_00022397	GO:0006541	glutamine metabolic process	0.00597094
4	TCONS_00022397	GO:0005634	nucleus	0.0371764
4	TCONS_00022423	GO:0004066	asparagine synthase (glutamine-hydrolyzing) activity	0.0147212
4	TCONS_00022423	GO:0070981	L-asparagine biosynthetic process	0.0147212
4	TCONS_00024491	GO:0009617	response to bacterium	0.0190545
4	TCONS_00024491	GO:0050662	coenzyme binding	0.0190545
4	TCONS_00024491	GO:0005794	Golgi apparatus	0.0223986
4	TCONS_00025782	GO:0004066	asparagine synthase (glutamine-hydrolyzing) activity	0.0418764
4	TCONS_00025782	GO:0070981	L-asparagine biosynthetic process	0.0418764
4	TCONS_00033826	GO:0004066	asparagine synthase (glutamine-hydrolyzing) activity	0.0104656
4	TCONS_00033826	GO:0070981	L-asparagine biosynthetic process	0.0104656
4	TCONS_00034418	GO:0004066	asparagine synthase (glutamine-hydrolyzing) activity	0.0149766
4	TCONS_00034418	GO:0070981	L-asparagine biosynthetic process	0.0149766
4	TCONS_00035448	GO:0004066	asparagine synthase (glutamine-hydrolyzing) activity	0.00275779
4	TCONS_00035448	GO:0070981	L-asparagine biosynthetic process	0.00275779
4	TCONS_00035666	GO:0004066	asparagine synthase (glutamine-hydrolyzing) activity	0.0174645
4	TCONS_00035666	GO:0070981	L-asparagine biosynthetic process	0.0174645
4	TCONS_00038120	GO:0004066	asparagine synthase (glutamine-hydrolyzing) activity	0.0204664
4	TCONS_00038120	GO:0070981	L-asparagine biosynthetic process	0.0204664
4	TCONS_00038120	GO:0005634	nucleus	0.025782
4	TCONS_00038120	GO:0016568	chromatin modification	0.0322458
4	TCONS_00038211	GO:0004066	asparagine synthase (glutamine-hydrolyzing) activity	0.0128816
4	TCONS_00038211	GO:0070981	L-asparagine biosynthetic process	0.0128816
4	TCONS_00040030	GO:0004066	asparagine synthase (glutamine-hydrolyzing) activity	0.0232865
4	TCONS_00040030	GO:0070981	L-asparagine biosynthetic process	0.0232865
4	TCONS_00040030	GO:0005634	nucleus	0.0371351
4	TCONS_00041800	GO:0004066	asparagine synthase (glutamine-hydrolyzing) activity	0.000546724
4	TCONS_00041800	GO:0070981	L-asparagine biosynthetic process	0.000546724
4	TCONS_00041800	GO:0006541	glutamine metabolic process	0.0164466
4	TCONS_00041800	GO:0009617	response to bacterium	0.0283344
4	TCONS_00046330	GO:0004066	asparagine synthase (glutamine-hydrolyzing) activity	0.0134082
4	TCONS_00046330	GO:0070981	L-asparagine biosynthetic process	0.0134082
4	TCONS_00046539	GO:0004066	asparagine synthase (glutamine-hydrolyzing) activity	0.000202904
4	TCONS_00046539	GO:0070981	L-asparagine biosynthetic process	0.000202904
4	TCONS_00046539	GO:0006541	glutamine metabolic process	0.00621579
4	TCONS_00047652	GO:0004066	asparagine synthase (glutamine-hydrolyzing) activity	0.0229965
4	TCONS_00047652	GO:0070981	L-asparagine biosynthetic process	0.0229965
4	TCONS_00054465	GO:0004066	asparagine synthase (glutamine-hydrolyzing) activity	0.00733594
4	TCONS_00054465	GO:0070981	L-asparagine biosynthetic process	0.00733594
4	TCONS_00054624	GO:0004066	asparagine synthase (glutamine-hydrolyzing) activity	0.0289565
4	TCONS_00054624	GO:0070981	L-asparagine biosynthetic process	0.0289565
4	TCONS_00059084	GO:0003777	microtubule motor activity	0.0175881
4	TCONS_00059084	GO:0005871	kinesin complex	0.0175881
4	TCONS_00059084	GO:0007018	microtubule-based movement	0.0175881
4	TCONS_00059084	GO:0009966	regulation of signal transduction	0.0175881
4	TCONS_00059084	GO:0005524	ATP binding	0.0180111
4	TCONS_00060076	GO:0035556	intracellular signal transduction	0.0133809
4	TCONS_00062298	GO:0004066	asparagine synthase (glutamine-hydrolyzing) activity	0.0296713
4	TCONS_00062298	GO:0010223	secondary shoot formation	0.0296713
4	TCONS_00062298	GO:0070981	L-asparagine biosynthetic process	0.0296713
4	TCONS_00064413	GO:0010540	basipetal auxin transport	0.0322838
4	TCONS_00066160	GO:0004066	asparagine synthase (glutamine-hydrolyzing) activity	0.0233788
4	TCONS_00066160	GO:0070981	L-asparagine biosynthetic process	0.0233788
4	TCONS_00066578	GO:0009705	plant-type vacuole membrane	0.000168687
4	TCONS_00066578	GO:0005247	voltage-gated chloride channel activity	0.000932318
4	TCONS_00066578	GO:0034707	chloride channel complex	0.000932318
4	TCONS_00066578	GO:0015706	nitrate transport	0.00185454
4	TCONS_00067459	GO:0004066	asparagine synthase (glutamine-hydrolyzing) activity	0.036058
4	TCONS_00067459	GO:0070981	L-asparagine biosynthetic process	0.036058
4	TCONS_00067743	GO:0004066	asparagine synthase (glutamine-hydrolyzing) activity	0.0369972
4	TCONS_00067743	GO:0070981	L-asparagine biosynthetic process	0.0369972
4	TCONS_00071673	GO:0004066	asparagine synthase (glutamine-hydrolyzing) activity	0.00157611
4	TCONS_00071673	GO:0070981	L-asparagine biosynthetic process	0.00157611
4	TCONS_00071673	GO:0006541	glutamine metabolic process	0.0369875
4	TCONS_00071673	GO:0000226	microtubule cytoskeleton organization	0.0369875
4	TCONS_00071673	GO:0003917	DNA topoisomerase type I activity	0.0369875
4	TCONS_00071673	GO:0006265	DNA topological change	0.0369875
4	TCONS_00071673	GO:0009617	response to bacterium	0.0369875
4	TCONS_00071673	GO:0048573	photoperiodism	0.0390423
4	TCONS_00071673	GO:0005544	calcium-dependent phospholipid binding	0.0369875
4	TCONS_00072527	GO:0004066	asparagine synthase (glutamine-hydrolyzing) activity	0.00983648
4	TCONS_00072527	GO:0070981	L-asparagine biosynthetic process	0.00983648
4	TCONS_00072873	GO:0004066	asparagine synthase (glutamine-hydrolyzing) activity	0.0390622
4	TCONS_00072873	GO:0070981	L-asparagine biosynthetic process	0.0390622
4	TCONS_00074121	GO:0004066	asparagine synthase (glutamine-hydrolyzing) activity	0.00314435
4	TCONS_00074121	GO:0070981	L-asparagine biosynthetic process	0.00314435
4	TCONS_00074121	GO:0005634	nucleus	0.0254084
4	TCONS_00075059	GO:0004066	asparagine synthase (glutamine-hydrolyzing) activity	0.0252188
4	TCONS_00075059	GO:0070981	L-asparagine biosynthetic process	0.0252188
4	TCONS_00076366	GO:0004066	asparagine synthase (glutamine-hydrolyzing) activity	0.0258677
4	TCONS_00076366	GO:0070981	L-asparagine biosynthetic process	0.0258677
4	TCONS_00079491	GO:0003917	DNA topoisomerase type I activity	0.00400611
4	TCONS_00079491	GO:0006265	DNA topological change	0.00400611
4	TCONS_00079491	GO:0009660	amyloplast organization	0.00400611
4	TCONS_00079491	GO:0009959	negative gravitropism	0.00400611
4	TCONS_00079491	GO:0005634	nucleus	0.00400611
4	TCONS_00079491	GO:0009913	epidermal cell differentiation	0.00400611
4	TCONS_00079491	GO:0005694	chromosome	0.00400611
4	TCONS_00079491	GO:0009630	gravitropism	0.00400611
4	TCONS_00079491	GO:0048825	cotyledon development	0.00513842
4	TCONS_00079491	GO:0009705	plant-type vacuole membrane	0.00738859
4	TCONS_00079491	GO:0009617	response to bacterium	0.00738859
4	TCONS_00079491	GO:0009845	seed germination	0.00738859
4	TCONS_00079491	GO:0009723	response to ethylene	0.00755245
4	TCONS_00079491	GO:0004871	signal transducer activity	0.00755245
4	TCONS_00079491	GO:0008289	lipid binding	0.00755245
4	TCONS_00079491	GO:0003677	DNA binding	0.00813909
4	TCONS_00079491	GO:0008152	metabolic process	0.00851862
4	TCONS_00079491	GO:0003924	GTPase activity	0.0105613
4	TCONS_00080071	GO:0004066	asparagine synthase (glutamine-hydrolyzing) activity	0.0442442
4	TCONS_00080071	GO:0070981	L-asparagine biosynthetic process	0.0442442
4	TCONS_00080071	GO:0009617	response to bacterium	0.0442442
4	TCONS_00080365	GO:0004066	asparagine synthase (glutamine-hydrolyzing) activity	0.00437197
4	TCONS_00080365	GO:0070981	L-asparagine biosynthetic process	0.00437197
4	TCONS_00080783	GO:0016592	mediator complex	0.00392507
4	TCONS_00091439	GO:0004066	asparagine synthase (glutamine-hydrolyzing) activity	0.0213527
4	TCONS_00091439	GO:0070981	L-asparagine biosynthetic process	0.0213527
4	TCONS_00095183	GO:0004066	asparagine synthase (glutamine-hydrolyzing) activity	0.0288492
4	TCONS_00095183	GO:0070981	L-asparagine biosynthetic process	0.0288492
4	TCONS_00095185	GO:0004066	asparagine synthase (glutamine-hydrolyzing) activity	0.0112563
4	TCONS_00095185	GO:0070981	L-asparagine biosynthetic process	0.0112563
4	TCONS_00095185	GO:0005634	nucleus	0.0476841
4	TCONS_00102192	GO:0004066	asparagine synthase (glutamine-hydrolyzing) activity	0.00598053
4	TCONS_00102192	GO:0070981	L-asparagine biosynthetic process	0.00598053
4	TCONS_00104687	GO:0004066	asparagine synthase (glutamine-hydrolyzing) activity	0.0174719
4	TCONS_00104687	GO:0070981	L-asparagine biosynthetic process	0.0174719
4	TCONS_00109280	GO:0004066	asparagine synthase (glutamine-hydrolyzing) activity	0.0190752
4	TCONS_00109280	GO:0070981	L-asparagine biosynthetic process	0.0190752
4	TCONS_00110328	GO:0004066	asparagine synthase (glutamine-hydrolyzing) activity	0.000311701
4	TCONS_00110328	GO:0070981	L-asparagine biosynthetic process	0.000311701
4	TCONS_00110328	GO:0006541	glutamine metabolic process	0.00947008
4	TCONS_00111786	GO:0004066	asparagine synthase (glutamine-hydrolyzing) activity	0.0140575
4	TCONS_00111786	GO:0070981	L-asparagine biosynthetic process	0.0140575
4	TCONS_00113551	GO:0004066	asparagine synthase (glutamine-hydrolyzing) activity	0.0247411
4	TCONS_00113551	GO:0070981	L-asparagine biosynthetic process	0.0247411
4	TCONS_00113770	GO:0004066	asparagine synthase (glutamine-hydrolyzing) activity	0.0138483
4	TCONS_00113770	GO:0070981	L-asparagine biosynthetic process	0.0138483
4	TCONS_00115564	GO:0004066	asparagine synthase (glutamine-hydrolyzing) activity	0.00012074
4	TCONS_00115564	GO:0070981	L-asparagine biosynthetic process	0.00012074
4	TCONS_00115564	GO:0006541	glutamine metabolic process	0.00371717
4	TCONS_00117058	GO:0004066	asparagine synthase (glutamine-hydrolyzing) activity	0.00254631
4	TCONS_00117058	GO:0070981	L-asparagine biosynthetic process	0.00254631
4	TCONS_00118908	GO:0004066	asparagine synthase (glutamine-hydrolyzing) activity	0.00387227
4	TCONS_00118908	GO:0070981	L-asparagine biosynthetic process	0.00387227
4	TCONS_00119292	GO:0004066	asparagine synthase (glutamine-hydrolyzing) activity	0.0335639
4	TCONS_00119292	GO:0070981	L-asparagine biosynthetic process	0.0335639
4	TCONS_00119964	GO:0004066	asparagine synthase (glutamine-hydrolyzing) activity	0.0179213
4	TCONS_00119964	GO:0070981	L-asparagine biosynthetic process	0.0179213
4	TCONS_00124089	GO:0004066	asparagine synthase (glutamine-hydrolyzing) activity	0.0365072
4	TCONS_00124089	GO:0070981	L-asparagine biosynthetic process	0.0365072
4	TCONS_00124095	GO:0004066	asparagine synthase (glutamine-hydrolyzing) activity	0.0242282
4	TCONS_00124095	GO:0070981	L-asparagine biosynthetic process	0.0242282
4	TCONS_00125428	GO:0004066	asparagine synthase (glutamine-hydrolyzing) activity	0.00367538
4	TCONS_00125428	GO:0070981	L-asparagine biosynthetic process	0.00367538
4	TCONS_00127890	GO:0004066	asparagine synthase (glutamine-hydrolyzing) activity	0.0327996
4	TCONS_00127890	GO:0070981	L-asparagine biosynthetic process	0.0327996
4	TCONS_00130228	GO:0003777	microtubule motor activity	NA
4	TCONS_00130228	GO:0005871	kinesin complex	NA
4	TCONS_00130228	GO:0007018	microtubule-based movement	NA
4	TCONS_00130228	GO:0009966	regulation of signal transduction	NA
4	TCONS_00130228	GO:0004674	protein serine/threonine kinase activity	NA
4	TCONS_00130228	GO:0005524	ATP binding	NA
4	TCONS_00130228	GO:0006950	response to stress	NA
4	TCONS_00130228	GO:0005874	microtubule	NA
4	TCONS_00130228	GO:0016787	hydrolase activity	NA
4	TCONS_00131253	GO:0004066	asparagine synthase (glutamine-hydrolyzing) activity	0.000407592
4	TCONS_00131253	GO:0070981	L-asparagine biosynthetic process	0.000407592
4	TCONS_00131253	GO:0006541	glutamine metabolic process	0.0123222
4	TCONS_00131253	GO:0003917	DNA topoisomerase type I activity	0.0175327
4	TCONS_00131253	GO:0006265	DNA topological change	0.0175327
4	TCONS_00131253	GO:0005544	calcium-dependent phospholipid binding	0.0203601
4	TCONS_00131253	GO:0005694	chromosome	0.029641
4	TCONS_00131253	GO:0055072	iron ion homeostasis	0.0322701
4	TCONS_00134717	GO:0004066	asparagine synthase (glutamine-hydrolyzing) activity	0.0126638
4	TCONS_00134717	GO:0070981	L-asparagine biosynthetic process	0.0126638
4	TCONS_00138282	GO:0042787	protein ubiquitination involved in ubiquitin-dependent protein catabolic process	0.00713649
4	TCONS_00138282	GO:0004842	ubiquitin-protein transferase activity	0.0146298
4	TCONS_00138282	GO:0016874	ligase activity	0.0146298
4	TCONS_00141579	GO:0004066	asparagine synthase (glutamine-hydrolyzing) activity	0.00307392
4	TCONS_00141579	GO:0070981	L-asparagine biosynthetic process	0.00307392
4	TCONS_00148227	GO:0004066	asparagine synthase (glutamine-hydrolyzing) activity	0.00659246
4	TCONS_00148227	GO:0070981	L-asparagine biosynthetic process	0.00659246
4	TCONS_00148227	GO:0005634	nucleus	0.0200063
4	TCONS_00148752	GO:0009617	response to bacterium	0.0345549
4	TCONS_00148920	GO:0004066	asparagine synthase (glutamine-hydrolyzing) activity	0.0367522
4	TCONS_00148920	GO:0070981	L-asparagine biosynthetic process	0.0367522
4	TCONS_00151121	GO:0004066	asparagine synthase (glutamine-hydrolyzing) activity	0.0296184
4	TCONS_00151121	GO:0070981	L-asparagine biosynthetic process	0.0296184
4	TCONS_00152819	GO:0004066	asparagine synthase (glutamine-hydrolyzing) activity	0.0329645
4	TCONS_00152819	GO:0070981	L-asparagine biosynthetic process	0.0329645
4	TCONS_00154594	GO:0004066	asparagine synthase (glutamine-hydrolyzing) activity	0.0144498
4	TCONS_00154594	GO:0070981	L-asparagine biosynthetic process	0.0144498
4	TCONS_00155301	GO:0003917	DNA topoisomerase type I activity	0.0165758
4	TCONS_00155301	GO:0006265	DNA topological change	0.0165758
4	TCONS_00155301	GO:0009913	epidermal cell differentiation	0.0165758
4	TCONS_00155301	GO:0003777	microtubule motor activity	0.0165758
4	TCONS_00155301	GO:0005694	chromosome	0.0165758
4	TCONS_00155301	GO:0005871	kinesin complex	0.0165758
4	TCONS_00155301	GO:0007018	microtubule-based movement	0.0165758
4	TCONS_00155301	GO:0042578	phosphoric ester hydrolase activity	0.0165758
4	TCONS_00155301	GO:0036092	phosphatidylinositol-3-phosphate biosynthetic process	0.0165758
4	TCONS_00155301	GO:0048825	cotyledon development	0.0193641
4	TCONS_00157285	GO:0004066	asparagine synthase (glutamine-hydrolyzing) activity	0.00743094
4	TCONS_00157285	GO:0070981	L-asparagine biosynthetic process	0.00743094
4	TCONS_00157285	GO:0005634	nucleus	0.0336412
4	TCONS_00158130	GO:0016157	sucrose synthase activity	0.0134423
4	TCONS_00158130	GO:0003777	microtubule motor activity	0.0134423
4	TCONS_00158130	GO:0005871	kinesin complex	0.0134423
4	TCONS_00158130	GO:0005985	sucrose metabolic process	0.0134423
4	TCONS_00158130	GO:0007018	microtubule-based movement	0.0134423
4	TCONS_00158130	GO:0009966	regulation of signal transduction	0.0136796
4	TCONS_00163545	GO:0004066	asparagine synthase (glutamine-hydrolyzing) activity	0.0217623
4	TCONS_00163545	GO:0070981	L-asparagine biosynthetic process	0.0217623
4	TCONS_00167360	GO:0004066	asparagine synthase (glutamine-hydrolyzing) activity	0.0119117
4	TCONS_00167360	GO:0070981	L-asparagine biosynthetic process	0.0119117
4	TCONS_00167360	GO:0005634	nucleus	0.0293515
4	TCONS_00167360	GO:0003677	DNA binding	0.0293515
4	TCONS_00168350	GO:0004066	asparagine synthase (glutamine-hydrolyzing) activity	0.0269447
4	TCONS_00168350	GO:0070981	L-asparagine biosynthetic process	0.0269447
4	TCONS_00170510	GO:0004066	asparagine synthase (glutamine-hydrolyzing) activity	0.00252678
4	TCONS_00170510	GO:0070981	L-asparagine biosynthetic process	0.00252678
4	TCONS_00170656	GO:0004066	asparagine synthase (glutamine-hydrolyzing) activity	0.0389316
4	TCONS_00170656	GO:0070981	L-asparagine biosynthetic process	0.0389316
4	TCONS_00171496	GO:0004066	asparagine synthase (glutamine-hydrolyzing) activity	0.0223023
4	TCONS_00171496	GO:0070981	L-asparagine biosynthetic process	0.0223023
4	TCONS_00171621	GO:0004066	asparagine synthase (glutamine-hydrolyzing) activity	0.0200121
4	TCONS_00171621	GO:0070981	L-asparagine biosynthetic process	0.0200121
4	TCONS_00171621	GO:0005634	nucleus	0.0429081
4	TCONS_00173843	GO:0009705	plant-type vacuole membrane	0.000303182
4	TCONS_00173843	GO:0005247	voltage-gated chloride channel activity	0.000303182
4	TCONS_00173843	GO:0034707	chloride channel complex	0.000303182
4	TCONS_00173843	GO:0015706	nitrate transport	0.00104027
4	TCONS_00173843	GO:0055072	iron ion homeostasis	0.0148828
4	TCONS_00173913	GO:0004066	asparagine synthase (glutamine-hydrolyzing) activity	0.0246453
4	TCONS_00173913	GO:0070981	L-asparagine biosynthetic process	0.0246453
4	TCONS_00174126	GO:0004066	asparagine synthase (glutamine-hydrolyzing) activity	0.0132556
4	TCONS_00174126	GO:0070981	L-asparagine biosynthetic process	0.0132556
4	TCONS_00175443	GO:0004066	asparagine synthase (glutamine-hydrolyzing) activity	0.023544
4	TCONS_00175443	GO:0070981	L-asparagine biosynthetic process	0.023544
4	TCONS_00175607	GO:0004066	asparagine synthase (glutamine-hydrolyzing) activity	0.0390622
4	TCONS_00175607	GO:0070981	L-asparagine biosynthetic process	0.0390622
4	TCONS_00175850	GO:0004066	asparagine synthase (glutamine-hydrolyzing) activity	0.0251628
4	TCONS_00175850	GO:0070981	L-asparagine biosynthetic process	0.0251628
4	TCONS_00175995	GO:0004066	asparagine synthase (glutamine-hydrolyzing) activity	0.0322511
4	TCONS_00175995	GO:0070981	L-asparagine biosynthetic process	0.0322511
4	TCONS_00178942	GO:0004177	aminopeptidase activity	0.020277
4	TCONS_00178942	GO:0008237	metallopeptidase activity	0.020277
4	TCONS_00178942	GO:0051213	dioxygenase activity	0.020277
4	TCONS_00178942	GO:0016568	chromatin modification	0.020277
4	TCONS_00179388	GO:0004066	asparagine synthase (glutamine-hydrolyzing) activity	0.0275705
4	TCONS_00179388	GO:0070981	L-asparagine biosynthetic process	0.0275705
4	TCONS_00179388	GO:0005634	nucleus	0.0466955
4	TCONS_00179388	GO:0016568	chromatin modification	0.0466955
4	TCONS_00179392	GO:0004066	asparagine synthase (glutamine-hydrolyzing) activity	0.0231701
4	TCONS_00179392	GO:0070981	L-asparagine biosynthetic process	0.0231701
4	TCONS_00179397	GO:0004066	asparagine synthase (glutamine-hydrolyzing) activity	0.0102877
4	TCONS_00179397	GO:0070981	L-asparagine biosynthetic process	0.0102877
4	TCONS_00180622	GO:0004066	asparagine synthase (glutamine-hydrolyzing) activity	0.0259588
4	TCONS_00180622	GO:0070981	L-asparagine biosynthetic process	0.0259588
4	TCONS_00181116	GO:0004066	asparagine synthase (glutamine-hydrolyzing) activity	0.0178093
4	TCONS_00181116	GO:0070981	L-asparagine biosynthetic process	0.0178093
4	TCONS_00182432	GO:0004066	asparagine synthase (glutamine-hydrolyzing) activity	0.0353619
4	TCONS_00182432	GO:0070981	L-asparagine biosynthetic process	0.0353619
4	TCONS_00182854	GO:0015934	large ribosomal subunit	0.0024053
4	TCONS_00182854	GO:0003777	microtubule motor activity	0.0024053
4	TCONS_00182854	GO:0005871	kinesin complex	0.0024053
4	TCONS_00182854	GO:0007018	microtubule-based movement	0.0024053
4	TCONS_00182854	GO:0006950	response to stress	0.00479593
4	TCONS_00182854	GO:0005874	microtubule	0.00479593
4	TCONS_00182854	GO:0003735	structural constituent of ribosome	0.00505292
4	TCONS_00182854	GO:0006412	translation	0.00505292
4	TCONS_00182854	GO:0016787	hydrolase activity	0.00915685
4	TCONS_00183870	GO:0004066	asparagine synthase (glutamine-hydrolyzing) activity	0.0348825
4	TCONS_00183870	GO:0070981	L-asparagine biosynthetic process	0.0348825
4	TCONS_00183875	GO:0004066	asparagine synthase (glutamine-hydrolyzing) activity	0.0321414
4	TCONS_00183875	GO:0070981	L-asparagine biosynthetic process	0.0321414
4	TCONS_00185448	GO:0004066	asparagine synthase (glutamine-hydrolyzing) activity	0.00351313
4	TCONS_00185448	GO:0070981	L-asparagine biosynthetic process	0.00351313
4	TCONS_00187764	GO:0004066	asparagine synthase (glutamine-hydrolyzing) activity	0.000787754
4	TCONS_00187764	GO:0070981	L-asparagine biosynthetic process	0.000787754
4	TCONS_00187764	GO:0006541	glutamine metabolic process	0.023541
4	TCONS_00189594	GO:0004066	asparagine synthase (glutamine-hydrolyzing) activity	0.0137505
4	TCONS_00189594	GO:0070981	L-asparagine biosynthetic process	0.0137505
4	TCONS_00192281	GO:0004066	asparagine synthase (glutamine-hydrolyzing) activity	0.0288492
4	TCONS_00192281	GO:0070981	L-asparagine biosynthetic process	0.0288492
4	TCONS_00192422	GO:0004066	asparagine synthase (glutamine-hydrolyzing) activity	0.0181922
4	TCONS_00192422	GO:0070981	L-asparagine biosynthetic process	0.0181922
4	TCONS_00192422	GO:0005634	nucleus	0.0346944
4	TCONS_00192422	GO:0003677	DNA binding	0.0393025
4	TCONS_00193573	GO:0004066	asparagine synthase (glutamine-hydrolyzing) activity	0.00262136
4	TCONS_00193573	GO:0070981	L-asparagine biosynthetic process	0.00262136
4	TCONS_00193821	GO:0004066	asparagine synthase (glutamine-hydrolyzing) activity	0.0330948
4	TCONS_00193821	GO:0070981	L-asparagine biosynthetic process	0.0330948
4	TCONS_00194457	GO:0004066	asparagine synthase (glutamine-hydrolyzing) activity	0.0307154
4	TCONS_00194457	GO:0070981	L-asparagine biosynthetic process	0.0307154
4	TCONS_00195769	GO:0004066	asparagine synthase (glutamine-hydrolyzing) activity	0.022609
4	TCONS_00195769	GO:0070981	L-asparagine biosynthetic process	0.022609
4	TCONS_00195936	GO:0004066	asparagine synthase (glutamine-hydrolyzing) activity	0.0336102
4	TCONS_00195936	GO:0070981	L-asparagine biosynthetic process	0.0336102
4	TCONS_00195945	GO:0004066	asparagine synthase (glutamine-hydrolyzing) activity	0.00737208
4	TCONS_00195945	GO:0070981	L-asparagine biosynthetic process	0.00737208
4	TCONS_00196314	GO:0004066	asparagine synthase (glutamine-hydrolyzing) activity	0.00119931
4	TCONS_00196314	GO:0070981	L-asparagine biosynthetic process	0.00119931
4	TCONS_00196314	GO:0006541	glutamine metabolic process	0.0354274
4	TCONS_00196868	GO:0004066	asparagine synthase (glutamine-hydrolyzing) activity	0.00529937
4	TCONS_00196868	GO:0070981	L-asparagine biosynthetic process	0.00529937
4	TCONS_00197881	GO:0004066	asparagine synthase (glutamine-hydrolyzing) activity	0.00239142
4	TCONS_00197881	GO:0070981	L-asparagine biosynthetic process	0.00239142
4	TCONS_00197886	GO:0004066	asparagine synthase (glutamine-hydrolyzing) activity	0.0165653
4	TCONS_00197886	GO:0070981	L-asparagine biosynthetic process	0.0165653
4	TCONS_00198474	GO:0004066	asparagine synthase (glutamine-hydrolyzing) activity	0.00737208
4	TCONS_00198474	GO:0070981	L-asparagine biosynthetic process	0.00737208
4	TCONS_00198580	GO:0004066	asparagine synthase (glutamine-hydrolyzing) activity	0.0219974
4	TCONS_00198580	GO:0070981	L-asparagine biosynthetic process	0.0219974
4	TCONS_00198580	GO:0005634	nucleus	0.0277106
4	TCONS_00199054	GO:0004066	asparagine synthase (glutamine-hydrolyzing) activity	0.0281661
4	TCONS_00199054	GO:0070981	L-asparagine biosynthetic process	0.0281661
4	TCONS_00200875	GO:0004066	asparagine synthase (glutamine-hydrolyzing) activity	0.0174181
4	TCONS_00200875	GO:0070981	L-asparagine biosynthetic process	0.0174181
4	TCONS_00200882	GO:0004066	asparagine synthase (glutamine-hydrolyzing) activity	0.020547
4	TCONS_00200882	GO:0070981	L-asparagine biosynthetic process	0.020547
4	TCONS_00201385	GO:0004066	asparagine synthase (glutamine-hydrolyzing) activity	0.0298331
4	TCONS_00201385	GO:0070981	L-asparagine biosynthetic process	0.0298331
4	TCONS_00202739	GO:0004066	asparagine synthase (glutamine-hydrolyzing) activity	0.0300572
4	TCONS_00202739	GO:0070981	L-asparagine biosynthetic process	0.0300572
4	TCONS_00203281	GO:0004066	asparagine synthase (glutamine-hydrolyzing) activity	0.00454056
4	TCONS_00203281	GO:0070981	L-asparagine biosynthetic process	0.00454056
4	TCONS_00203281	GO:0005634	nucleus	0.030215
4	TCONS_00203633	GO:0004066	asparagine synthase (glutamine-hydrolyzing) activity	0.0331513
4	TCONS_00203633	GO:0070981	L-asparagine biosynthetic process	0.0331513
4	TCONS_00203715	GO:0004066	asparagine synthase (glutamine-hydrolyzing) activity	0.0221287
4	TCONS_00203715	GO:0070981	L-asparagine biosynthetic process	0.0221287
5	TCONS_00018393	GO:0016114	terpenoid biosynthetic process	0.000147575
5	TCONS_00018393	GO:0034004	germacradienol synthase activity	0.00299275
5	TCONS_00018393	GO:0047130	saccharopine dehydrogenase (NADP+	0.0113725
5	TCONS_00018393	GO:0047131	saccharopine dehydrogenase (NAD+	0.0113725
5	TCONS_00018393	GO:0052577	germacrene-D synthase activity	0.00299275
5	TCONS_00018393	GO:0033512	L-lysine catabolic process to acetyl-CoA via saccharopine	0.00320489
5	TCONS_00018393	GO:0009228	thiamine biosynthetic process	0.0033558
5	TCONS_00018393	GO:0005737	cytoplasm	0.00809917
5	TCONS_00035885	GO:0004439	phosphatidylinositol-4	0.00237288
5	TCONS_00035885	GO:0032957	inositol trisphosphate metabolic process	NA
5	TCONS_00035885	GO:0034485	phosphatidylinositol-3	0.00101695
5	TCONS_00035885	GO:0046856	phosphatidylinositol dephosphorylation	NA
5	TCONS_00035885	GO:0009845	seed germination	NA
5	TCONS_00035885	GO:0009737	response to abscisic acid	NA
5	TCONS_00035885	GO:0009738	abscisic acid-activated signaling pathway	NA
5	TCONS_00036039	GO:0034004	germacradienol synthase activity	0.0084138
5	TCONS_00036039	GO:0052577	germacrene-D synthase activity	0.0084138
5	TCONS_00036039	GO:0016114	terpenoid biosynthetic process	0.0319856
5	TCONS_00036039	GO:0000287	magnesium ion binding	0.0319856
5	TCONS_00049891	GO:0015031	protein transport	NA
5	TCONS_00049891	GO:0005789	endoplasmic reticulum membrane	NA
5	TCONS_00049891	GO:0005773	vacuole	NA
5	TCONS_00180672	GO:0009615	response to virus	6.20691e-05
5	TCONS_00194704	GO:0004439	phosphatidylinositol-4	0.0126329
5	TCONS_00194704	GO:0032957	inositol trisphosphate metabolic process	0.00316613
5	TCONS_00194704	GO:0034485	phosphatidylinositol-3	0.00406263
5	TCONS_00194704	GO:0009615	response to virus	0.00316613
5	TCONS_00194704	GO:0030422	production of siRNA involved in RNA interference	0.00316613
5	TCONS_00194704	GO:0034004	germacradienol synthase activity	0.00316613
5	TCONS_00194704	GO:0052577	germacrene-D synthase activity	0.00316613
5	TCONS_00194704	GO:0010025	wax biosynthetic process	0.00316613
5	TCONS_00194704	GO:0046856	phosphatidylinositol dephosphorylation	0.00316613
5	TCONS_00194704	GO:0009751	response to salicylic acid	0.00356008
5	TCONS_00194704	GO:0016114	terpenoid biosynthetic process	0.00549216
5	TCONS_00194704	GO:0009845	seed germination	0.00738859
5	TCONS_00202973	GO:0009615	response to virus	0.00397203
5	TCONS_00202974	GO:0009615	response to virus	4.01136e-05
6	TCONS_00068453	GO:0009908	flower development	0.000182628
6	TCONS_00068453	GO:0008184	glycogen phosphorylase activity	0.000314698
6	TCONS_00068453	GO:0009637	response to blue light	0.00161091
6	TCONS_00068453	GO:0007623	circadian rhythm	0.00312946
6	TCONS_00068453	GO:0016567	protein ubiquitination	0.00359465
6	TCONS_00068453	GO:0006355	regulation of transcription	0.00587721
6	TCONS_00068453	GO:0005737	cytoplasm	0.00811588
6	TCONS_00068453	GO:0010468	regulation of gene expression	0.00811588
6	TCONS_00068453	GO:0048578	positive regulation of long-day photoperiodism	0.0105738
6	TCONS_00068453	GO:0009911	positive regulation of flower development	0.0101822
6	TCONS_00068453	GO:0009881	photoreceptor activity	0.0157326
6	TCONS_00068453	GO:0042542	response to hydrogen peroxide	0.0179497
6	TCONS_00068453	GO:0042752	regulation of circadian rhythm	0.0201643
6	TCONS_00068453	GO:0030154	cell differentiation	0.0249032
6	TCONS_00068453	GO:0005634	nucleus	0.0291381
6	TCONS_00128688	GO:0009908	flower development	7.29408e-05
6	TCONS_00128688	GO:0009637	response to blue light	0.00115704
6	TCONS_00128688	GO:0007623	circadian rhythm	0.002011
6	TCONS_00128688	GO:0010468	regulation of gene expression	0.00850306
6	TCONS_00128688	GO:0048578	positive regulation of long-day photoperiodism	0.0115756
6	TCONS_00128688	GO:0006355	regulation of transcription	0.0115756
6	TCONS_00128688	GO:0009911	positive regulation of flower development	0.00969769
6	TCONS_00128688	GO:0016567	protein ubiquitination	0.012383
6	TCONS_00128688	GO:0009881	photoreceptor activity	0.0128371
6	TCONS_00128688	GO:0042542	response to hydrogen peroxide	0.0143896
6	TCONS_00128688	GO:0042752	regulation of circadian rhythm	0.0159307
6	TCONS_00128688	GO:0030154	cell differentiation	0.0167702
6	TCONS_00128688	GO:0005634	nucleus	0.0273171
6	TCONS_00128688	GO:0005737	cytoplasm	0.0277584
8	TCONS_00060758	GO:0071555	cell wall organization	0.00126614
8	TCONS_00060758	GO:0009833	plant-type primary cell wall biogenesis	0.00204739
8	TCONS_00060758	GO:0016760	cellulose synthase (UDP-forming) activity	0.0217509
8	TCONS_00060758	GO:0030244	cellulose biosynthetic process	0.0245816
9	TCONS_00118199	GO:0016851	magnesium chelatase activity	0.0252507
9	TCONS_00129764	GO:0016851	magnesium chelatase activity	0.0129313
9	TCONS_00129764	GO:0015995	chlorophyll biosynthetic process	0.0146977
11	TCONS_00007300	GO:0009570	chloroplast stroma	8.76335e-09
11	TCONS_00007300	GO:0006096	glycolytic process	4.61024e-07
11	TCONS_00007300	GO:0009507	chloroplast	2.12398e-06
11	TCONS_00007300	GO:0003735	structural constituent of ribosome	4.80352e-06
11	TCONS_00007300	GO:0006412	translation	4.80352e-06
11	TCONS_00007300	GO:0004807	triose-phosphate isomerase activity	5.41942e-06
11	TCONS_00007300	GO:0019253	reductive pentose-phosphate cycle	1.31151e-05
11	TCONS_00007300	GO:0005840	ribosome	9.34085e-05
11	TCONS_00007300	GO:0009535	chloroplast thylakoid membrane	0.000518793
11	TCONS_00007300	GO:0009941	chloroplast envelope	0.000879612
11	TCONS_00007300	GO:0030170	pyridoxal phosphate binding	0.000913287
11	TCONS_00007300	GO:0006006	glucose metabolic process	0.00498841
11	TCONS_00007300	GO:0009579	thylakoid	0.0092969
11	TCONS_00007300	GO:0005777	peroxisome	0.0111124
11	TCONS_00007300	GO:0051287	NAD binding	0.0123725
11	TCONS_00007300	GO:0009854	oxidative photosynthetic carbon pathway	0.0123725
11	TCONS_00007300	GO:0015934	large ribosomal subunit	0.0123725
11	TCONS_00007300	GO:0042132	fructose 1	0.0311084
11	TCONS_00007300	GO:0005739	mitochondrion	0.0266127
11	TCONS_00007300	GO:0005737	cytoplasm	0.0266127
11	TCONS_00007300	GO:0004375	glycine dehydrogenase (decarboxylating) activity	0.0306886
11	TCONS_00007300	GO:0019843	rRNA binding	0.0306886
11	TCONS_00007955	GO:0009570	chloroplast stroma	0.00526341
11	TCONS_00007955	GO:0006096	glycolytic process	0.00526341
11	TCONS_00007955	GO:0004807	triose-phosphate isomerase activity	0.0093896
11	TCONS_00007955	GO:0009507	chloroplast	0.0147025
11	TCONS_00007955	GO:0009941	chloroplast envelope	0.0235949
11	TCONS_00007955	GO:2001070	starch binding	0.0355499
11	TCONS_00007955	GO:0019253	reductive pentose-phosphate cycle	0.0355499
11	TCONS_00007955	GO:0005777	peroxisome	0.0360069
11	TCONS_00017053	GO:0009535	chloroplast thylakoid membrane	3.7367e-05
11	TCONS_00017053	GO:0009507	chloroplast	3.7367e-05
11	TCONS_00017053	GO:0006096	glycolytic process	4.41804e-05
11	TCONS_00017053	GO:0009570	chloroplast stroma	0.000108587
11	TCONS_00017053	GO:0009579	thylakoid	0.000179253
11	TCONS_00017053	GO:0004807	triose-phosphate isomerase activity	0.000227902
11	TCONS_00017053	GO:0009941	chloroplast envelope	0.000557454
11	TCONS_00017053	GO:0019253	reductive pentose-phosphate cycle	0.00234028
11	TCONS_00017053	GO:0042335	cuticle development	0.00924217
11	TCONS_00017053	GO:0016020	membrane	0.0157789
11	TCONS_00017053	GO:0022626	cytosolic ribosome	0.0284676
11	TCONS_00017053	GO:0005739	mitochondrion	0.0292593
11	TCONS_00017053	GO:0006855	drug transmembrane transport	0.0331837
11	TCONS_00017053	GO:0010207	photosystem II assembly	0.0404286
11	TCONS_00017053	GO:0015979	photosynthesis	0.0404286
11	TCONS_00017053	GO:0004375	glycine dehydrogenase (decarboxylating) activity	0.0429548
11	TCONS_00019651	GO:0009507	chloroplast	5.48443e-06
11	TCONS_00019651	GO:0009570	chloroplast stroma	5.48443e-06
11	TCONS_00019651	GO:0006096	glycolytic process	1.27155e-05
11	TCONS_00019651	GO:0019253	reductive pentose-phosphate cycle	0.00181159
11	TCONS_00019651	GO:0005739	mitochondrion	0.00181159
11	TCONS_00019651	GO:0009941	chloroplast envelope	0.00234022
11	TCONS_00019651	GO:0030170	pyridoxal phosphate binding	0.00257768
11	TCONS_00019651	GO:0009535	chloroplast thylakoid membrane	0.00290327
11	TCONS_00019651	GO:0004375	glycine dehydrogenase (decarboxylating) activity	0.00290327
11	TCONS_00019651	GO:0004807	triose-phosphate isomerase activity	0.00349532
11	TCONS_00019651	GO:0009579	thylakoid	0.00349532
11	TCONS_00019651	GO:0003735	structural constituent of ribosome	0.0155453
11	TCONS_00019651	GO:0006412	translation	0.0155453
11	TCONS_00019651	GO:0015991	ATP hydrolysis coupled proton transport	0.0300967
11	TCONS_00019651	GO:0006546	glycine catabolic process	0.0318671
11	TCONS_00019651	GO:0005777	peroxisome	0.0355166
11	TCONS_00020026	GO:0009507	chloroplast	6.82639e-08
11	TCONS_00020026	GO:0009570	chloroplast stroma	1.94879e-07
11	TCONS_00020026	GO:0009535	chloroplast thylakoid membrane	1.94879e-07
11	TCONS_00020026	GO:0003735	structural constituent of ribosome	1.46838e-05
11	TCONS_00020026	GO:0006412	translation	1.46838e-05
11	TCONS_00020026	GO:0019253	reductive pentose-phosphate cycle	1.6824e-05
11	TCONS_00020026	GO:0009941	chloroplast envelope	2.96514e-05
11	TCONS_00020026	GO:0006096	glycolytic process	3.005e-05
11	TCONS_00020026	GO:0006006	glucose metabolic process	0.000721827
11	TCONS_00020026	GO:0030170	pyridoxal phosphate binding	0.000721827
11	TCONS_00020026	GO:0004807	triose-phosphate isomerase activity	0.00105135
11	TCONS_00020026	GO:0005840	ribosome	0.00137667
11	TCONS_00020026	GO:0005739	mitochondrion	0.00186071
11	TCONS_00020026	GO:0004375	glycine dehydrogenase (decarboxylating) activity	0.00192056
11	TCONS_00020026	GO:0009536	plastid	0.00297559
11	TCONS_00020026	GO:0046961	proton-transporting ATPase activity	0.00622937
11	TCONS_00020026	GO:0051287	NAD binding	0.00570245
11	TCONS_00020026	GO:0006546	glycine catabolic process	0.00728268
11	TCONS_00020026	GO:0047100	glyceraldehyde-3-phosphate dehydrogenase (NADP+) (phosphorylating) activity	0.0103196
11	TCONS_00020026	GO:0010319	stromule	0.0143575
11	TCONS_00020026	GO:0010297	heteropolysaccharide binding	0.0155118
11	TCONS_00020026	GO:0019843	rRNA binding	0.0166027
11	TCONS_00020026	GO:2001070	starch binding	0.0265877
11	TCONS_00020026	GO:0016020	membrane	0.0265877
11	TCONS_00020026	GO:0015934	large ribosomal subunit	0.0283932
11	TCONS_00020026	GO:0006636	unsaturated fatty acid biosynthetic process	0.0366129
11	TCONS_00020026	GO:0009579	thylakoid	0.0392842
11	TCONS_00020026	GO:0005777	peroxisome	0.0415098
11	TCONS_00020026	GO:0009416	response to light stimulus	0.0415098
11	TCONS_00020026	GO:0004427	inorganic diphosphatase activity	0.0415098
11	TCONS_00020026	GO:0016607	nuclear speck	0.0415098
11	TCONS_00020026	GO:0006623	protein targeting to vacuole	0.0415098
11	TCONS_00020026	GO:0050661	NADP binding	0.0433044
11	TCONS_00044520	GO:0009570	chloroplast stroma	1.24894e-11
11	TCONS_00044520	GO:0009507	chloroplast	5.65621e-08
11	TCONS_00044520	GO:0019253	reductive pentose-phosphate cycle	5.65621e-08
11	TCONS_00044520	GO:0006096	glycolytic process	5.65621e-08
11	TCONS_00044520	GO:0004807	triose-phosphate isomerase activity	1.13244e-07
11	TCONS_00044520	GO:0009941	chloroplast envelope	4.31671e-05
11	TCONS_00044520	GO:0009535	chloroplast thylakoid membrane	0.00140566
11	TCONS_00044520	GO:0009854	oxidative photosynthetic carbon pathway	0.00199557
11	TCONS_00044520	GO:0006006	glucose metabolic process	0.00304742
11	TCONS_00044520	GO:0051287	NAD binding	0.00326582
11	TCONS_00044520	GO:0042132	fructose 1	0.00423716
11	TCONS_00044520	GO:0005777	peroxisome	0.00455417
11	TCONS_00044520	GO:0010319	stromule	0.0115954
11	TCONS_00044520	GO:0005739	mitochondrion	0.0115954
11	TCONS_00044520	GO:0004176	ATP-dependent peptidase activity	0.0220623
11	TCONS_00044520	GO:0005982	starch metabolic process	0.0298019
11	TCONS_00044520	GO:0030170	pyridoxal phosphate binding	0.0340547
11	TCONS_00044520	GO:0009579	thylakoid	0.0358455
11	TCONS_00044520	GO:0009706	chloroplast inner membrane	0.0358455
11	TCONS_00051196	GO:0009535	chloroplast thylakoid membrane	1.37959e-07
11	TCONS_00051196	GO:0009570	chloroplast stroma	2.29792e-07
11	TCONS_00051196	GO:0009507	chloroplast	2.75162e-07
11	TCONS_00051196	GO:0019253	reductive pentose-phosphate cycle	1.9719e-05
11	TCONS_00051196	GO:0009941	chloroplast envelope	1.9719e-05
11	TCONS_00051196	GO:0004807	triose-phosphate isomerase activity	3.0691e-05
11	TCONS_00051196	GO:0006096	glycolytic process	3.91977e-05
11	TCONS_00051196	GO:0015979	photosynthesis	0.000465042
11	TCONS_00051196	GO:0009579	thylakoid	0.00075145
11	TCONS_00051196	GO:0042132	fructose 1	0.0101266
11	TCONS_00051196	GO:0005739	mitochondrion	0.0171103
11	TCONS_00051196	GO:0042335	cuticle development	0.0179241
11	TCONS_00051196	GO:0005777	peroxisome	0.0247554
11	TCONS_00051196	GO:0010207	photosystem II assembly	0.0379418
11	TCONS_00051196	GO:0016168	chlorophyll binding	0.0379418
11	TCONS_00051196	GO:0030170	pyridoxal phosphate binding	0.0379418
11	TCONS_00051196	GO:0009854	oxidative photosynthetic carbon pathway	0.0379418
11	TCONS_00051196	GO:0019344	cysteine biosynthetic process	0.0402751
11	TCONS_00054156	GO:0004807	triose-phosphate isomerase activity	0.000560906
11	TCONS_00054156	GO:0006096	glycolytic process	0.00480192
11	TCONS_00054156	GO:0005840	ribosome	0.0402183
11	TCONS_00054156	GO:0003735	structural constituent of ribosome	0.0402183
11	TCONS_00054156	GO:0006412	translation	0.0402183
11	TCONS_00054463	GO:0004807	triose-phosphate isomerase activity	0.00433436
11	TCONS_00054463	GO:0006096	glycolytic process	0.00433436
11	TCONS_00054463	GO:0009570	chloroplast stroma	0.00699107
11	TCONS_00054463	GO:0009507	chloroplast	0.00957654
11	TCONS_00054463	GO:0009535	chloroplast thylakoid membrane	0.0285024
11	TCONS_00059370	GO:0009570	chloroplast stroma	6.52699e-08
11	TCONS_00059370	GO:0006096	glycolytic process	1.79012e-07
11	TCONS_00059370	GO:0009507	chloroplast	6.02173e-06
11	TCONS_00059370	GO:0004807	triose-phosphate isomerase activity	1.87827e-05
11	TCONS_00059370	GO:0003735	structural constituent of ribosome	1.87827e-05
11	TCONS_00059370	GO:0006412	translation	1.87827e-05
11	TCONS_00059370	GO:0019253	reductive pentose-phosphate cycle	4.74257e-05
11	TCONS_00059370	GO:0005840	ribosome	0.000327787
11	TCONS_00059370	GO:0030170	pyridoxal phosphate binding	0.0008419
11	TCONS_00059370	GO:0009941	chloroplast envelope	0.000971733
11	TCONS_00059370	GO:0009535	chloroplast thylakoid membrane	0.00213991
11	TCONS_00059370	GO:0005739	mitochondrion	0.002525
11	TCONS_00059370	GO:0004375	glycine dehydrogenase (decarboxylating) activity	0.00554329
11	TCONS_00059370	GO:0005777	peroxisome	0.00720295
11	TCONS_00059370	GO:0006006	glucose metabolic process	0.00923132
11	TCONS_00059370	GO:0009579	thylakoid	0.0172666
11	TCONS_00059370	GO:0005737	cytoplasm	0.0198106
11	TCONS_00059370	GO:0009854	oxidative photosynthetic carbon pathway	0.0198106
11	TCONS_00059370	GO:0015934	large ribosomal subunit	0.0198106
11	TCONS_00059370	GO:0051287	NAD binding	0.0251391
11	TCONS_00059370	GO:0006546	glycine catabolic process	0.0321685
11	TCONS_00059370	GO:0042132	fructose 1	0.044424
11	TCONS_00059779	GO:0004807	triose-phosphate isomerase activity	0.00430899
11	TCONS_00059779	GO:0006096	glycolytic process	0.00430899
11	TCONS_00059779	GO:0009570	chloroplast stroma	0.00657973
11	TCONS_00059779	GO:0005840	ribosome	0.0190048
11	TCONS_00059779	GO:0009535	chloroplast thylakoid membrane	0.0190791
11	TCONS_00059779	GO:0003735	structural constituent of ribosome	0.0190791
11	TCONS_00059779	GO:0006412	translation	0.0190791
11	TCONS_00059779	GO:0009941	chloroplast envelope	0.0190791
11	TCONS_00059779	GO:0004176	ATP-dependent peptidase activity	0.0190791
11	TCONS_00066650	GO:0004807	triose-phosphate isomerase activity	0.00145064
11	TCONS_00066650	GO:0003735	structural constituent of ribosome	0.00145064
11	TCONS_00066650	GO:0006412	translation	0.00145064
11	TCONS_00066650	GO:0005840	ribosome	0.00843421
11	TCONS_00066650	GO:0006096	glycolytic process	0.0107166
11	TCONS_00066650	GO:0004176	ATP-dependent peptidase activity	0.0144241
11	TCONS_00066650	GO:0005982	starch metabolic process	0.0247111
11	TCONS_00066650	GO:0015934	large ribosomal subunit	0.0300698
11	TCONS_00066650	GO:0004427	inorganic diphosphatase activity	0.0354015
11	TCONS_00066650	GO:0010304	PSII associated light-harvesting complex II catabolic process	0.0406926
11	TCONS_00070063	GO:0003735	structural constituent of ribosome	2.75826e-08
11	TCONS_00070063	GO:0006412	translation	2.75826e-08
11	TCONS_00070063	GO:0006096	glycolytic process	9.7417e-08
11	TCONS_00070063	GO:0009570	chloroplast stroma	2.77793e-06
11	TCONS_00070063	GO:0009507	chloroplast	5.89564e-06
11	TCONS_00070063	GO:0019253	reductive pentose-phosphate cycle	1.01726e-05
11	TCONS_00070063	GO:0005840	ribosome	1.28192e-05
11	TCONS_00070063	GO:0009535	chloroplast thylakoid membrane	3.83384e-05
11	TCONS_00070063	GO:0004807	triose-phosphate isomerase activity	7.79402e-05
11	TCONS_00070063	GO:0006006	glucose metabolic process	0.00132688
11	TCONS_00070063	GO:0004375	glycine dehydrogenase (decarboxylating) activity	0.0020715
11	TCONS_00070063	GO:0019843	rRNA binding	0.0020715
11	TCONS_00070063	GO:0010297	heteropolysaccharide binding	0.00258339
11	TCONS_00070063	GO:2001070	starch binding	0.00312022
11	TCONS_00070063	GO:0009941	chloroplast envelope	0.00341143
11	TCONS_00070063	GO:0009536	plastid	0.00414632
11	TCONS_00070063	GO:0030170	pyridoxal phosphate binding	0.00424311
11	TCONS_00070063	GO:0005739	mitochondrion	0.00424311
11	TCONS_00070063	GO:0005829	cytosol	0.00692934
11	TCONS_00070063	GO:0042132	fructose 1	0.0140125
11	TCONS_00070063	GO:0006546	glycine catabolic process	0.0216327
11	TCONS_00070063	GO:0050661	NADP binding	0.0373899
11	TCONS_00070063	GO:0004298	threonine-type endopeptidase activity	0.0373899
11	TCONS_00070063	GO:0051287	NAD binding	0.0408772
11	TCONS_00080843	GO:0009570	chloroplast stroma	3.52735e-09
11	TCONS_00080843	GO:0009507	chloroplast	8.46363e-08
11	TCONS_00080843	GO:0009535	chloroplast thylakoid membrane	1.80524e-06
11	TCONS_00080843	GO:0006096	glycolytic process	1.80524e-06
11	TCONS_00080843	GO:0019253	reductive pentose-phosphate cycle	4.22709e-05
11	TCONS_00080843	GO:0004807	triose-phosphate isomerase activity	5.3673e-05
11	TCONS_00080843	GO:0009941	chloroplast envelope	6.70368e-05
11	TCONS_00080843	GO:0009579	thylakoid	0.000154407
11	TCONS_00080843	GO:0005739	mitochondrion	0.000923248
11	TCONS_00080843	GO:0003735	structural constituent of ribosome	0.000923248
11	TCONS_00080843	GO:0006412	translation	0.000923248
11	TCONS_00080843	GO:0030170	pyridoxal phosphate binding	0.00704257
11	TCONS_00080843	GO:0042132	fructose 1	0.0116198
11	TCONS_00080843	GO:0004375	glycine dehydrogenase (decarboxylating) activity	0.0145309
11	TCONS_00080843	GO:0015979	photosynthesis	0.0145309
11	TCONS_00080843	GO:0006006	glucose metabolic process	0.0311618
11	TCONS_00080843	GO:0005777	peroxisome	0.0408546
11	TCONS_00080843	GO:0009658	chloroplast organization	0.0408546
11	TCONS_00080843	GO:0005840	ribosome	0.0408546
11	TCONS_00080843	GO:0009854	oxidative photosynthetic carbon pathway	0.0408546
11	TCONS_00080843	GO:0015934	large ribosomal subunit	0.0408546
11	TCONS_00080843	GO:0022626	cytosolic ribosome	0.0408546
11	TCONS_00084403	GO:0009570	chloroplast stroma	2.69476e-06
11	TCONS_00084403	GO:0009941	chloroplast envelope	1.72834e-05
11	TCONS_00084403	GO:0009535	chloroplast thylakoid membrane	3.01793e-05
11	TCONS_00084403	GO:0009507	chloroplast	3.1339e-05
11	TCONS_00084403	GO:0006096	glycolytic process	9.42584e-05
11	TCONS_00084403	GO:0019253	reductive pentose-phosphate cycle	0.000522946
11	TCONS_00084403	GO:0005777	peroxisome	0.010014
11	TCONS_00084403	GO:0005840	ribosome	0.0187705
11	TCONS_00084403	GO:0004807	triose-phosphate isomerase activity	0.0209281
11	TCONS_00084403	GO:0009579	thylakoid	0.021929
11	TCONS_00084403	GO:0046872	metal ion binding	0.0224308
11	TCONS_00084403	GO:0009854	oxidative photosynthetic carbon pathway	0.026804
11	TCONS_00084403	GO:0003735	structural constituent of ribosome	0.0277344
11	TCONS_00084403	GO:0006412	translation	0.0277344
11	TCONS_00084403	GO:0004427	inorganic diphosphatase activity	0.0333106
11	TCONS_00084403	GO:0005739	mitochondrion	0.0333106
11	TCONS_00084403	GO:0016020	membrane	0.036124
11	TCONS_00084403	GO:0042132	fructose 1	0.0479711
11	TCONS_00087950	GO:0009570	chloroplast stroma	0.000140267
11	TCONS_00087950	GO:0004807	triose-phosphate isomerase activity	0.00406143
11	TCONS_00087950	GO:0005840	ribosome	0.00406143
11	TCONS_00087950	GO:0006096	glycolytic process	0.00406143
11	TCONS_00087950	GO:0009507	chloroplast	0.00406143
11	TCONS_00087950	GO:0003735	structural constituent of ribosome	0.00406143
11	TCONS_00087950	GO:0006412	translation	0.00406143
11	TCONS_00087950	GO:0009535	chloroplast thylakoid membrane	0.00685278
11	TCONS_00087950	GO:0004176	ATP-dependent peptidase activity	0.0341556
11	TCONS_00087950	GO:0009941	chloroplast envelope	0.0409935
11	TCONS_00087950	GO:0005982	starch metabolic process	0.0409935
11	TCONS_00087950	GO:0030170	pyridoxal phosphate binding	0.0409935
11	TCONS_00087950	GO:0005739	mitochondrion	0.0409935
11	TCONS_00106054	GO:0006241	CTP biosynthetic process	0.00214095
11	TCONS_00109503	GO:0006096	glycolytic process	8.62499e-06
11	TCONS_00109503	GO:0009570	chloroplast stroma	8.62499e-06
11	TCONS_00109503	GO:0009507	chloroplast	0.000113318
11	TCONS_00109503	GO:0004807	triose-phosphate isomerase activity	0.000113318
11	TCONS_00109503	GO:0009941	chloroplast envelope	0.000190424
11	TCONS_00109503	GO:0003735	structural constituent of ribosome	0.000307959
11	TCONS_00109503	GO:0006412	translation	0.000307959
11	TCONS_00109503	GO:0019253	reductive pentose-phosphate cycle	0.00048997
11	TCONS_00109503	GO:0009535	chloroplast thylakoid membrane	0.000924848
11	TCONS_00109503	GO:0009579	thylakoid	0.0020751
11	TCONS_00109503	GO:0005840	ribosome	0.00261348
11	TCONS_00109503	GO:0005739	mitochondrion	0.0140416
11	TCONS_00109503	GO:0030170	pyridoxal phosphate binding	0.0421183
11	TCONS_00109503	GO:0051287	NAD binding	0.0421183
11	TCONS_00109503	GO:0004298	threonine-type endopeptidase activity	0.0428964
11	TCONS_00109503	GO:0006006	glucose metabolic process	0.0428964
11	TCONS_00112219	GO:0009570	chloroplast stroma	0.00012256
11	TCONS_00112219	GO:0009507	chloroplast	0.00012256
11	TCONS_00112219	GO:0009941	chloroplast envelope	0.000327754
11	TCONS_00112219	GO:0005840	ribosome	0.00420736
11	TCONS_00112219	GO:0006096	glycolytic process	0.00712855
11	TCONS_00112219	GO:0003735	structural constituent of ribosome	0.00712855
11	TCONS_00112219	GO:0006412	translation	0.00712855
11	TCONS_00112219	GO:0009535	chloroplast thylakoid membrane	0.00712855
11	TCONS_00112219	GO:0005777	peroxisome	0.00712855
11	TCONS_00112219	GO:0004298	threonine-type endopeptidase activity	0.0168318
11	TCONS_00112219	GO:0004807	triose-phosphate isomerase activity	0.0168318
11	TCONS_00112219	GO:0009854	oxidative photosynthetic carbon pathway	0.0263583
11	TCONS_00112219	GO:0005737	cytoplasm	0.0282894
11	TCONS_00112219	GO:0005739	mitochondrion	0.0327911
11	TCONS_00112219	GO:0016607	nuclear speck	0.0327911
11	TCONS_00112219	GO:0000287	magnesium ion binding	0.0327911
11	TCONS_00112219	GO:0030170	pyridoxal phosphate binding	0.0338369
11	TCONS_00119172	GO:0009570	chloroplast stroma	1.35361e-06
11	TCONS_00119172	GO:0006096	glycolytic process	1.35361e-06
11	TCONS_00119172	GO:0003735	structural constituent of ribosome	1.44975e-06
11	TCONS_00119172	GO:0006412	translation	1.44975e-06
11	TCONS_00119172	GO:0009507	chloroplast	6.49399e-06
11	TCONS_00119172	GO:0009941	chloroplast envelope	9.2119e-05
11	TCONS_00119172	GO:0004807	triose-phosphate isomerase activity	9.2119e-05
11	TCONS_00119172	GO:0005840	ribosome	9.2119e-05
11	TCONS_00119172	GO:0009535	chloroplast thylakoid membrane	0.000524785
11	TCONS_00119172	GO:0019253	reductive pentose-phosphate cycle	0.000674697
11	TCONS_00119172	GO:0004375	glycine dehydrogenase (decarboxylating) activity	0.00213612
11	TCONS_00119172	GO:0010297	heteropolysaccharide binding	0.00270916
11	TCONS_00119172	GO:2001070	starch binding	0.00309792
11	TCONS_00119172	GO:0006546	glycine catabolic process	0.00309792
11	TCONS_00119172	GO:0030170	pyridoxal phosphate binding	0.00423535
11	TCONS_00119172	GO:0015934	large ribosomal subunit	0.00455635
11	TCONS_00119172	GO:0006006	glucose metabolic process	0.00704285
11	TCONS_00119172	GO:0009579	thylakoid	0.0152748
11	TCONS_00119172	GO:0019843	rRNA binding	0.0204425
11	TCONS_00119172	GO:0005739	mitochondrion	0.0205537
11	TCONS_00119172	GO:0004298	threonine-type endopeptidase activity	0.040775
11	TCONS_00135382	GO:0009535	chloroplast thylakoid membrane	1.88823e-10
11	TCONS_00135382	GO:0009507	chloroplast	1.10682e-08
11	TCONS_00135382	GO:0019253	reductive pentose-phosphate cycle	1.57124e-06
11	TCONS_00135382	GO:0003735	structural constituent of ribosome	1.99654e-06
11	TCONS_00135382	GO:0006412	translation	1.99654e-06
11	TCONS_00135382	GO:0009570	chloroplast stroma	2.27549e-06
11	TCONS_00135382	GO:0009941	chloroplast envelope	0.000129874
11	TCONS_00135382	GO:0006096	glycolytic process	0.000183139
11	TCONS_00135382	GO:0005840	ribosome	0.00117096
11	TCONS_00135382	GO:0005739	mitochondrion	0.00117096
11	TCONS_00135382	GO:0009579	thylakoid	0.00117096
11	TCONS_00135382	GO:0006006	glucose metabolic process	0.0019493
11	TCONS_00135382	GO:0004807	triose-phosphate isomerase activity	0.0019493
11	TCONS_00135382	GO:0030170	pyridoxal phosphate binding	0.00374898
11	TCONS_00135382	GO:0004375	glycine dehydrogenase (decarboxylating) activity	0.00394447
11	TCONS_00135382	GO:0019843	rRNA binding	0.00394447
11	TCONS_00135382	GO:0009536	plastid	0.00394447
11	TCONS_00135382	GO:0016020	membrane	0.00509551
11	TCONS_00135382	GO:0005829	cytosol	0.00735628
11	TCONS_00135382	GO:0016607	nuclear speck	0.00954415
11	TCONS_00135382	GO:0046961	proton-transporting ATPase activity	0.0104842
11	TCONS_00135382	GO:0015979	photosynthesis	0.0101384
11	TCONS_00135382	GO:0006546	glycine catabolic process	0.0142992
11	TCONS_00135382	GO:0006636	unsaturated fatty acid biosynthetic process	0.0142992
11	TCONS_00135382	GO:0051287	NAD binding	0.014507
11	TCONS_00135382	GO:0042132	fructose 1	0.0168949
11	TCONS_00135382	GO:0047100	glyceraldehyde-3-phosphate dehydrogenase (NADP+) (phosphorylating) activity	0.0153801
11	TCONS_00135382	GO:0005525	GTP binding	0.0176758
11	TCONS_00135382	GO:0006623	protein targeting to vacuole	0.0177712
11	TCONS_00135382	GO:0010297	heteropolysaccharide binding	0.0204209
11	TCONS_00135382	GO:0010319	stromule	0.0215717
11	TCONS_00135382	GO:2001070	starch binding	0.0388416
11	TCONS_00135382	GO:0015934	large ribosomal subunit	0.0388416
11	TCONS_00135382	GO:0071013	catalytic step 2 spliceosome	0.0388416
11	TCONS_00136128	GO:0004807	triose-phosphate isomerase activity	0.000449291
11	TCONS_00136128	GO:0006096	glycolytic process	0.0409267
11	TCONS_00136128	GO:0003735	structural constituent of ribosome	0.0409267
11	TCONS_00136128	GO:0006412	translation	0.0409267
11	TCONS_00141205	GO:0006096	glycolytic process	2.25921e-05
11	TCONS_00141205	GO:0009570	chloroplast stroma	2.47507e-05
11	TCONS_00141205	GO:0009507	chloroplast	7.97165e-05
11	TCONS_00141205	GO:0004807	triose-phosphate isomerase activity	0.000146167
11	TCONS_00141205	GO:0009941	chloroplast envelope	0.000368167
11	TCONS_00141205	GO:0003735	structural constituent of ribosome	0.000477138
11	TCONS_00141205	GO:0006412	translation	0.000477138
11	TCONS_00141205	GO:0019253	reductive pentose-phosphate cycle	0.000705905
11	TCONS_00141205	GO:0009535	chloroplast thylakoid membrane	0.00163693
11	TCONS_00141205	GO:0009579	thylakoid	0.00285726
11	TCONS_00141205	GO:0005840	ribosome	0.00371291
11	TCONS_00141205	GO:0005739	mitochondrion	0.00947181
11	TCONS_00141205	GO:0030170	pyridoxal phosphate binding	0.0161988
11	TCONS_00141205	GO:0004375	glycine dehydrogenase (decarboxylating) activity	0.0253128
11	TCONS_00149784	GO:0009570	chloroplast stroma	1.222e-06
11	TCONS_00149784	GO:0005840	ribosome	0.00645012
11	TCONS_00149784	GO:0005777	peroxisome	0.00645012
11	TCONS_00149784	GO:0009507	chloroplast	0.00645012
11	TCONS_00149784	GO:0006096	glycolytic process	0.00645012
11	TCONS_00149784	GO:0003735	structural constituent of ribosome	0.00645012
11	TCONS_00149784	GO:0006412	translation	0.00645012
11	TCONS_00149784	GO:0004807	triose-phosphate isomerase activity	0.00647929
11	TCONS_00149784	GO:0009854	oxidative photosynthetic carbon pathway	0.0099102
11	TCONS_00149784	GO:0009941	chloroplast envelope	0.00999437
11	TCONS_00151262	GO:0004807	triose-phosphate isomerase activity	0.00182611
11	TCONS_00151262	GO:0006096	glycolytic process	0.0117958
11	TCONS_00151262	GO:0003735	structural constituent of ribosome	0.0117958
11	TCONS_00151262	GO:0006412	translation	0.0117958
11	TCONS_00151262	GO:0004176	ATP-dependent peptidase activity	0.0137845
11	TCONS_00151262	GO:0015934	large ribosomal subunit	0.0358887
11	TCONS_00151262	GO:0004427	inorganic diphosphatase activity	0.0407754
11	TCONS_00151262	GO:0010304	PSII associated light-harvesting complex II catabolic process	0.0456037
11	TCONS_00157116	GO:0009570	chloroplast stroma	7.67215e-05
11	TCONS_00157116	GO:0009507	chloroplast	0.000873589
11	TCONS_00157116	GO:0006096	glycolytic process	0.00632302
11	TCONS_00157116	GO:0003735	structural constituent of ribosome	0.00632302
11	TCONS_00157116	GO:0006412	translation	0.00632302
11	TCONS_00157116	GO:0009535	chloroplast thylakoid membrane	0.00632302
11	TCONS_00157116	GO:0005777	peroxisome	0.00632302
11	TCONS_00157116	GO:0009941	chloroplast envelope	0.00859449
11	TCONS_00157116	GO:0005840	ribosome	0.011981
11	TCONS_00157116	GO:0004298	threonine-type endopeptidase activity	0.0141584
11	TCONS_00157116	GO:0004807	triose-phosphate isomerase activity	0.0141584
11	TCONS_00157116	GO:0005737	cytoplasm	0.01613
11	TCONS_00157116	GO:0009854	oxidative photosynthetic carbon pathway	0.0204874
11	TCONS_00157116	GO:0000287	magnesium ion binding	0.0271969
11	TCONS_00157116	GO:0030170	pyridoxal phosphate binding	0.0278634
11	TCONS_00169081	GO:0006096	glycolytic process	5.00606e-06
11	TCONS_00169081	GO:0009570	chloroplast stroma	5.00606e-06
11	TCONS_00169081	GO:0009507	chloroplast	5.00606e-06
11	TCONS_00169081	GO:0004807	triose-phosphate isomerase activity	0.00010421
11	TCONS_00169081	GO:0003735	structural constituent of ribosome	0.000320886
11	TCONS_00169081	GO:0006412	translation	0.000320886
11	TCONS_00169081	GO:0019253	reductive pentose-phosphate cycle	0.000462223
11	TCONS_00169081	GO:0009941	chloroplast envelope	0.000462223
11	TCONS_00169081	GO:0009535	chloroplast thylakoid membrane	0.000808379
11	TCONS_00169081	GO:0009579	thylakoid	0.00188846
11	TCONS_00169081	GO:0005840	ribosome	0.00236651
11	TCONS_00169081	GO:0005739	mitochondrion	0.00426951
11	TCONS_00169081	GO:0030170	pyridoxal phosphate binding	0.00953081
11	TCONS_00169081	GO:0004375	glycine dehydrogenase (decarboxylating) activity	0.0192633
11	TCONS_00169081	GO:0006006	glucose metabolic process	0.0398286
11	TCONS_00169081	GO:0004298	threonine-type endopeptidase activity	0.0398286
11	TCONS_00169081	GO:0009416	response to light stimulus	0.044648
11	TCONS_00175032	GO:0006869	lipid transport	0.00356824
11	TCONS_00175032	GO:0043231	intracellular membrane-bounded organelle	0.00356824
11	TCONS_00175032	GO:0042626	ATPase activity	0.0264972
11	TCONS_00175032	GO:0055085	transmembrane transport	0.00906334
11	TCONS_00175032	GO:0005774	vacuolar membrane	0.00906334
11	TCONS_00176798	GO:0006855	drug transmembrane transport	0.00493469
11	TCONS_00176798	GO:0042335	cuticle development	0.00493469
11	TCONS_00176798	GO:0005886	plasma membrane	0.00813455
11	TCONS_00176798	GO:0005618	cell wall	0.00813455
11	TCONS_00176798	GO:0008236	serine-type peptidase activity	0.00816749
11	TCONS_00176798	GO:0004252	serine-type endopeptidase activity	0.0126787
11	TCONS_00176798	GO:0016020	membrane	0.0224806
11	TCONS_00176798	GO:0006952	defense response	0.0250537
11	TCONS_00180886	GO:0003735	structural constituent of ribosome	2.94935e-07
11	TCONS_00180886	GO:0006412	translation	2.94935e-07
11	TCONS_00180886	GO:0009507	chloroplast	3.13194e-05
11	TCONS_00180886	GO:0006096	glycolytic process	4.43459e-05
11	TCONS_00180886	GO:0009570	chloroplast stroma	4.43459e-05
11	TCONS_00180886	GO:0005840	ribosome	5.55468e-05
11	TCONS_00180886	GO:0009535	chloroplast thylakoid membrane	8.50552e-05
11	TCONS_00180886	GO:0009941	chloroplast envelope	0.000215663
11	TCONS_00180886	GO:0004807	triose-phosphate isomerase activity	0.0004805
11	TCONS_00180886	GO:0019253	reductive pentose-phosphate cycle	0.00115999
11	TCONS_00180886	GO:0005739	mitochondrion	0.00115999
11	TCONS_00180886	GO:0004375	glycine dehydrogenase (decarboxylating) activity	0.00988857
11	TCONS_00180886	GO:0019843	rRNA binding	0.00988857
11	TCONS_00180886	GO:0030170	pyridoxal phosphate binding	0.00988857
11	TCONS_00180886	GO:0010297	heteropolysaccharide binding	0.00988857
11	TCONS_00180886	GO:0005525	GTP binding	0.0134876
11	TCONS_00180886	GO:0005829	cytosol	0.0134876
11	TCONS_00180886	GO:2001070	starch binding	0.0137864
11	TCONS_00180886	GO:0015934	large ribosomal subunit	0.0159832
11	TCONS_00180886	GO:0009579	thylakoid	0.0159832
11	TCONS_00180886	GO:0006546	glycine catabolic process	0.0159832
11	TCONS_00180886	GO:0006623	protein targeting to vacuole	0.0211462
11	TCONS_00180886	GO:0003924	GTPase activity	0.0211462
11	TCONS_00180886	GO:0004427	inorganic diphosphatase activity	0.0247311
11	TCONS_00180886	GO:0016607	nuclear speck	0.0247311
11	TCONS_00180886	GO:0006006	glucose metabolic process	0.0337945
11	TCONS_00180886	GO:0042132	fructose 1	0.0418365
11	TCONS_00180886	GO:0009536	plastid	0.0426105
11	TCONS_00183983	GO:0003735	structural constituent of ribosome	6.69495e-08
11	TCONS_00183983	GO:0006412	translation	6.69495e-08
11	TCONS_00183983	GO:0009507	chloroplast	7.98027e-07
11	TCONS_00183983	GO:0009570	chloroplast stroma	7.98027e-07
11	TCONS_00183983	GO:0009535	chloroplast thylakoid membrane	8.22258e-07
11	TCONS_00183983	GO:0006096	glycolytic process	7.63088e-06
11	TCONS_00183983	GO:0009941	chloroplast envelope	1.00305e-05
11	TCONS_00183983	GO:0019253	reductive pentose-phosphate cycle	3.18372e-05
11	TCONS_00183983	GO:0005840	ribosome	0.000509559
11	TCONS_00183983	GO:0004807	triose-phosphate isomerase activity	0.000573053
11	TCONS_00183983	GO:0006006	glucose metabolic process	0.00202646
11	TCONS_00183983	GO:0005739	mitochondrion	0.0029539
11	TCONS_00183983	GO:0009536	plastid	0.00310328
11	TCONS_00183983	GO:0051287	NAD binding	0.0104164
11	TCONS_00183983	GO:0005829	cytosol	0.0104164
11	TCONS_00183983	GO:0010297	heteropolysaccharide binding	0.0104164
11	TCONS_00183983	GO:0004375	glycine dehydrogenase (decarboxylating) activity	0.0104164
11	TCONS_00183983	GO:0019843	rRNA binding	0.0104164
11	TCONS_00183983	GO:2001070	starch binding	0.0170015
11	TCONS_00183983	GO:0015934	large ribosomal subunit	0.0203275
11	TCONS_00183983	GO:0006546	glycine catabolic process	0.0212126
11	TCONS_00183983	GO:0009579	thylakoid	0.0212126
11	TCONS_00183983	GO:0006623	protein targeting to vacuole	0.0277949
11	TCONS_00183983	GO:0005788	endoplasmic reticulum lumen	0.0319127
11	TCONS_00183983	GO:0004222	metalloendopeptidase activity	0.0321724
11	TCONS_00183983	GO:0030170	pyridoxal phosphate binding	0.0326032
11	TCONS_00183983	GO:0005525	GTP binding	0.0415194
11	TCONS_00183983	GO:0010319	stromule	0.0415194
11	TCONS_00183983	GO:0010304	PSII associated light-harvesting complex II catabolic process	0.0418972
11	TCONS_00183983	GO:0042132	fructose 1	0.0456892
11	TCONS_00183983	GO:0047100	glyceraldehyde-3-phosphate dehydrogenase (NADP+) (phosphorylating) activity	0.0418972
11	TCONS_00184066	GO:0003735	structural constituent of ribosome	3.22056e-09
11	TCONS_00184066	GO:0006412	translation	3.22056e-09
11	TCONS_00184066	GO:0006096	glycolytic process	1.74518e-05
11	TCONS_00184066	GO:0009570	chloroplast stroma	1.97937e-05
11	TCONS_00184066	GO:0004807	triose-phosphate isomerase activity	0.000165814
11	TCONS_00184066	GO:0005840	ribosome	0.000194631
11	TCONS_00184066	GO:0009535	chloroplast thylakoid membrane	0.000309903
11	TCONS_00184066	GO:0009507	chloroplast	0.000314596
11	TCONS_00184066	GO:0009941	chloroplast envelope	0.000571104
11	TCONS_00184066	GO:0010297	heteropolysaccharide binding	0.00384756
11	TCONS_00184066	GO:2001070	starch binding	0.00466278
11	TCONS_00184066	GO:0019253	reductive pentose-phosphate cycle	0.00626684
11	TCONS_00184066	GO:0015934	large ribosomal subunit	0.00626684
11	TCONS_00184066	GO:0009536	plastid	0.00626684
11	TCONS_00184066	GO:0005829	cytosol	0.00654603
11	TCONS_00184066	GO:0006006	glucose metabolic process	0.00963205
11	TCONS_00184066	GO:0005788	endoplasmic reticulum lumen	0.00970933
11	TCONS_00184066	GO:0019843	rRNA binding	0.0252966
11	TCONS_00184066	GO:0003924	GTPase activity	0.0346014
11	TCONS_00184066	GO:0006623	protein targeting to vacuole	0.0350893
11	TCONS_00184066	GO:0005739	mitochondrion	0.0360343
11	TCONS_00184066	GO:0004298	threonine-type endopeptidase activity	0.0434218
11	TCONS_00184129	GO:0009570	chloroplast stroma	2.3184e-05
11	TCONS_00184129	GO:0006096	glycolytic process	2.49518e-05
11	TCONS_00184129	GO:0003735	structural constituent of ribosome	2.49518e-05
11	TCONS_00184129	GO:0006412	translation	2.49518e-05
11	TCONS_00184129	GO:0005840	ribosome	0.000478097
11	TCONS_00184129	GO:0019253	reductive pentose-phosphate cycle	0.0006667
11	TCONS_00184129	GO:0004807	triose-phosphate isomerase activity	0.000786682
11	TCONS_00184129	GO:0009507	chloroplast	0.00389415
11	TCONS_00184129	GO:0005737	cytoplasm	0.0059708
11	TCONS_00184129	GO:0005777	peroxisome	0.00918741
11	TCONS_00184129	GO:0006006	glucose metabolic process	0.0119605
11	TCONS_00184129	GO:0030170	pyridoxal phosphate binding	0.0149646
11	TCONS_00184129	GO:0004298	threonine-type endopeptidase activity	0.0165368
11	TCONS_00184129	GO:0009854	oxidative photosynthetic carbon pathway	0.0244554
11	TCONS_00184129	GO:0015934	large ribosomal subunit	0.0244554
11	TCONS_00184129	GO:0051287	NAD binding	0.0296298
11	TCONS_00184129	GO:0004427	inorganic diphosphatase activity	0.0325708
11	TCONS_00184129	GO:0009941	chloroplast envelope	0.0325708
11	TCONS_00184129	GO:0005739	mitochondrion	0.0389389
11	TCONS_00184129	GO:0042132	fructose 1	0.0472459
11	TCONS_00186237	GO:0009535	chloroplast thylakoid membrane	0.00167016
11	TCONS_00186237	GO:0009941	chloroplast envelope	0.00167016
11	TCONS_00186237	GO:0006855	drug transmembrane transport	0.00244945
11	TCONS_00186237	GO:0042335	cuticle development	0.00447585
11	TCONS_00186237	GO:0009507	chloroplast	0.00447585
11	TCONS_00186237	GO:0009579	thylakoid	0.00563258
11	TCONS_00186237	GO:0004427	inorganic diphosphatase activity	0.01902
11	TCONS_00186237	GO:0009522	photosystem I	0.01902
11	TCONS_00186237	GO:0009570	chloroplast stroma	0.01902
11	TCONS_00186237	GO:0006096	glycolytic process	0.0299328
11	TCONS_00186237	GO:0016168	chlorophyll binding	0.0367302
11	TCONS_00186237	GO:0015979	photosynthesis	0.0407948
11	TCONS_00187700	GO:0009570	chloroplast stroma	8.38908e-08
11	TCONS_00187700	GO:0009507	chloroplast	2.9283e-07
11	TCONS_00187700	GO:0006096	glycolytic process	2.9283e-07
11	TCONS_00187700	GO:0019253	reductive pentose-phosphate cycle	1.05139e-05
11	TCONS_00187700	GO:0004807	triose-phosphate isomerase activity	2.3864e-05
11	TCONS_00187700	GO:0003735	structural constituent of ribosome	3.3372e-05
11	TCONS_00187700	GO:0006412	translation	3.3372e-05
11	TCONS_00187700	GO:0009535	chloroplast thylakoid membrane	5.66099e-05
11	TCONS_00187700	GO:0005840	ribosome	0.000491479
11	TCONS_00187700	GO:0009941	chloroplast envelope	0.000491479
11	TCONS_00187700	GO:0030170	pyridoxal phosphate binding	0.00142507
11	TCONS_00187700	GO:0005739	mitochondrion	0.0020486
11	TCONS_00187700	GO:0042132	fructose 1	0.00533275
11	TCONS_00187700	GO:0004375	glycine dehydrogenase (decarboxylating) activity	0.0070662
11	TCONS_00187700	GO:0005777	peroxisome	0.0120281
11	TCONS_00187700	GO:0006006	glucose metabolic process	0.0125665
11	TCONS_00187700	GO:0004298	threonine-type endopeptidase activity	0.016617
11	TCONS_00187700	GO:0009579	thylakoid	0.0221352
11	TCONS_00187700	GO:0009854	oxidative photosynthetic carbon pathway	0.023975
11	TCONS_00187700	GO:0015934	large ribosomal subunit	0.023975
11	TCONS_00187700	GO:0005737	cytoplasm	0.023975
11	TCONS_00187700	GO:0051287	NAD binding	0.0344366
11	TCONS_00187700	GO:0006546	glycine catabolic process	0.0397085
11	TCONS_00190248	GO:0006096	glycolytic process	1.07989e-05
11	TCONS_00190248	GO:0009570	chloroplast stroma	2.26929e-05
11	TCONS_00190248	GO:0009507	chloroplast	7.21302e-05
11	TCONS_00190248	GO:0004807	triose-phosphate isomerase activity	0.00010211
11	TCONS_00190248	GO:0003735	structural constituent of ribosome	0.00030527
11	TCONS_00190248	GO:0006412	translation	0.00030527
11	TCONS_00190248	GO:0019253	reductive pentose-phosphate cycle	0.000487013
11	TCONS_00190248	GO:0009941	chloroplast envelope	0.00180413
11	TCONS_00190248	GO:0005840	ribosome	0.0027901
11	TCONS_00190248	GO:0009535	chloroplast thylakoid membrane	0.00284114
11	TCONS_00190248	GO:0030170	pyridoxal phosphate binding	0.0107422
11	TCONS_00190248	GO:0005737	cytoplasm	0.0254236
11	TCONS_00190248	GO:0005739	mitochondrion	0.0283809
11	TCONS_00190248	GO:0051287	NAD binding	0.0374978
11	TCONS_00190248	GO:0006006	glucose metabolic process	0.0396381
11	TCONS_00190248	GO:0004298	threonine-type endopeptidase activity	0.0396381
11	TCONS_00190248	GO:0009416	response to light stimulus	0.0437154
11	TCONS_00191830	GO:0009507	chloroplast	3.18246e-08
11	TCONS_00191830	GO:0009570	chloroplast stroma	4.18674e-07
11	TCONS_00191830	GO:0009535	chloroplast thylakoid membrane	4.18674e-07
11	TCONS_00191830	GO:0019253	reductive pentose-phosphate cycle	1.26141e-06
11	TCONS_00191830	GO:0009941	chloroplast envelope	0.000265054
11	TCONS_00191830	GO:0006096	glycolytic process	0.000271281
11	TCONS_00191830	GO:0015979	photosynthesis	0.00105477
11	TCONS_00191830	GO:0009579	thylakoid	0.00256242
11	TCONS_00191830	GO:0006546	glycine catabolic process	0.00826447
11	TCONS_00191830	GO:0005777	peroxisome	0.00826447
11	TCONS_00191830	GO:0009522	photosystem I	0.00879966
11	TCONS_00191830	GO:0004427	inorganic diphosphatase activity	0.00879966
11	TCONS_00191830	GO:0042132	fructose 1	0.0143305
11	TCONS_00191830	GO:0046872	metal ion binding	0.0119822
11	TCONS_00191830	GO:0004375	glycine dehydrogenase (decarboxylating) activity	0.0146342
11	TCONS_00191830	GO:0016168	chlorophyll binding	0.0167488
11	TCONS_00191830	GO:0010319	stromule	0.0368675
11	TCONS_00193287	GO:0003735	structural constituent of ribosome	9.11377e-06
11	TCONS_00193287	GO:0006412	translation	9.11377e-06
11	TCONS_00193287	GO:0005840	ribosome	0.000202556
11	TCONS_00193287	GO:0006096	glycolytic process	0.00391117
11	TCONS_00193287	GO:0051287	NAD binding	0.00450734
11	TCONS_00193287	GO:0006006	glucose metabolic process	0.00784462
11	TCONS_00193287	GO:0005737	cytoplasm	0.00784462
11	TCONS_00193287	GO:0009570	chloroplast stroma	0.00784462
11	TCONS_00193287	GO:0004298	threonine-type endopeptidase activity	0.0117234
11	TCONS_00193287	GO:0004807	triose-phosphate isomerase activity	0.0117234
11	TCONS_00193287	GO:0005777	peroxisome	0.01185
11	TCONS_00193287	GO:0009854	oxidative photosynthetic carbon pathway	0.0154496
11	TCONS_00193287	GO:0015934	large ribosomal subunit	0.0154496
11	TCONS_00193287	GO:0004427	inorganic diphosphatase activity	0.0224716
11	TCONS_00193287	GO:0009507	chloroplast	0.0291107
11	TCONS_00193287	GO:0019843	rRNA binding	0.0403865
11	TCONS_00196861	GO:0009535	chloroplast thylakoid membrane	5.02356e-05
11	TCONS_00196861	GO:0015979	photosynthesis	0.000214275
11	TCONS_00196861	GO:0009941	chloroplast envelope	0.00147704
11	TCONS_00196861	GO:0009507	chloroplast	0.00919805
11	TCONS_00196861	GO:0004427	inorganic diphosphatase activity	0.0284108
11	TCONS_00196861	GO:0009522	photosystem I	0.0284108
11	TCONS_00198216	GO:0009535	chloroplast thylakoid membrane	1.73857e-07
11	TCONS_00198216	GO:0009507	chloroplast	0.000221711
11	TCONS_00198216	GO:0009941	chloroplast envelope	0.000221711
11	TCONS_00198216	GO:0009570	chloroplast stroma	0.000221711
11	TCONS_00198216	GO:0006096	glycolytic process	0.000221711
11	TCONS_00198216	GO:0009579	thylakoid	0.000569892
11	TCONS_00198216	GO:0015979	photosynthesis	0.000934116
11	TCONS_00198216	GO:0004807	triose-phosphate isomerase activity	0.000934116
11	TCONS_00198216	GO:0016020	membrane	0.00651144
11	TCONS_00198216	GO:0019253	reductive pentose-phosphate cycle	0.00651144
11	TCONS_00198216	GO:0005777	peroxisome	0.0131444
11	TCONS_00198216	GO:0046872	metal ion binding	0.0131444
11	TCONS_00198216	GO:0009854	oxidative photosynthetic carbon pathway	0.03599
11	TCONS_00201093	GO:0006869	lipid transport	0.00356824
11	TCONS_00201093	GO:0043231	intracellular membrane-bounded organelle	0.00356824
11	TCONS_00201093	GO:0042626	ATPase activity	0.0264972
11	TCONS_00201093	GO:0055085	transmembrane transport	0.00906334
11	TCONS_00201093	GO:0005774	vacuolar membrane	0.00906334
11	TCONS_00201956	GO:0009507	chloroplast	3.38285e-06
11	TCONS_00201956	GO:0009570	chloroplast stroma	1.6624e-05
11	TCONS_00201956	GO:0006096	glycolytic process	2.10522e-05
11	TCONS_00201956	GO:0003735	structural constituent of ribosome	2.48065e-05
11	TCONS_00201956	GO:0006412	translation	2.48065e-05
11	TCONS_00201956	GO:0009941	chloroplast envelope	5.93818e-05
11	TCONS_00201956	GO:0009535	chloroplast thylakoid membrane	0.000388843
11	TCONS_00201956	GO:0019253	reductive pentose-phosphate cycle	0.00122547
11	TCONS_00201956	GO:0005840	ribosome	0.00122547
11	TCONS_00201956	GO:0005739	mitochondrion	0.00190451
11	TCONS_00201956	GO:0004807	triose-phosphate isomerase activity	0.00376713
11	TCONS_00201956	GO:0009579	thylakoid	0.00421394
11	TCONS_00201956	GO:0009536	plastid	0.00785056
11	TCONS_00201956	GO:0030170	pyridoxal phosphate binding	0.0305646
11	TCONS_00201956	GO:0004375	glycine dehydrogenase (decarboxylating) activity	0.0305646
11	TCONS_00201956	GO:0015991	ATP hydrolysis coupled proton transport	0.0305646
11	TCONS_00201956	GO:0003924	GTPase activity	0.0401089
11	TCONS_00201956	GO:0006623	protein targeting to vacuole	0.0401089
11	TCONS_00201956	GO:0048366	leaf development	0.0401089
11	TCONS_00203579	GO:0009507	chloroplast	2.72602e-05
11	TCONS_00203579	GO:0009570	chloroplast stroma	0.000656155
11	TCONS_00203851	GO:0009570	chloroplast stroma	2.28583e-07
11	TCONS_00203851	GO:0009507	chloroplast	2.54234e-07
11	TCONS_00203851	GO:0003735	structural constituent of ribosome	2.54234e-07
11	TCONS_00203851	GO:0006412	translation	2.54234e-07
11	TCONS_00203851	GO:0006096	glycolytic process	8.86304e-07
11	TCONS_00203851	GO:0019253	reductive pentose-phosphate cycle	6.36901e-06
11	TCONS_00203851	GO:0009535	chloroplast thylakoid membrane	1.0748e-05
11	TCONS_00203851	GO:0009941	chloroplast envelope	2.85308e-05
11	TCONS_00203851	GO:0005840	ribosome	8.2721e-05
11	TCONS_00203851	GO:0004807	triose-phosphate isomerase activity	0.000213028
11	TCONS_00203851	GO:0006006	glucose metabolic process	0.000502555
11	TCONS_00203851	GO:0009536	plastid	0.00202802
11	TCONS_00203851	GO:0005739	mitochondrion	0.00219581
11	TCONS_00203851	GO:0051287	NAD binding	0.00219581
11	TCONS_00203851	GO:0004375	glycine dehydrogenase (decarboxylating) activity	0.00453839
11	TCONS_00203851	GO:0019843	rRNA binding	0.00453839
11	TCONS_00203851	GO:0010297	heteropolysaccharide binding	0.00486209
11	TCONS_00203851	GO:0005829	cytosol	0.00543337
11	TCONS_00203851	GO:2001070	starch binding	0.00665162
11	TCONS_00203851	GO:0030170	pyridoxal phosphate binding	0.00733908
11	TCONS_00203851	GO:0015934	large ribosomal subunit	0.00873468
11	TCONS_00203851	GO:0005525	GTP binding	0.0247163
11	TCONS_00203851	GO:0042132	fructose 1	0.0277024
11	TCONS_00203851	GO:0047100	glyceraldehyde-3-phosphate dehydrogenase (NADP+) (phosphorylating) activity	0.0248961
11	TCONS_00203851	GO:0003924	GTPase activity	0.0255481
11	TCONS_00203851	GO:0050661	NADP binding	0.0256724
11	TCONS_00203851	GO:0009416	response to light stimulus	0.0302816
11	TCONS_00203851	GO:0009579	thylakoid	0.0333785
11	TCONS_00203851	GO:0006546	glycine catabolic process	0.0427999
12	TCONS_00042686	GO:0010290	chlorophyll catabolite transmembrane transporter activity	1.07284e-06
12	TCONS_00042686	GO:0015431	glutathione S-conjugate-exporting ATPase activity	1.07284e-06
12	TCONS_00042686	GO:0008559	xenobiotic-transporting ATPase activity	1.07284e-06
12	TCONS_00042686	GO:0000325	plant-type vacuole	1.46859e-05
12	TCONS_00042686	GO:0042626	ATPase activity	0.000379431
12	TCONS_00042686	GO:0048046	apoplast	0.00112977
12	TCONS_00042686	GO:0005774	vacuolar membrane	0.00156573
12	TCONS_00042686	GO:0005773	vacuole	0.00172754
12	TCONS_00042686	GO:0009506	plasmodesma	0.0152045
12	TCONS_00117642	GO:0010290	chlorophyll catabolite transmembrane transporter activity	3.27237e-05
12	TCONS_00117642	GO:0015431	glutathione S-conjugate-exporting ATPase activity	3.27237e-05
12	TCONS_00117642	GO:0008559	xenobiotic-transporting ATPase activity	0.000273134
12	TCONS_00117642	GO:0000325	plant-type vacuole	0.000901287
12	TCONS_00117642	GO:0042626	ATPase activity	0.00200512
12	TCONS_00117642	GO:0005773	vacuole	0.00182923
12	TCONS_00117642	GO:0005774	vacuolar membrane	0.00717542
12	TCONS_00117642	GO:0005524	ATP binding	0.0123203
12	TCONS_00117642	GO:0006754	ATP biosynthetic process	0.0301839
12	TCONS_00117642	GO:0008483	transaminase activity	0.0301839
12	TCONS_00117642	GO:0008553	hydrogen-exporting ATPase activity	0.0330862
12	TCONS_00173887	GO:0010290	chlorophyll catabolite transmembrane transporter activity	0.00187387
12	TCONS_00173887	GO:0015431	glutathione S-conjugate-exporting ATPase activity	0.00187387
12	TCONS_00173887	GO:0008559	xenobiotic-transporting ATPase activity	0.00611598
12	TCONS_00173887	GO:0000325	plant-type vacuole	0.0205706
12	TCONS_00173887	GO:0005773	vacuole	0.0219428
12	TCONS_00173887	GO:0042626	ATPase activity	0.0242992
12	TCONS_00173887	GO:0009753	response to jasmonic acid	0.0356681
12	TCONS_00173887	GO:0006754	ATP biosynthetic process	0.0398054
12	TCONS_00173887	GO:0008483	transaminase activity	0.0398054
12	TCONS_00173887	GO:0008553	hydrogen-exporting ATPase activity	0.0432173
12	TCONS_00173887	GO:0005774	vacuolar membrane	0.0398054
13	TCONS_00009881	GO:0003682	chromatin binding	2.28845e-06
13	TCONS_00009881	GO:0003677	DNA binding	0.00011903
13	TCONS_00009881	GO:0008271	secondary active sulfate transmembrane transporter activity	0.0370454
13	TCONS_00014774	GO:0016758	transferase activity	0.032236
13	TCONS_00014774	GO:0003682	chromatin binding	0.0394647
13	TCONS_00014993	GO:0006809	nitric oxide biosynthetic process	0.044568
13	TCONS_00020226	GO:0003682	chromatin binding	4.02316e-05
13	TCONS_00020226	GO:0047216	inositol 3-alpha-galactosyltransferase activity	0.00451968
13	TCONS_00020226	GO:0003677	DNA binding	0.00451968
13	TCONS_00020226	GO:0006012	galactose metabolic process	0.0250453
13	TCONS_00020226	GO:0009903	chloroplast avoidance movement	0.0428892
13	TCONS_00020226	GO:0009904	chloroplast accumulation movement	0.0428892
13	TCONS_00020226	GO:0071483	cellular response to blue light	0.0428892
13	TCONS_00027207	GO:0003682	chromatin binding	5.60288e-05
13	TCONS_00027207	GO:0003677	DNA binding	0.000757707
13	TCONS_00027207	GO:0040007	growth	0.00105296
13	TCONS_00027207	GO:0047216	inositol 3-alpha-galactosyltransferase activity	0.00385241
13	TCONS_00027207	GO:0006090	pyruvate metabolic process	0.0412211
13	TCONS_00027207	GO:0050242	pyruvate	0.0418674
13	TCONS_00027207	GO:0006012	galactose metabolic process	0.0412211
13	TCONS_00028194	GO:0047216	inositol 3-alpha-galactosyltransferase activity	0.000570192
13	TCONS_00028194	GO:0003682	chromatin binding	0.00207706
13	TCONS_00028194	GO:0006012	galactose metabolic process	0.00792076
13	TCONS_00028194	GO:0003677	DNA binding	0.0180553
13	TCONS_00028194	GO:0071483	cellular response to blue light	0.0215951
13	TCONS_00028194	GO:0006090	pyruvate metabolic process	0.0341295
13	TCONS_00028194	GO:0050242	pyruvate	0.0348334
13	TCONS_00028194	GO:0010264	myo-inositol hexakisphosphate biosynthetic process	0.0396425
13	TCONS_00028194	GO:0009507	chloroplast	0.0479688
13	TCONS_00028194	GO:0016758	transferase activity	0.0489581
13	TCONS_00040725	GO:0003682	chromatin binding	0.00718447
13	TCONS_00040725	GO:0047216	inositol 3-alpha-galactosyltransferase activity	0.0261116
13	TCONS_00040725	GO:0003677	DNA binding	0.0261116
13	TCONS_00040725	GO:0009903	chloroplast avoidance movement	0.0261116
13	TCONS_00040725	GO:0009904	chloroplast accumulation movement	0.0261116
13	TCONS_00040725	GO:0071483	cellular response to blue light	0.0261116
13	TCONS_00040725	GO:0006809	nitric oxide biosynthetic process	0.038245
13	TCONS_00049792	GO:0016758	transferase activity	0.0082863
13	TCONS_00051258	GO:0047100	glyceraldehyde-3-phosphate dehydrogenase (NADP+) (phosphorylating) activity	0.00628854
13	TCONS_00051258	GO:0006006	glucose metabolic process	0.0360064
13	TCONS_00051258	GO:0019253	reductive pentose-phosphate cycle	0.0360064
13	TCONS_00051258	GO:0004356	glutamate-ammonia ligase activity	0.0360064
13	TCONS_00051258	GO:0006542	glutamine biosynthetic process	0.0360064
13	TCONS_00056689	GO:0003682	chromatin binding	0.00542195
13	TCONS_00056689	GO:0047216	inositol 3-alpha-galactosyltransferase activity	0.0115426
13	TCONS_00056689	GO:0010264	myo-inositol hexakisphosphate biosynthetic process	0.0115426
13	TCONS_00056689	GO:0006090	pyruvate metabolic process	0.0115426
13	TCONS_00056689	GO:0050242	pyruvate	0.0119359
13	TCONS_00056792	GO:0008271	secondary active sulfate transmembrane transporter activity	0.0195255
13	TCONS_00056792	GO:0003682	chromatin binding	0.0195255
13	TCONS_00056792	GO:0003677	DNA binding	0.0195255
13	TCONS_00056792	GO:0042128	nitrate assimilation	0.0446
13	TCONS_00056792	GO:0006090	pyruvate metabolic process	0.0446
13	TCONS_00056792	GO:0006809	nitric oxide biosynthetic process	0.0446
13	TCONS_00056792	GO:0050242	pyruvate	0.0484229
13	TCONS_00056792	GO:0030151	molybdenum ion binding	0.0459083
13	TCONS_00056792	GO:0046982	protein heterodimerization activity	0.0459083
13	TCONS_00070865	GO:0003682	chromatin binding	4.67482e-05
13	TCONS_00070865	GO:0003677	DNA binding	0.00777329
13	TCONS_00070865	GO:0047216	inositol 3-alpha-galactosyltransferase activity	0.0138694
13	TCONS_00070865	GO:0016758	transferase activity	0.0212565
13	TCONS_00070880	GO:0047216	inositol 3-alpha-galactosyltransferase activity	0.00973883
13	TCONS_00070880	GO:0016758	transferase activity	0.0292035
13	TCONS_00070880	GO:0003682	chromatin binding	0.0291039
13	TCONS_00070880	GO:0003677	DNA binding	0.0299548
13	TCONS_00070880	GO:0006012	galactose metabolic process	0.0299548
13	TCONS_00070880	GO:0006090	pyruvate metabolic process	0.0299548
13	TCONS_00070880	GO:0050242	pyruvate	0.0300573
13	TCONS_00070880	GO:0010264	myo-inositol hexakisphosphate biosynthetic process	0.0333279
13	TCONS_00074079	GO:0010264	myo-inositol hexakisphosphate biosynthetic process	0.02694
13	TCONS_00074149	GO:0004356	glutamate-ammonia ligase activity	0.0325121
13	TCONS_00074149	GO:0006542	glutamine biosynthetic process	0.0325121
13	TCONS_00081360	GO:0010264	myo-inositol hexakisphosphate biosynthetic process	0.0434174
13	TCONS_00081361	GO:0010264	myo-inositol hexakisphosphate biosynthetic process	0.03699
13	TCONS_00085077	GO:0047100	glyceraldehyde-3-phosphate dehydrogenase (NADP+) (phosphorylating) activity	0.00832416
13	TCONS_00085077	GO:0006006	glucose metabolic process	0.0459149
13	TCONS_00085077	GO:0008889	glycerophosphodiester phosphodiesterase activity	0.0459149
13	TCONS_00085077	GO:0019253	reductive pentose-phosphate cycle	0.0459149
13	TCONS_00085077	GO:0006071	glycerol metabolic process	0.0459149
13	TCONS_00097460	GO:0010264	myo-inositol hexakisphosphate biosynthetic process	0.028857
13	TCONS_00108698	GO:0003682	chromatin binding	0.00438017
13	TCONS_00108698	GO:0047216	inositol 3-alpha-galactosyltransferase activity	0.00839482
13	TCONS_00108698	GO:0006090	pyruvate metabolic process	0.00839482
13	TCONS_00108698	GO:0050242	pyruvate	0.00874344
13	TCONS_00108698	GO:0003677	DNA binding	0.0105914
13	TCONS_00108698	GO:0040007	growth	0.0188101
13	TCONS_00108698	GO:0006012	galactose metabolic process	0.0259992
13	TCONS_00108698	GO:0009903	chloroplast avoidance movement	0.045364
13	TCONS_00108698	GO:0009904	chloroplast accumulation movement	0.045364
13	TCONS_00108698	GO:0071483	cellular response to blue light	0.045364
13	TCONS_00113787	GO:0047216	inositol 3-alpha-galactosyltransferase activity	0.0219943
13	TCONS_00113787	GO:0010264	myo-inositol hexakisphosphate biosynthetic process	0.0219943
13	TCONS_00114169	GO:0016740	transferase activity	0.0212696
13	TCONS_00115778	GO:0003682	chromatin binding	0.000696269
13	TCONS_00115778	GO:0003677	DNA binding	0.0300282
13	TCONS_00122729	GO:0047216	inositol 3-alpha-galactosyltransferase activity	0.00410718
13	TCONS_00122729	GO:0006012	galactose metabolic process	0.0233017
13	TCONS_00122729	GO:0009903	chloroplast avoidance movement	0.0303608
13	TCONS_00122729	GO:0009904	chloroplast accumulation movement	0.0303608
13	TCONS_00122729	GO:0071483	cellular response to blue light	0.0303608
13	TCONS_00122729	GO:0003682	chromatin binding	0.0303608
13	TCONS_00122729	GO:0006809	nitric oxide biosynthetic process	0.0431876
13	TCONS_00135669	GO:0003682	chromatin binding	0.000137581
13	TCONS_00135669	GO:0003677	DNA binding	0.000137581
13	TCONS_00135669	GO:0040007	growth	0.00171057
13	TCONS_00135669	GO:0047216	inositol 3-alpha-galactosyltransferase activity	0.00619916
13	TCONS_00135670	GO:0003682	chromatin binding	6.73867e-08
13	TCONS_00135670	GO:0003677	DNA binding	0.000814064
13	TCONS_00135670	GO:0047216	inositol 3-alpha-galactosyltransferase activity	0.0033698
13	TCONS_00135670	GO:0040007	growth	0.0182184
13	TCONS_00135670	GO:0006012	galactose metabolic process	0.0222222
13	TCONS_00135670	GO:0009903	chloroplast avoidance movement	0.0392265
13	TCONS_00135670	GO:0009904	chloroplast accumulation movement	0.0392265
13	TCONS_00135670	GO:0071483	cellular response to blue light	0.0392265
13	TCONS_00136925	GO:0009522	photosystem I	0.0252646
13	TCONS_00136925	GO:0005840	ribosome	0.0252646
13	TCONS_00136925	GO:0003735	structural constituent of ribosome	0.0252646
13	TCONS_00136925	GO:0006412	translation	0.0252646
13	TCONS_00145085	GO:0003682	chromatin binding	0.00221841
13	TCONS_00145085	GO:0047216	inositol 3-alpha-galactosyltransferase activity	0.00221841
13	TCONS_00145085	GO:0006012	galactose metabolic process	0.0167668
13	TCONS_00145085	GO:0003677	DNA binding	0.0235981
13	TCONS_00145085	GO:0009903	chloroplast avoidance movement	0.0270729
13	TCONS_00145085	GO:0009904	chloroplast accumulation movement	0.0270729
13	TCONS_00145085	GO:0071483	cellular response to blue light	0.0270729
13	TCONS_00145085	GO:0006809	nitric oxide biosynthetic process	0.0404217
13	TCONS_00146749	GO:0003682	chromatin binding	5.06193e-06
13	TCONS_00146749	GO:0003677	DNA binding	1.35171e-05
13	TCONS_00146749	GO:0006355	regulation of transcription	0.00445283
13	TCONS_00146749	GO:0040007	growth	0.023006
13	TCONS_00146749	GO:0047216	inositol 3-alpha-galactosyltransferase activity	0.0451238
13	TCONS_00148022	GO:0010264	myo-inositol hexakisphosphate biosynthetic process	0.0111797
13	TCONS_00148513	GO:0010264	myo-inositol hexakisphosphate biosynthetic process	0.0124745
13	TCONS_00148513	GO:0009507	chloroplast	0.0391043
13	TCONS_00157164	GO:0003682	chromatin binding	0.00018103
13	TCONS_00157164	GO:0003677	DNA binding	0.000271553
13	TCONS_00157164	GO:0008271	secondary active sulfate transmembrane transporter activity	0.0238808
13	TCONS_00158593	GO:0047216	inositol 3-alpha-galactosyltransferase activity	0.000369508
13	TCONS_00158593	GO:0006012	galactose metabolic process	0.00407168
13	TCONS_00158668	GO:0047100	glyceraldehyde-3-phosphate dehydrogenase (NADP+) (phosphorylating) activity	0.00482687
13	TCONS_00158668	GO:0006006	glucose metabolic process	0.0305469
13	TCONS_00158668	GO:0019253	reductive pentose-phosphate cycle	0.0305469
13	TCONS_00158668	GO:0016758	transferase activity	0.0328889
13	TCONS_00158668	GO:0006809	nitric oxide biosynthetic process	0.0305469
13	TCONS_00161362	GO:0016758	transferase activity	0.00335913
13	TCONS_00170503	GO:0016758	transferase activity	0.013927
13	TCONS_00170503	GO:0003677	DNA binding	0.0133422
13	TCONS_00174889	GO:0016758	transferase activity	0.00431556
13	TCONS_00176216	GO:0016758	transferase activity	0.0285457
13	TCONS_00176216	GO:0010264	myo-inositol hexakisphosphate biosynthetic process	0.0271434
13	TCONS_00177484	GO:0010264	myo-inositol hexakisphosphate biosynthetic process	0.00262798
13	TCONS_00179185	GO:0010264	myo-inositol hexakisphosphate biosynthetic process	0.00529358
13	TCONS_00179185	GO:0009507	chloroplast	0.0118138
13	TCONS_00180457	GO:0010264	myo-inositol hexakisphosphate biosynthetic process	0.00184065
13	TCONS_00180702	GO:0047100	glyceraldehyde-3-phosphate dehydrogenase (NADP+) (phosphorylating) activity	0.000651975
13	TCONS_00180702	GO:0006006	glucose metabolic process	0.00424811
13	TCONS_00180702	GO:0019253	reductive pentose-phosphate cycle	0.00560946
13	TCONS_00180702	GO:0050661	NADP binding	0.0113876
13	TCONS_00180702	GO:0051287	NAD binding	0.0113876
13	TCONS_00180702	GO:0015833	peptide transport	0.0113876
13	TCONS_00180702	GO:0015706	nitrate transport	0.0255054
13	TCONS_00180702	GO:0055085	transmembrane transport	0.0265653
13	TCONS_00181283	GO:0042128	nitrate assimilation	0.0254969
13	TCONS_00181283	GO:0006090	pyruvate metabolic process	0.0254969
13	TCONS_00181283	GO:0006809	nitric oxide biosynthetic process	0.0254969
13	TCONS_00181283	GO:0050242	pyruvate	0.028747
13	TCONS_00181283	GO:0030151	molybdenum ion binding	0.0270709
13	TCONS_00182026	GO:0003682	chromatin binding	0.016106
13	TCONS_00182026	GO:0003677	DNA binding	0.0186436
13	TCONS_00183278	GO:0010264	myo-inositol hexakisphosphate biosynthetic process	0.0359398
13	TCONS_00183278	GO:0009507	chloroplast	0.0359398
13	TCONS_00189361	GO:0010264	myo-inositol hexakisphosphate biosynthetic process	0.00934606
13	TCONS_00189361	GO:0009507	chloroplast	0.0150918
13	TCONS_00189977	GO:0003682	chromatin binding	3.96188e-06
13	TCONS_00189977	GO:0003677	DNA binding	1.76918e-05
13	TCONS_00189977	GO:0008271	secondary active sulfate transmembrane transporter activity	0.0243765
13	TCONS_00194883	GO:0006090	pyruvate metabolic process	0.025213
13	TCONS_00194883	GO:0006809	nitric oxide biosynthetic process	0.025213
13	TCONS_00194883	GO:0050242	pyruvate	0.0282514
13	TCONS_00201372	GO:0047100	glyceraldehyde-3-phosphate dehydrogenase (NADP+) (phosphorylating) activity	0.000957384
13	TCONS_00201372	GO:0006006	glucose metabolic process	0.00621197
13	TCONS_00201372	GO:0019253	reductive pentose-phosphate cycle	0.00818708
13	TCONS_00201372	GO:0050661	NADP binding	0.0170906
13	TCONS_00201372	GO:0051287	NAD binding	0.0170906
13	TCONS_00202898	GO:0003682	chromatin binding	0.00036969
13	TCONS_00202898	GO:0003677	DNA binding	0.0043397
13	TCONS_00202899	GO:0003682	chromatin binding	1.57955e-06
13	TCONS_00202899	GO:0003677	DNA binding	4.98972e-06
13	TCONS_00202899	GO:0047216	inositol 3-alpha-galactosyltransferase activity	0.00277834
13	TCONS_00202899	GO:0040007	growth	0.00974518
13	TCONS_00202899	GO:0006012	galactose metabolic process	0.0323082
13	TCONS_00202993	GO:0010264	myo-inositol hexakisphosphate biosynthetic process	0.0136417
13	TCONS_00203385	GO:0003682	chromatin binding	1.00953e-05
13	TCONS_00203385	GO:0003677	DNA binding	0.000347749
13	TCONS_00203385	GO:0047216	inositol 3-alpha-galactosyltransferase activity	0.0216722
14	TCONS_00007992	GO:0009638	phototropism	0.0415428
14	TCONS_00007994	GO:0009638	phototropism	0.0469335
14	TCONS_00007994	GO:0015979	photosynthesis	0.0469335
14	TCONS_00008468	GO:0009523	photosystem II	2.78427e-12
14	TCONS_00008468	GO:0015979	photosynthesis	4.7895e-09
14	TCONS_00008468	GO:0009522	photosystem I	0.000186232
14	TCONS_00008468	GO:0009765	photosynthesis	0.000451163
14	TCONS_00008468	GO:0004805	trehalose-phosphatase activity	0.000525378
14	TCONS_00008468	GO:0010207	photosystem II assembly	0.000612735
14	TCONS_00008468	GO:0006364	rRNA processing	0.00061848
14	TCONS_00008468	GO:0019344	cysteine biosynthetic process	0.000628673
14	TCONS_00008468	GO:0035304	regulation of protein dephosphorylation	0.00082605
14	TCONS_00008468	GO:0015995	chlorophyll biosynthetic process	0.00126094
14	TCONS_00008468	GO:0009773	photosynthetic electron transport in photosystem I	0.0015575
14	TCONS_00008468	GO:0016168	chlorophyll binding	0.00344675
14	TCONS_00008468	GO:0009535	chloroplast thylakoid membrane	0.00346591
14	TCONS_00008468	GO:0018298	protein-chromophore linkage	0.00594507
14	TCONS_00008468	GO:0019898	extrinsic component of membrane	0.00743945
14	TCONS_00008468	GO:0009654	photosystem II oxygen evolving complex	0.0123194
14	TCONS_00008468	GO:0009813	flavonoid biosynthetic process	0.0123194
14	TCONS_00008468	GO:0009638	phototropism	0.0168945
14	TCONS_00008468	GO:0016630	protochlorophyllide reductase activity	0.0231123
14	TCONS_00008468	GO:0009902	chloroplast relocation	0.0231123
14	TCONS_00008468	GO:0030145	manganese ion binding	0.0342293
14	TCONS_00009758	GO:0015979	photosynthesis	1.44347e-07
14	TCONS_00009758	GO:0019898	extrinsic component of membrane	3.34568e-05
14	TCONS_00009758	GO:0009523	photosystem II	3.34568e-05
14	TCONS_00009758	GO:0009654	photosystem II oxygen evolving complex	0.00210297
14	TCONS_00009758	GO:0045490	pectin catabolic process	0.00210297
14	TCONS_00009758	GO:0009522	photosystem I	0.00810419
14	TCONS_00009758	GO:0016788	hydrolase activity	0.0133291
14	TCONS_00009758	GO:0009765	photosynthesis	0.0474242
14	TCONS_00010122	GO:0015979	photosynthesis	0.00898444
14	TCONS_00010122	GO:0015995	chlorophyll biosynthetic process	0.0466044
14	TCONS_00013106	GO:0009523	photosystem II	9.46254e-11
14	TCONS_00013106	GO:0015979	photosynthesis	3.07507e-08
14	TCONS_00013106	GO:0016788	hydrolase activity	5.3203e-07
14	TCONS_00013106	GO:0009765	photosynthesis	9.8456e-05
14	TCONS_00013106	GO:0009522	photosystem I	0.000850557
14	TCONS_00013106	GO:0006364	rRNA processing	0.00215504
14	TCONS_00013106	GO:0016168	chlorophyll binding	0.00504385
14	TCONS_00013106	GO:0019344	cysteine biosynthetic process	0.00623557
14	TCONS_00013106	GO:0016042	lipid catabolic process	0.0070461
14	TCONS_00013106	GO:0015995	chlorophyll biosynthetic process	0.0096285
14	TCONS_00013106	GO:0035304	regulation of protein dephosphorylation	0.0178826
14	TCONS_00013106	GO:0018298	protein-chromophore linkage	0.0178826
14	TCONS_00013106	GO:0010207	photosystem II assembly	0.0180755
14	TCONS_00013106	GO:0006636	unsaturated fatty acid biosynthetic process	0.0180755
14	TCONS_00013106	GO:0016630	protochlorophyllide reductase activity	0.0180755
14	TCONS_00013106	GO:0009813	flavonoid biosynthetic process	0.0202449
14	TCONS_00013106	GO:0019898	extrinsic component of membrane	0.0219844
14	TCONS_00013106	GO:0008168	methyltransferase activity	0.0325974
14	TCONS_00013106	GO:0009744	response to sucrose	0.0365979
14	TCONS_00013112	GO:0010207	photosystem II assembly	0.00244932
14	TCONS_00013112	GO:0035304	regulation of protein dephosphorylation	0.0120493
14	TCONS_00013112	GO:0006364	rRNA processing	0.0120493
14	TCONS_00013112	GO:0009773	photosynthetic electron transport in photosystem I	0.0155144
14	TCONS_00013112	GO:0009523	photosystem II	0.0254855
14	TCONS_00013393	GO:0016788	hydrolase activity	2.59132e-05
14	TCONS_00013393	GO:0030599	pectinesterase activity	0.00270002
14	TCONS_00013393	GO:0045330	aspartyl esterase activity	0.0103146
14	TCONS_00013393	GO:0042545	cell wall modification	0.0103146
14	TCONS_00013393	GO:0005618	cell wall	0.016966
14	TCONS_00013393	GO:0045490	pectin catabolic process	0.0176997
14	TCONS_00013393	GO:0016042	lipid catabolic process	0.0210443
14	TCONS_00013813	GO:0005096	GTPase activator activity	0.00303301
14	TCONS_00014727	GO:0009523	photosystem II	3.7042e-10
14	TCONS_00014727	GO:0015979	photosynthesis	1.30535e-06
14	TCONS_00014727	GO:0010207	photosystem II assembly	0.00117013
14	TCONS_00014727	GO:0019344	cysteine biosynthetic process	0.00117013
14	TCONS_00014727	GO:0009522	photosystem I	0.00117013
14	TCONS_00014727	GO:0006364	rRNA processing	0.00119297
14	TCONS_00014727	GO:0009765	photosynthesis	0.00195021
14	TCONS_00014727	GO:0018298	protein-chromophore linkage	0.00228376
14	TCONS_00014727	GO:0004805	trehalose-phosphatase activity	0.00228376
14	TCONS_00014727	GO:0015995	chlorophyll biosynthetic process	0.00341176
14	TCONS_00014727	GO:0035304	regulation of protein dephosphorylation	0.00399993
14	TCONS_00014727	GO:0019898	extrinsic component of membrane	0.0055886
14	TCONS_00014727	GO:0009638	phototropism	0.0174856
14	TCONS_00014727	GO:0016168	chlorophyll binding	0.0210531
14	TCONS_00016359	GO:0009813	flavonoid biosynthetic process	0.000261499
14	TCONS_00016359	GO:0006888	ER to Golgi vesicle-mediated transport	0.0160993
14	TCONS_00016359	GO:0019898	extrinsic component of membrane	0.0160993
14	TCONS_00016359	GO:0015979	photosynthesis	0.0160993
14	TCONS_00016359	GO:0009654	photosystem II oxygen evolving complex	0.0268608
14	TCONS_00016359	GO:0004712	protein serine/threonine/tyrosine kinase activity	0.0430159
14	TCONS_00016359	GO:0016630	protochlorophyllide reductase activity	0.047421
14	TCONS_00017097	GO:0009813	flavonoid biosynthetic process	0.0179766
14	TCONS_00017097	GO:0015979	photosynthesis	0.0234869
14	TCONS_00017097	GO:0019898	extrinsic component of membrane	0.0336701
14	TCONS_00017192	GO:0015979	photosynthesis	2.8808e-06
14	TCONS_00017192	GO:0009523	photosystem II	1.36534e-05
14	TCONS_00017192	GO:0010207	photosystem II assembly	0.00127247
14	TCONS_00017192	GO:0015995	chlorophyll biosynthetic process	0.00149125
14	TCONS_00017192	GO:0006364	rRNA processing	0.00149125
14	TCONS_00017192	GO:0035304	regulation of protein dephosphorylation	0.00747256
14	TCONS_00017192	GO:0019898	extrinsic component of membrane	0.00776642
14	TCONS_00017192	GO:0009654	photosystem II oxygen evolving complex	0.00776642
14	TCONS_00017192	GO:0009813	flavonoid biosynthetic process	0.00776642
14	TCONS_00017192	GO:0009773	photosynthetic electron transport in photosystem I	0.00776642
14	TCONS_00017192	GO:0019344	cysteine biosynthetic process	0.0350048
14	TCONS_00017269	GO:0009523	photosystem II	8.1391e-06
14	TCONS_00017269	GO:0015979	photosynthesis	0.000329361
14	TCONS_00017269	GO:0010207	photosystem II assembly	0.000535521
14	TCONS_00017269	GO:0006364	rRNA processing	0.000725447
14	TCONS_00017269	GO:0035304	regulation of protein dephosphorylation	0.00515253
14	TCONS_00017269	GO:0009773	photosynthetic electron transport in photosystem I	0.00825299
14	TCONS_00017269	GO:0019344	cysteine biosynthetic process	0.0297721
14	TCONS_00017269	GO:0015995	chlorophyll biosynthetic process	0.0449506
14	TCONS_00017269	GO:0010155	regulation of proton transport	0.0449506
14	TCONS_00017276	GO:0009773	photosynthetic electron transport in photosystem I	0.0432885
14	TCONS_00018695	GO:0009523	photosystem II	1.04331e-09
14	TCONS_00018695	GO:0015979	photosynthesis	6.06707e-07
14	TCONS_00018695	GO:0016788	hydrolase activity	1.8008e-06
14	TCONS_00018695	GO:0006364	rRNA processing	0.000237461
14	TCONS_00018695	GO:0009765	photosynthesis	0.000254088
14	TCONS_00018695	GO:0015995	chlorophyll biosynthetic process	0.000593081
14	TCONS_00018695	GO:0009522	photosystem I	0.00187013
14	TCONS_00018695	GO:0016042	lipid catabolic process	0.00671567
14	TCONS_00018695	GO:0009813	flavonoid biosynthetic process	0.00704768
14	TCONS_00018695	GO:0010207	photosystem II assembly	0.00942408
14	TCONS_00018695	GO:0016168	chlorophyll binding	0.00942408
14	TCONS_00018695	GO:0019344	cysteine biosynthetic process	0.0120914
14	TCONS_00018695	GO:0035304	regulation of protein dephosphorylation	0.0316298
14	TCONS_00018695	GO:0012501	programmed cell death	0.0316298
14	TCONS_00018695	GO:0016630	protochlorophyllide reductase activity	0.0316298
14	TCONS_00018695	GO:0046473	phosphatidic acid metabolic process	0.0316298
14	TCONS_00018695	GO:0006636	unsaturated fatty acid biosynthetic process	0.0357384
14	TCONS_00018695	GO:0018298	protein-chromophore linkage	0.0359772
14	TCONS_00018695	GO:0019898	extrinsic component of membrane	0.044868
14	TCONS_00019851	GO:0005089	Rho guanyl-nucleotide exchange factor activity	0.0246373
14	TCONS_00019851	GO:0008361	regulation of cell size	0.0246373
14	TCONS_00019851	GO:0043481	anthocyanin accumulation in tissues in response to UV light	0.0246373
14	TCONS_00019851	GO:0009825	multidimensional cell growth	0.0246373
14	TCONS_00019851	GO:0010152	pollen maturation	0.0246373
14	TCONS_00019851	GO:0010075	regulation of meristem growth	0.0246373
14	TCONS_00020280	GO:0009523	photosystem II	1.99422e-11
14	TCONS_00020280	GO:0015979	photosynthesis	4.66583e-09
14	TCONS_00020280	GO:0015995	chlorophyll biosynthetic process	9.72429e-05
14	TCONS_00020280	GO:0009765	photosynthesis	0.000195702
14	TCONS_00020280	GO:0006364	rRNA processing	0.000809603
14	TCONS_00020280	GO:0016788	hydrolase activity	0.000858796
14	TCONS_00020280	GO:0009522	photosystem I	0.00105714
14	TCONS_00020280	GO:0010207	photosystem II assembly	0.00105714
14	TCONS_00020280	GO:0009813	flavonoid biosynthetic process	0.00490548
14	TCONS_00020280	GO:0016168	chlorophyll binding	0.00667712
14	TCONS_00020280	GO:0019344	cysteine biosynthetic process	0.00852952
14	TCONS_00020280	GO:0048529	magnesium-protoporphyrin IX monomethyl ester (oxidative) cyclase activity	0.0147755
14	TCONS_00020280	GO:0004805	trehalose-phosphatase activity	0.0152111
14	TCONS_00020280	GO:0035304	regulation of protein dephosphorylation	0.0219997
14	TCONS_00020280	GO:0009773	photosynthetic electron transport in photosystem I	0.0243188
14	TCONS_00020280	GO:0016630	protochlorophyllide reductase activity	0.0243188
14	TCONS_00020280	GO:0018298	protein-chromophore linkage	0.0243188
14	TCONS_00020280	GO:0009535	chloroplast thylakoid membrane	0.0302005
14	TCONS_00020280	GO:0019898	extrinsic component of membrane	0.0319465
14	TCONS_00020471	GO:0009523	photosystem II	4.1582e-09
14	TCONS_00020471	GO:0016788	hydrolase activity	1.25847e-06
14	TCONS_00020471	GO:0015979	photosynthesis	2.09284e-06
14	TCONS_00020471	GO:0009765	photosynthesis	0.000152676
14	TCONS_00020471	GO:0009522	photosystem I	0.00130497
14	TCONS_00020471	GO:0016042	lipid catabolic process	0.00360307
14	TCONS_00020471	GO:0016168	chlorophyll binding	0.00761185
14	TCONS_00020471	GO:0009744	response to sucrose	0.0173489
14	TCONS_00020471	GO:0008168	methyltransferase activity	0.0258449
14	TCONS_00020471	GO:0018298	protein-chromophore linkage	0.0303408
14	TCONS_00020471	GO:0016630	protochlorophyllide reductase activity	0.0303408
[truncated: 20,607 more rows]
